# Supplementary material for: GIS-supported epidemiological analysis on canine Angiostrongylus vasorum and Crenosoma vulpis infections in Germany
Source: Parasit Vectors. 2017 Feb 28;10:108. doi: 10.1186/s13071-017-2054-3 (PMC5330135; doi:10.1186/s13071-017-2054-3)
Supplement: Additional file 5: Database 1. — The data supporting the findings of present study. (CSV 2996 kb) [file 13071_2017_2054_MOESM5_ESM.csv]

Additional file 5. The data supporting the findings
Labornumme	Jahr	Datum	Ergebnis	Ergebnis_A	Lungenwurm	Ort	Alter_mona	Geschlecht	Land	PLZ	long	lat	BL_SCHL	BL_NAME	BL_NAME_EN	WALD	GEWAESSER	VERKEHR	URBAN	LW	NATURAL	MAX_ANTEIL	ACKER	SONST_LW	FLUESSE	SEEN	GEHOELZ	HEIDE	LAUBWALD	NADELWALD	MISCHWALD	MOOR_SUMPF	SFE	WOHNBAU	PLZ_Text	PLZ_krs	Einw_km2
	2003	29.12.2003	0	0	negativ	NA	NA	NA	DE	1326	13,856466	51,024734	14	Sachsen	Saxony	24,04	5,8659	0,0341	39,5533	28,4861	2,0207	URBAN	7,7905	20,6956	5,6958	0,0687	0,697	0	18,3874	1,6085	4,0441	1,3237	4,3672	15,8271	1326	1	242
	2003	13.12.2003	0	0	negativ	NA	NA	NA	DE	12307	13,390563	52,388186	11	Berlin	Berlin	6,8512	0,0911	1,4312	82,4968	8,7158	0,4138	URBAN	8,705	0,0108	0	0,0911	0,4138	0	2,2372	0,1015	4,5125	0	6,3978	58,0204	12307	12	159
	2003	29.10.2003	0	0	negativ	NA	NA	NA	DE	12683	13,559775	52,505719	11	Berlin	Berlin	1,7804	1,3738	4,622	83,4171	0	8,8327	URBAN	0	0	0,0222	1,3516	2,4138	0	0	0	1,7804	6,4189	14,9585	53,8643	12683	12	159
	2003	07.04.2003	0	0	negativ	NA	NA	NA	DE	14199	13,295339	52,477472	11	Berlin	Berlin	0	0,3489	3,8875	95,2307	0	0,9043	URBAN	0	0	0	0,3489	0,9043	0	0	0	0	0	22,0669	50,2751	14199	14	139
	2003	21.08.2003	0	0	negativ	NA	NA	NA	DE	14656	12,966136	52,587753	12	Brandenburg	Brandenburg	18,6496	1,7377	0,8581	19,6394	54,376	4,7626	LW	36,9553	17,4207	1,0296	0,7082	2,3663	0,0122	9,8275	0,2955	8,5265	2,3841	0,5865	13,5761	14656	14	139
	2003	19.05.2003	0	0	negativ	NA	NA	NA	DE	15834	13,45191	52,286223	12	Brandenburg	Brandenburg	12,924	7,9057	0,302	19,0275	53,3933	6,4506	LW	37,5927	15,8006	0	7,9057	1,5774	0	6,4528	3,1007	3,3705	4,8732	1,0095	9,7562	15834	15	209
	2003	19.11.2003	0	0	negativ	NA	NA	NA	DE	19374	11,809612	53,524615	13	Mecklenburg-Vorpommern	Mecklenburg Western Pomerania	15,9699	0,434	0,0316	3,5861	77,6231	2,3555	LW	61,3267	16,2965	0,0937	0,3403	0,2848	0,0119	5,2984	6,9117	3,7597	2,0588	0,1889	0,126	19374	19	331
	2003	15.07.2003	0	0	negativ	NA	NA	NA	DE	21684	9,474589	53,566311	3	Niedersachsen	Lower Saxony	6,8473	0,8632	1,5429	14,7875	66,3062	9,6596	LW	37,4926	28,8137	0,0821	0,7811	2,2702	0,5615	2,7442	1,6539	2,4493	6,8279	0,9067	5,0393	21684	21	57
	2003	12.05.2003	0	0	negativ	NA	NA	NA	DE	22885	10,213096	53,574792	1	Schleswig-Holstein	Schleswig Holstein	3,9424	0,4937	3,6564	20,8214	65,8124	5,2822	LW	57,1628	8,6496	0	0,4937	2,7799	0	3,1109	0,0575	0,774	2,5023	1,8018	10,8227	22885	22	295
	2003	20.09.2003	0	0	negativ	NA	NA	NA	DE	23701	10,651501	54,115724	1	Schleswig-Holstein	Schleswig Holstein	13,6597	6,8942	0,4298	10,9206	63,4727	4,6244	LW	50,1639	13,3088	0	6,8942	2,1985	0	9,7045	0,8882	3,067	2,426	1,0989	4,8942	23701	23	352
	2003	04.03.2003	0	0	negativ	NA	NA	NA	DE	24159	10,157019	54,397572	1	Schleswig-Holstein	Schleswig Holstein	7,0529	3,4079	10,1959	42,7863	28,3244	7,8726	URBAN	17,9291	10,3953	3,0954	0,3125	4,105	0	3,2071	0,7329	3,1129	3,7675	7,244	21,4578	24159	24	64
	2003	20.05.2003	0	0	negativ	NA	NA	NA	DE	25596	9,365945	54,023485	1	Schleswig-Holstein	Schleswig Holstein	15,6308	1,178	0,2083	7,2454	70,1351	5,6024	LW	34,2221	35,913	0,3159	0,8621	1,6618	0	2,347	7,0788	6,2051	3,9406	0,2934	2,9457	25596	25	1
	2003	17.02.2003	0	0	negativ	NA	NA	NA	DE	30519	9,775792	52,338004	3	Niedersachsen	Lower Saxony	7,7446	5,3635	3,5487	68,9001	9,3714	5,2907	URBAN	1,1295	8,2419	1,0385	4,325	2,1873	0	7,7446	0	0	3,1034	17,8688	25,9967	30519	30	24
	2003	30.09.2003	0	0	negativ	NA	NA	NA	DE	30519	9,775792	52,338004	3	Niedersachsen	Lower Saxony	7,7446	5,3635	3,5487	68,9001	9,3714	5,2907	URBAN	1,1295	8,2419	1,0385	4,325	2,1873	0	7,7446	0	0	3,1034	17,8688	25,9967	30519	30	24
	2003	12.05.2003	0	0	negativ	NA	NA	NA	DE	30966	9,7273	52,298218	3	Niedersachsen	Lower Saxony	6,4288	4,7913	0,0096	20,346	65,3203	3,104	LW	58,892	6,4283	0,0276	4,7636	0,6547	0	5,1406	0,038	1,2503	2,4493	2,3984	11,6188	30966	30	24
	2003	10.01.2003	0	0	negativ	NA	NA	NA	DE	32805	8,977436	51,864198	5	Nordrhein-Westfalen	Northrhine Westphalia	36,8174	0,313	0,1146	12,0711	48,2894	2,3945	LW	30,9049	17,3846	0	0,313	2,1569	0,1009	15,221	10,9081	10,6883	0,1367	0,9848	6,1645	32805	32	1321
	2003	11.06.2003	0	0	negativ	NA	NA	NA	DE	36275	9,55776	50,851019	6	Hessen	Hesse	48,9544	0,2439	0,592	5,9593	42,4498	1,8259	WALD	27,1961	15,2537	0	0,2439	1,76	0	2,1986	29,0498	17,706	0,0574	0,8821	2,2281	36275	36	145
	2003	09.05.2003	0	0	negativ	NA	NA	NA	DE	36275	9,55776	50,851019	6	Hessen	Hesse	48,9544	0,2439	0,592	5,9593	42,4498	1,8259	WALD	27,1961	15,2537	0	0,2439	1,76	0	2,1986	29,0498	17,706	0,0574	0,8821	2,2281	36275	36	145
	2003	01.12.2003	0	0	negativ	NA	NA	NA	DE	36275	9,55776	50,851019	6	Hessen	Hesse	48,9544	0,2439	0,592	5,9593	42,4498	1,8259	WALD	27,1961	15,2537	0	0,2439	1,76	0	2,1986	29,0498	17,706	0,0574	0,8821	2,2281	36275	36	145
	2003	04.04.2003	0	0	negativ	NA	NA	NA	DE	40724	6,953204	51,181403	5	Nordrhein-Westfalen	Northrhine Westphalia	36,019	0,304	4,2723	39,1305	15,7298	4,6397	URBAN	3,4703	12,2595	0	0,304	3,9937	0,3816	17,0624	3,0063	15,9503	0	3,2284	22,0932	40724	40	543
	2003	14.11.2003	0	0	negativ	NA	NA	NA	DE	40724	6,953204	51,181403	5	Nordrhein-Westfalen	Northrhine Westphalia	36,019	0,304	4,2723	39,1305	15,7298	4,6397	URBAN	3,4703	12,2595	0	0,304	3,9937	0,3816	17,0624	3,0063	15,9503	0	3,2284	22,0932	40724	40	543
	2003	02.12.2003	0	0	negativ	NA	NA	NA	DE	41462	6,664529	51,216547	5	Nordrhein-Westfalen	Northrhine Westphalia	6,3642	0,4326	3,4387	54,1857	31,0432	4,6751	URBAN	25,7189	5,3244	0	0,4326	2,9343	1,4456	6,3642	0	0	0,282	6,7174	33,6333	41462	41	162
	2003	06.05.2003	0	0	negativ	NA	NA	NA	DE	42489	7,037724	51,29058	5	Nordrhein-Westfalen	Northrhine Westphalia	15,8547	2,2949	0,2832	29,1143	47,0012	5,4959	LW	33,8558	13,1454	0	2,2949	5,0044	0	13,6432	0,2188	1,9927	0,1002	1,6753	10,2229	42489	42	1225
	2003	18.11.2003	0	0	negativ	NA	NA	NA	DE	42489	7,037724	51,29058	5	Nordrhein-Westfalen	Northrhine Westphalia	15,8547	2,2949	0,2832	29,1143	47,0012	5,4959	LW	33,8558	13,1454	0	2,2949	5,0044	0	13,6432	0,2188	1,9927	0,1002	1,6753	10,2229	42489	42	1225
	2003	28.11.2003	0	0	negativ	NA	NA	NA	DE	44319	7,59968	51,537147	5	Nordrhein-Westfalen	Northrhine Westphalia	10,4192	0,2084	9,7976	36,477	39,1423	3,9612	LW	34,385	4,7572	0	0,2084	2,373	0	10,4192	0	0	1,5881	2,7308	23,4792	44319	44	1405
	2003	14.03.2003	0	0	negativ	NA	NA	NA	DE	44627	7,267502	51,537773	5	Nordrhein-Westfalen	Northrhine Westphalia	12,4244	0,2305	0,1417	50,238	33,226	3,7393	URBAN	26,9271	6,299	0	0,2305	2,9641	0	12,4244	0	0	0,7751	11,0616	28,0327	44627	44	1405
	2003	10.01.2003	0	0	negativ	NA	NA	NA	DE	44627	7,267502	51,537773	5	Nordrhein-Westfalen	Northrhine Westphalia	12,4244	0,2305	0,1417	50,238	33,226	3,7393	URBAN	26,9271	6,299	0	0,2305	2,9641	0	12,4244	0	0	0,7751	11,0616	28,0327	44627	44	1405
	2003	28.07.2003	0	0	negativ	NA	NA	NA	DE	45239	7,014963	51,381998	5	Nordrhein-Westfalen	Northrhine Westphalia	21,9402	8,1728	0,2355	31,8056	35,0855	2,7823	LW	23,9263	11,1591	1,3365	6,7557	2,5557	0	19,4837	1,0571	1,3994	0,2266	5,7643	17,1829	45239	45	1193
	2003	12.02.2003	0	0	negativ	NA	NA	NA	DE	45326	7,006233	51,485442	5	Nordrhein-Westfalen	Northrhine Westphalia	2,41	0,1559	3,1739	91,4288	0,3025	2,5698	URBAN	0	0,3025	0	0,1559	2,5678	0	2,41	0	0	0	22,2545	38,3858	45326	45	1193
	2003	18.11.2003	0	0	negativ	NA	NA	NA	DE	47058	6,796565	51,442159	5	Nordrhein-Westfalen	Northrhine Westphalia	8,5536	3,4202	13,1069	59,1866	8,3401	8,2493	URBAN	3,9132	4,4268	3,1968	0,2234	6,0327	0	8,5536	0	0	2,0528	18,6101	20,7802	47058	47	427
	2003	18.06.2003	0	0	negativ	NA	NA	NA	DE	47509	6,472058	51,451133	5	Nordrhein-Westfalen	Northrhine Westphalia	15,7926	1,5749	0,1641	12,3892	67,7282	2,369	LW	52,6408	15,0874	0	1,5749	2,3557	0	10,5169	0,4038	4,8718	0,0133	0,8989	4,955	47509	47	427
	2003	27.01.2003	0	0	negativ	NA	NA	NA	DE	49134	8,021131	52,34521	3	Niedersachsen	Lower Saxony	23,2687	0,7947	0,7629	22,1443	51,9146	1,1312	LW	36,7635	15,1511	0,5407	0,2539	0,4973	0	4,089	3,9547	15,225	0,6338	0,95	13,3743	49134	49	252
	2003	08.10.2003	0	0	negativ	NA	NA	NA	DE	50189	6,564667	50,932651	5	Nordrhein-Westfalen	Northrhine Westphalia	1,6802	0,0289	0,2813	40,4398	53,6839	3,8892	LW	50,9412	2,7427	0	0,0289	3,1142	0,0059	1,1249	0	0,5554	0,5253	0,6232	5,3299	50189	50	308
	2003	04.04.2003	0	0	negativ	NA	NA	NA	DE	50374	6,766318	50,791339	5	Nordrhein-Westfalen	Northrhine Westphalia	7,4554	1,2314	0,81	17,0178	70,5051	2,9977	LW	64,7704	5,7347	0	1,2314	2,676	0,0183	6,0207	0,5831	0,8516	0,3034	1,5214	7,9995	50374	50	308
	2003	25.11.2003	0	0	negativ	NA	NA	NA	DE	50374	6,766318	50,791339	5	Nordrhein-Westfalen	Northrhine Westphalia	7,4554	1,2314	0,81	17,0178	70,5051	2,9977	LW	64,7704	5,7347	0	1,2314	2,676	0,0183	6,0207	0,5831	0,8516	0,3034	1,5214	7,9995	50374	50	308
	2003	24.01.2003	0	0	negativ	NA	NA	NA	DE	50969	6,939053	50,907225	5	Nordrhein-Westfalen	Northrhine Westphalia	0,3785	0	14,5482	83,5885	0	1,7015	URBAN	0	0	0	0	1,5638	0	0,3785	0	0	0	21,3079	27,0792	50969	50	308
	2003	09.04.2003	0	0	negativ	NA	NA	NA	DE	50969	6,939053	50,907225	5	Nordrhein-Westfalen	Northrhine Westphalia	0,3785	0	14,5482	83,5885	0	1,7015	URBAN	0	0	0	0	1,5638	0	0,3785	0	0	0	21,3079	27,0792	50969	50	308
	2003	13.08.2003	0	0	negativ	NA	NA	NA	DE	50969	6,939053	50,907225	5	Nordrhein-Westfalen	Northrhine Westphalia	0,3785	0	14,5482	83,5885	0	1,7015	URBAN	0	0	0	0	1,5638	0	0,3785	0	0	0	21,3079	27,0792	50969	50	308
	2003	12.06.2003	0	0	negativ	NA	NA	NA	DE	51143	7,032821	50,862675	5	Nordrhein-Westfalen	Northrhine Westphalia	1,772	10,0087	1,1513	30,2232	51,3931	5,4598	LW	45,8349	5,5582	9,289	0,6473	4,1149	0	1,772	0	0	1,1427	4,2448	15,6374	51143	51	214
	2003	17.12.2003	0	0	negativ	NA	NA	NA	DE	51503	7,186945	50,90551	5	Nordrhein-Westfalen	Northrhine Westphalia	48,8833	0,2508	0,4616	24,1566	21,8093	4,4403	WALD	4,706	17,1034	0,0516	0,1993	1,5952	2,5702	11,1628	9,8702	27,8503	0,2271	0,5897	18,2188	51503	51	214
	2003	20.05.2003	0	0	negativ	NA	NA	NA	DE	51519	7,149907	51,041241	5	Nordrhein-Westfalen	Northrhine Westphalia	44,5758	1,619	0,0215	15,1595	37,2784	1,3458	WALD	5,243	32,0354	0,0113	1,6077	1,28	0	11,4643	10,7002	22,4113	0,0658	0,2948	11,8034	51519	51	214
	2003	12.03.2003	0	0	negativ	NA	NA	NA	DE	51580	7,689077	50,956576	5	Nordrhein-Westfalen	Northrhine Westphalia	43,6032	1,8764	0,5088	12,1207	39,0966	2,8271	WALD	2,8181	36,2785	0	1,8764	2,6076	0	6,0915	14,6553	22,8564	0,2195	0,8226	6,0814	51580	51	214
	2003	12.02.2003	0	0	negativ	NA	NA	NA	DE	52070	6,095906	50,792272	5	Nordrhein-Westfalen	Northrhine Westphalia	2,4854	0,2009	2,9093	64,1713	26,9676	3,3655	URBAN	3,0344	23,9332	0	0,2009	2,7202	0	1,3584	0	1,127	0,6453	14,3701	11,8352	52070	52	263
	2003	14.11.2003	0	0	negativ	NA	NA	NA	DE	53117	7,072779	50,756808	5	Nordrhein-Westfalen	Northrhine Westphalia	0	8,9048	3,0156	65,2843	17,7356	5,5419	URBAN	13,6723	4,0634	8,9048	0	4,661	0	0	0	0	0,881	7,2733	31,7242	53117	53	911
	2003	29.09.2003	0	0	negativ	NA	NA	NA	DE	53179	7,183661	50,663123	5	Nordrhein-Westfalen	Northrhine Westphalia	3,3635	11,3117	1,5488	49,8116	27,9724	6,0218	URBAN	4,4465	23,5259	11,2824	0,0293	5,699	0	3,3632	0	0,0003	0,3228	3,0959	36,3749	53179	53	911
	2003	10.11.2003	0	0	negativ	NA	NA	NA	DE	53179	7,183661	50,663123	5	Nordrhein-Westfalen	Northrhine Westphalia	3,3635	11,3117	1,5488	49,8116	27,9724	6,0218	URBAN	4,4465	23,5259	11,2824	0,0293	5,699	0	3,3632	0	0,0003	0,3228	3,0959	36,3749	53179	53	911
	2003	05.03.2003	0	0	negativ	NA	NA	NA	DE	53773	7,331663	50,755289	5	Nordrhein-Westfalen	Northrhine Westphalia	24,2644	1,3212	0,268	17,6454	54,1622	2,3619	LW	15,9079	38,2543	0,5445	0,7768	2,1846	0	13,7712	5,0877	5,4055	0,1774	1,2139	9,8947	53773	53	911
	2003	19.05.2003	0	0	negativ	NA	NA	NA	DE	53783	7,45483	50,764867	5	Nordrhein-Westfalen	Northrhine Westphalia	52,3093	0,6475	0,1499	14,5182	30,9363	1,4389	WALD	3,4395	27,4968	0,561	0,0864	1,3158	0,007	17,1576	15,532	19,6196	0,1161	1,8238	8,5508	53783	53	911
	2003	16.09.2003	0	0	negativ	NA	NA	NA	DE	53797	7,248514	50,867889	5	Nordrhein-Westfalen	Northrhine Westphalia	32,8247	0,7835	0,3519	18,9832	45,1807	1,8904	LW	9,6297	35,551	0,3564	0,4271	1,8904	0	14,5492	7,6212	10,6542	0	2,2787	11,7076	53797	53	911
	2003	14.07.2003	0	0	negativ	NA	NA	NA	DE	53797	7,248514	50,867889	5	Nordrhein-Westfalen	Northrhine Westphalia	32,8247	0,7835	0,3519	18,9832	45,1807	1,8904	LW	9,6297	35,551	0,3564	0,4271	1,8904	0	14,5492	7,6212	10,6542	0	2,2787	11,7076	53797	53	911
	2003	05.12.2003	0	0	negativ	NA	NA	NA	DE	53797	7,248514	50,867889	5	Nordrhein-Westfalen	Northrhine Westphalia	32,8247	0,7835	0,3519	18,9832	45,1807	1,8904	LW	9,6297	35,551	0,3564	0,4271	1,8904	0	14,5492	7,6212	10,6542	0	2,2787	11,7076	53797	53	911
	2003	30.09.2003	0	0	negativ	NA	NA	NA	DE	53840	7,163807	50,813384	5	Nordrhein-Westfalen	Northrhine Westphalia	11,8087	1,5288	3,1967	69,8094	10,9755	2,7522	URBAN	2,6656	8,3099	1,3237	0,2051	2,6839	0,0449	3,5513	4,6751	3,5823	0,0234	4,1261	28,5956	53840	53	911
	2003	20.08.2003	0	0	negativ	NA	NA	NA	DE	53879	6,788504	50,658398	5	Nordrhein-Westfalen	Northrhine Westphalia	1,4471	0,1461	1,7806	72,875	22,0154	1,7565	URBAN	19,6982	2,3172	0	0,1461	1,4226	0	1,4471	0	0	0,3339	4,8979	33,0439	53879	53	911
	2003	04.07.2003	0	0	negativ	NA	NA	NA	DE	53879	6,788504	50,658398	5	Nordrhein-Westfalen	Northrhine Westphalia	1,4471	0,1461	1,7806	72,875	22,0154	1,7565	URBAN	19,6982	2,3172	0	0,1461	1,4226	0	1,4471	0	0	0,3339	4,8979	33,0439	53879	53	911
	2003	12.11.2003	0	0	negativ	NA	NA	NA	DE	53879	6,788504	50,658398	5	Nordrhein-Westfalen	Northrhine Westphalia	1,4471	0,1461	1,7806	72,875	22,0154	1,7565	URBAN	19,6982	2,3172	0	0,1461	1,4226	0	1,4471	0	0	0,3339	4,8979	33,0439	53879	53	911
	2003	05.06.2003	0	0	negativ	NA	NA	NA	DE	56766	6,998657	50,208468	7	Rheinland-Pfalz	Rhineland Palatinate	53,327	0,7226	0,2581	8,2324	33,9561	3,5097	WALD	8,4467	25,5094	0	0,7226	2,3119	0	13,3025	11,9187	28,1058	1,1966	0,2224	2,6416	56766	56	123
	2003	14.07.2003	0	0	negativ	NA	NA	NA	DE	56766	6,998657	50,208468	7	Rheinland-Pfalz	Rhineland Palatinate	53,327	0,7226	0,2581	8,2324	33,9561	3,5097	WALD	8,4467	25,5094	0	0,7226	2,3119	0	13,3025	11,9187	28,1058	1,1966	0,2224	2,6416	56766	56	123
	2003	11.02.2003	0	0	negativ	NA	NA	NA	DE	56843	7,18674	49,949435	7	Rheinland-Pfalz	Rhineland Palatinate	46,6184	0,565	0,7006	4,2105	46,1673	1,7382	WALD	30,4734	15,6939	0,5519	0,0132	1,3496	0	16,5476	11,0162	19,0547	0,3886	0,2879	1,2803	56843	56	123
	2003	29.04.2003	0	0	negativ	NA	NA	NA	DE	56843	7,18674	49,949435	7	Rheinland-Pfalz	Rhineland Palatinate	46,6184	0,565	0,7006	4,2105	46,1673	1,7382	WALD	30,4734	15,6939	0,5519	0,0132	1,3496	0	16,5476	11,0162	19,0547	0,3886	0,2879	1,2803	56843	56	123
	2003	07.08.2003	0	0	negativ	NA	NA	NA	DE	56843	7,18674	49,949435	7	Rheinland-Pfalz	Rhineland Palatinate	46,6184	0,565	0,7006	4,2105	46,1673	1,7382	WALD	30,4734	15,6939	0,5519	0,0132	1,3496	0	16,5476	11,0162	19,0547	0,3886	0,2879	1,2803	56843	56	123
	2003	26.09.2003	0	0	negativ	NA	NA	NA	DE	61169	8,739712	50,327111	6	Hessen	Hesse	17,8881	0,067	1,0687	19,921	59,4612	1,594	LW	46,6298	12,8314	0	0,067	1,2864	0	5,8147	2,0715	10,0019	0,0155	3,4667	6,4964	61169	61	523
	2003	24.09.2003	0	0	negativ	NA	NA	NA	DE	61389	8,446733	50,265379	6	Hessen	Hesse	69,0147	0,0582	0,0013	11,1219	18,1196	1,6843	WALD	2,8786	15,2411	0	0,0582	1,6716	0	11,6572	25,4053	31,9521	0,0127	0,9833	8,1848	61389	61	523
	2003	11.09.2003	0	0	negativ	NA	NA	NA	DE	61389	8,446733	50,265379	6	Hessen	Hesse	69,0147	0,0582	0,0013	11,1219	18,1196	1,6843	WALD	2,8786	15,2411	0	0,0582	1,6716	0	11,6572	25,4053	31,9521	0,0127	0,9833	8,1848	61389	61	523
	2003	18.03.2003	0	0	negativ	NA	NA	NA	DE	61440	8,550415	50,207777	6	Hessen	Hesse	44,8584	0,0598	0,4186	23,3688	29,9446	1,3699	WALD	19,8223	10,1224	0	0,0598	1,2703	0	11,69	18,712	14,4564	0,0519	2,6731	12,9998	61440	61	523
	2003	30.07.2003	0	0	negativ	NA	NA	NA	DE	61440	8,550415	50,207777	6	Hessen	Hesse	44,8584	0,0598	0,4186	23,3688	29,9446	1,3699	WALD	19,8223	10,1224	0	0,0598	1,2703	0	11,69	18,712	14,4564	0,0519	2,6731	12,9998	61440	61	523
	2003	30.10.2003	0	0	negativ	NA	NA	NA	DE	63454	8,886452	50,161129	6	Hessen	Hesse	22,3642	1,1386	0,4436	31,2259	42,9955	1,8415	LW	32,2831	10,7124	1,0471	0,0915	1,1082	0	9,1731	7,6002	5,5908	0	12,2928	15,0178	63454	63	104
	2003	17.03.2003	0	0	negativ	NA	NA	NA	DE	63594	9,106278	50,164713	6	Hessen	Hesse	32,1379	0,2735	0,3225	14,351	50,8082	2,1069	LW	37,8242	12,9839	0	0,2735	1,6313	0	5,8625	3,3569	22,9185	0,4756	1,7166	5,9746	63594	63	104
	2003	01.07.2003	0	0	negativ	NA	NA	NA	DE	63743	9,170363	49,945524	9	Bayern	Bavaria	38,6661	1,4887	0,2742	21,253	38,2881	0,0373	WALD	21,6607	16,6274	1,4331	0,0556	0,0373	0	0,5005	26,6802	11,4854	0	1,0863	10,3914	63743	63	104
	2003	17.04.2003	0	0	negativ	NA	NA	NA	DE	63755	9,084286	50,084378	9	Bayern	Bavaria	49,3964	2,2873	0,1693	15,5256	32,2949	0,3323	WALD	21,6143	10,6806	0,1406	2,1467	0,3323	0	2,5764	19,5033	27,3167	0	1,0098	6,3169	63755	63	104
	2003	06.11.2003	0	0	negativ	NA	NA	NA	DE	65468	8,389881	49,909386	6	Hessen	Hesse	2,119	6,1296	0,0391	9,7992	77,4809	4,4321	LW	67,5065	9,9744	4,1214	2,0082	2,898	0	2,1137	0	0,0054	0,6993	1,5488	5,0058	65468	65	243
	2003	25.02.2003	0	0	negativ	NA	NA	NA	DE	65719	8,409245	50,094297	6	Hessen	Hesse	42,8602	0,0678	0,5722	19,2351	35,7119	1,56	WALD	24,1121	11,5998	0	0,0678	1,5161	0	17,5803	2,3181	22,9618	0,0016	2,4473	11,0291	65719	65	243
	2003	14.01.2003	1	1	Crenosoma vulpis	NA	NA	NA	DE	65719	8,409245	50,094297	6	Hessen	Hesse	42,8602	0,0678	0,5722	19,2351	35,7119	1,56	WALD	24,1121	11,5998	0	0,0678	1,5161	0	17,5803	2,3181	22,9618	0,0016	2,4473	11,0291	65719	65	243
	2003	20.08.2003	0	0	negativ	NA	NA	NA	DE	65719	8,409245	50,094297	6	Hessen	Hesse	42,8602	0,0678	0,5722	19,2351	35,7119	1,56	WALD	24,1121	11,5998	0	0,0678	1,5161	0	17,5803	2,3181	22,9618	0,0016	2,4473	11,0291	65719	65	243
	2003	28.07.2003	0	0	negativ	NA	NA	NA	DE	65719	8,409245	50,094297	6	Hessen	Hesse	42,8602	0,0678	0,5722	19,2351	35,7119	1,56	WALD	24,1121	11,5998	0	0,0678	1,5161	0	17,5803	2,3181	22,9618	0,0016	2,4473	11,0291	65719	65	243
	2003	19.07.2003	0	0	negativ	NA	NA	NA	DE	65719	8,409245	50,094297	6	Hessen	Hesse	42,8602	0,0678	0,5722	19,2351	35,7119	1,56	WALD	24,1121	11,5998	0	0,0678	1,5161	0	17,5803	2,3181	22,9618	0,0016	2,4473	11,0291	65719	65	243
	2003	14.11.2003	0	0	negativ	NA	NA	NA	DE	65719	8,409245	50,094297	6	Hessen	Hesse	42,8602	0,0678	0,5722	19,2351	35,7119	1,56	WALD	24,1121	11,5998	0	0,0678	1,5161	0	17,5803	2,3181	22,9618	0,0016	2,4473	11,0291	65719	65	243
	2003	08.07.2003	0	0	negativ	NA	NA	NA	DE	67310	8,072937	49,535364	7	Rheinland-Pfalz	Rhineland Palatinate	16,6655	0,38	0,3769	22,5671	56,11	3,9004	LW	46,9852	9,1249	0	0,38	1,6508	0	6,9249	7,5257	2,215	2,2497	0,8215	7,3409	67310	67	14
	2003	24.10.2003	0	0	negativ	NA	NA	NA	DE	67365	8,336219	49,277123	7	Rheinland-Pfalz	Rhineland Palatinate	26,0602	0,0647	0,5282	10,5743	58,6736	4,099	LW	52,3979	6,2757	0	0,0647	3,3833	0	17,9802	1,5647	6,5152	0,7157	0,4082	2,4564	67365	67	14
	2003	30.04.2003	0	0	negativ	NA	NA	NA	DE	67433	8,145957	49,359292	7	Rheinland-Pfalz	Rhineland Palatinate	41,8164	0,0302	0,7696	29,922	21,7436	5,7182	WALD	5,6212	16,1225	0	0,0302	3,6783	0	5,1961	20,885	15,7354	2,04	3,1451	7,1129	67433	67	14
	2003	31.10.2003	0	0	negativ	NA	NA	NA	DE	69514	8,640311	49,611008	8	Baden-W³rttemberg	Baden - Wurttemberg	19,1148	0	0,3739	16,8208	60,0897	3,6089	LW	31,1361	28,9536	0	0	3,5494	0	0,1666	0	18,9482	0	1,1473	9,8135	69514	69	105
	2003	26.03.2003	0	0	negativ	NA	NA	NA	DE	71149	8,825456	48,52105	8	Baden-W³rttemberg	Baden - Wurttemberg	10,13	0,0662	1,1847	19,2336	67,3107	2,076	LW	57,8887	9,422	0	0,0662	2,076	0	0,9799	2,7347	6,4153	0	8,5335	3,8121	71149	71	539
	2003	22.09.2003	0	0	negativ	NA	NA	NA	DE	71149	8,825456	48,52105	8	Baden-W³rttemberg	Baden - Wurttemberg	10,13	0,0662	1,1847	19,2336	67,3107	2,076	LW	57,8887	9,422	0	0,0662	2,076	0	0,9799	2,7347	6,4153	0	8,5335	3,8121	71149	71	539
	2003	19.08.2003	0	0	negativ	NA	NA	NA	DE	71149	8,825456	48,52105	8	Baden-W³rttemberg	Baden - Wurttemberg	10,13	0,0662	1,1847	19,2336	67,3107	2,076	LW	57,8887	9,422	0	0,0662	2,076	0	0,9799	2,7347	6,4153	0	8,5335	3,8121	71149	71	539
	2003	25.02.2003	0	0	negativ	NA	NA	NA	DE	71332	9,311258	48,829794	8	Baden-W³rttemberg	Baden - Wurttemberg	0,0271	1,3832	5,2602	50,2481	36,8846	6,3617	URBAN	22,0479	14,8367	1,3248	0,0584	6,3375	0	0,0271	0	0	0,0242	3,3333	14,7694	71332	71	539
	2003	29.04.2003	0	0	negativ	NA	NA	NA	DE	71640	9,224398	48,897636	8	Baden-W³rttemberg	Baden - Wurttemberg	2,9666	0,0709	0,019	54,2768	41,2444	1,4222	URBAN	30,8422	10,4022	0	0,0709	1,4222	0	2,9666	0	0	0	5,4754	31,4063	71640	71	539
	2003	13.01.2003	0	0	negativ	NA	NA	NA	DE	72074	9,079206	48,557839	8	Baden-W³rttemberg	Baden - Wurttemberg	69,4853	0,437	0,1824	11,4099	16,9817	1,5195	WALD	6,3189	10,6628	0,4151	0,0219	1,3903	0	0,0501	0	69,4352	0,1292	0,505	5,6909	72074	72	18
	2003	18.11.2003	0	0	negativ	NA	NA	NA	DE	72108	8,896174	48,471534	8	Baden-W³rttemberg	Baden - Wurttemberg	29,9331	0,4998	0,2544	10,3824	56,5836	2,3533	LW	40,1498	16,4338	0,3373	0,1625	2,2137	0,1173	0,031	4,0889	25,8131	0,0223	0,8369	3,873	72108	72	18
	2003	17.12.2003	0	0	negativ	NA	NA	NA	DE	72186	8,722514	48,397332	8	Baden-W³rttemberg	Baden - Wurttemberg	26,2318	0,1564	0,8984	13,2929	57,893	1,5447	LW	45,1944	12,6986	0	0,1564	1,5178	0	0	14,4093	11,8225	0,0269	1,0917	3,8267	72186	72	18
	2003	11.09.2003	0	0	negativ	NA	NA	NA	DE	73262	9,466001	48,715203	8	Baden-W³rttemberg	Baden - Wurttemberg	46,9697	1,0327	1,0428	24,011	25,0329	2,1181	WALD	2,1941	22,8388	0,9996	0,0331	2,1181	0	1,6647	0	45,305	0	1,1841	10,1065	73262	73	47
	2003	11.12.2003	0	0	negativ	NA	NA	NA	DE	73312	9,835404	48,612817	8	Baden-W³rttemberg	Baden - Wurttemberg	34,4009	0,0289	0,2453	9,4714	53,8904	1,9632	LW	37,8139	16,0765	0,0068	0,0221	1,5902	0,354	10,1703	1,7463	22,4844	0,019	0,4554	3,6243	73312	73	47
	2003	20.11.2003	0	0	negativ	NA	NA	NA	DE	73642	9,624166	48,880488	8	Baden-W³rttemberg	Baden - Wurttemberg	47,3573	0,1702	0,3196	11,7543	39,8077	0,591	WALD	22,0156	17,7921	0	0,1702	0,5016	0	0,0136	7,1329	40,2108	0,0893	2,2343	4,5934	73642	73	47
	2003	28.05.2003	0	0	negativ	NA	NA	NA	DE	74321	9,118099	48,95465	8	Baden-W³rttemberg	Baden - Wurttemberg	18,3684	1,2929	1,0867	32,6025	44,5988	2,1022	LW	29,7402	14,8586	1,2501	0,0428	2,1022	0	9,8188	0,0145	8,5351	0	1,7164	15,0536	74321	74	42
	2003	01.09.2003	0	0	negativ	NA	NA	NA	DE	75203	8,635031	48,974363	8	Baden-W³rttemberg	Baden - Wurttemberg	37,2095	0	0,1932	10,7346	50,3076	1,5551	LW	37,7815	12,5261	0	0	1,5551	0	0,0684	0,022	37,119	0	0,5806	4,976	75203	75	227
	2003	31.01.2003	0	0	negativ	NA	NA	NA	DE	75223	8,798975	48,908525	8	Baden-W³rttemberg	Baden - Wurttemberg	36,9164	0,5015	0,7023	15,3973	43,6811	2,8137	LW	20,4476	23,2335	0,4785	0,023	2,6805	0	0	0,1117	36,8047	0,1332	0,6539	8,8939	75223	75	227
	2003	20.01.2003	0	0	negativ	NA	NA	NA	DE	75223	8,798975	48,908525	8	Baden-W³rttemberg	Baden - Wurttemberg	36,9164	0,5015	0,7023	15,3973	43,6811	2,8137	LW	20,4476	23,2335	0,4785	0,023	2,6805	0	0	0,1117	36,8047	0,1332	0,6539	8,8939	75223	75	227
	2003	25.07.2003	0	0	negativ	NA	NA	NA	DE	75382	8,783864	48,730516	8	Baden-W³rttemberg	Baden - Wurttemberg	38,2714	0,027	0,1358	15,5547	44,9865	1,0245	LW	22,7547	22,2319	0	0,027	1,0245	0	0,2811	20,5826	17,4078	0	0,6043	7,4799	75382	75	227
	2003	15.01.2003	0	0	negativ	NA	NA	NA	DE	76351	8,408913	49,127722	8	Baden-W³rttemberg	Baden - Wurttemberg	29,4316	8,5788	0,6289	15,0329	43,6701	2,6616	LW	34,6096	9,0605	2,5992	5,9796	1,3282	0,0322	15,3478	0	14,0839	1,3012	0,9775	6,3394	76351	76	3
	2003	06.11.2003	0	0	negativ	NA	NA	NA	DE	76437	8,187522	48,865107	8	Baden-W³rttemberg	Baden - Wurttemberg	24,8005	4,9077	1,2338	25,5308	39,9039	3,6643	LW	21,9528	17,951	3,1836	1,7194	3,0182	0	23,2987	0,0088	1,493	0,6462	3,2596	8,2478	76437	76	3
	2003	01.07.2003	0	0	negativ	NA	NA	NA	DE	77716	8,088705	48,281452	8	Baden-W³rttemberg	Baden - Wurttemberg	64,8327	0,2359	0,0719	6,6555	27,6331	0,5715	WALD	1,9193	25,7138	0,2193	0,0167	0,4907	0	0	0,0989	64,7338	0,0808	0,3589	2,3233	77716	77	35
	2003	22.05.2003	0	0	negativ	NA	NA	NA	DE	77815	8,147	48,689924	8	Baden-W³rttemberg	Baden - Wurttemberg	42,3619	0,4848	0,6411	15,59	39,4533	1,4838	WALD	16,5166	22,9367	0	0,4848	1,203	0,2541	8,1413	24,1891	10,0315	0,0267	0,8074	5,5352	77815	77	35
	2003	14.01.2003	0	0	negativ	NA	NA	NA	DE	77855	8,036541	48,634361	8	Baden-W³rttemberg	Baden - Wurttemberg	8,9486	1,2829	0,8386	17,1782	69,791	1,9845	LW	31,8574	37,9336	0	1,2829	1,939	0	6,6204	0,0175	2,3107	0,0455	0,7824	5,0473	77855	77	35
	2003	06.05.2003	0	0	negativ	NA	NA	NA	DE	77855	8,036541	48,634361	8	Baden-W³rttemberg	Baden - Wurttemberg	8,9486	1,2829	0,8386	17,1782	69,791	1,9845	LW	31,8574	37,9336	0	1,2829	1,939	0	6,6204	0,0175	2,3107	0,0455	0,7824	5,0473	77855	77	35
	2003	08.07.2003	0	0	negativ	NA	NA	NA	DE	77855	8,036541	48,634361	8	Baden-W³rttemberg	Baden - Wurttemberg	8,9486	1,2829	0,8386	17,1782	69,791	1,9845	LW	31,8574	37,9336	0	1,2829	1,939	0	6,6204	0,0175	2,3107	0,0455	0,7824	5,0473	77855	77	35
	2003	11.08.2003	0	0	negativ	NA	NA	NA	DE	77933	7,877206	48,335162	8	Baden-W³rttemberg	Baden - Wurttemberg	39,1948	0,7271	2,7875	22,2347	33,2036	1,8588	WALD	16,9647	16,2389	0,0004	0,7266	1,7871	0	5,7761	0,0761	33,3427	0,0717	2,1312	8,6585	77933	77	35
	2003	28.10.2003	0	0	negativ	NA	NA	NA	DE	78056	8,575321	48,061967	8	Baden-W³rttemberg	Baden - Wurttemberg	28,6424	0,0822	1,7783	25,7967	38,2771	5,4255	LW	21,5635	16,7136	0	0,0822	3,3263	2,0042	0,0813	26,9203	1,6408	0,095	2,0445	10,0065	78056	78	164
	2003	06.11.2003	1	1	Crenosoma vulpis	NA	NA	NA	DE	78567	8,935383	48,02152	8	Baden-W³rttemberg	Baden - Wurttemberg	62,7974	1,2363	0,2229	6,7133	26,6214	2,4087	WALD	2,5976	24,0238	1,2309	0,0053	2,4087	0	8,9982	20,8376	32,9616	0	0,5419	3,9342	78567	78	164
	2003	21.11.2003	0	0	negativ	NA	NA	NA	DE	79238	7,768196	47,911366	8	Baden-W³rttemberg	Baden - Wurttemberg	47,9551	0,0048	0,1138	6,3979	44,056	1,4756	WALD	27,4215	16,6345	0	0,0048	1,423	0	0	0	47,9551	0,0526	0,2278	1,8803	79238	79	1
	2003	28.07.2003	0	0	negativ	NA	NA	NA	DE	79312	7,863627	48,123177	8	Baden-W³rttemberg	Baden - Wurttemberg	32,6721	0,5193	0,402	22,5969	41,8175	2,004	LW	18,6916	23,126	0,4283	0,091	1,8924	0	17,3994	0,0465	15,2261	0,1116	1,4309	9,4994	79312	79	1
	2003	06.02.2003	0	0	negativ	NA	NA	NA	DE	79618	7,771421	47,585035	8	Baden-W³rttemberg	Baden - Wurttemberg	39,5789	1,8787	0,9174	16,5934	39,5381	1,4656	WALD	10,8804	28,6577	1,8351	0,0436	1,3921	0	5,8576	1,0833	32,638	0,0007	0,9249	6,4517	79618	79	1
	2003	03.09.2003	0	0	negativ	NA	NA	NA	DE	79618	7,771421	47,585035	8	Baden-W³rttemberg	Baden - Wurttemberg	39,5789	1,8787	0,9174	16,5934	39,5381	1,4656	WALD	10,8804	28,6577	1,8351	0,0436	1,3921	0	5,8576	1,0833	32,638	0,0007	0,9249	6,4517	79618	79	1
	2003	22.07.2003	1	1	Angiostrongylus vasorum	NA	NA	NA	DE	79618	7,771421	47,585035	8	Baden-W³rttemberg	Baden - Wurttemberg	39,5789	1,8787	0,9174	16,5934	39,5381	1,4656	WALD	10,8804	28,6577	1,8351	0,0436	1,3921	0	5,8576	1,0833	32,638	0,0007	0,9249	6,4517	79618	79	1
	2003	11.06.2003	0	0	negativ	NA	NA	NA	DE	79787	8,329443	47,623706	8	Baden-W³rttemberg	Baden - Wurttemberg	28,5023	0,8154	1,1284	20,7303	47,5808	1,2635	LW	26,5793	21,0014	0,7823	0,033	1,2635	0	0,4568	0	28,0455	0	1,3937	10,3979	79787	79	1
	2003	28.03.2003	0	0	negativ	NA	NA	NA	DE	80636	11,544117	48,151223	9	Bayern	Bavaria	0	0	2,4325	97,827	0	0	URBAN	0	0	0	0	0	0	0	0	0	0	4,4368	64,1254	80636	80	1955
	2003	29.08.2003	0	0	negativ	NA	NA	NA	DE	80639	11,51143	48,150446	9	Bayern	Bavaria	0,0332	0,0234	14,5794	84,6527	0,6486	0,0627	URBAN	0	0,6486	0,0063	0,0172	0,0627	0	0,0332	0	0	0	20,538	52,5617	80639	80	1955
	2003	02.07.2003	0	0	negativ	NA	NA	NA	DE	80639	11,51143	48,150446	9	Bayern	Bavaria	0,0332	0,0234	14,5794	84,6527	0,6486	0,0627	URBAN	0	0,6486	0,0063	0,0172	0,0627	0	0,0332	0	0	0	20,538	52,5617	80639	80	1955
	2003	09.07.2003	0	0	negativ	NA	NA	NA	DE	81541	11,587343	48,121102	9	Bayern	Bavaria	0	0,8481	0,8159	98,0334	0	0,3026	URBAN	0	0	0,8409	0,0072	0,064	0	0	0	0	0,2385	11,87	42,2578	81541	81	1317
	2003	09.09.2003	0	0	negativ	NA	NA	NA	DE	81677	11,634392	48,139088	9	Bayern	Bavaria	0,6145	0	24,358	63,1008	12,3066	0,2027	URBAN	1,3887	10,9179	0	0	0,2027	0	0,6145	0	0	0	3,9877	32,7006	81677	81	1317
	2003	03.06.2003	0	0	negativ	NA	NA	NA	DE	82031	11,535314	48,046827	9	Bayern	Bavaria	23,7414	1,9367	0	66,8213	7,1767	0,3239	URBAN	2,9312	4,2455	1,9071	0,0295	0,3239	0	0,4874	8,5048	14,7493	0	6,5858	52,0767	82031	82	96
	2003	18.11.2003	0	0	negativ	NA	NA	NA	DE	82041	11,563643	48,021812	9	Bayern	Bavaria	74,5074	0,5078	0,1031	7,5601	17,0696	0,2526	WALD	10,8148	6,2548	0,4781	0,0297	0,1061	0	0,1628	65,966	8,3786	0,1465	0,524	4,2745	82041	82	96
	2003	24.09.2003	0	0	negativ	NA	NA	NA	DE	82131	11,353262	48,063163	9	Bayern	Bavaria	56,7898	0,3101	0,4502	13,1073	29,2784	0,0642	WALD	20,846	8,4324	0,2495	0,0607	0,0642	0	2,5297	37,1289	17,1312	0	0,4691	7,9955	82131	82	96
	2003	07.05.2003	0	0	negativ	NA	NA	NA	DE	82152	11,394215	48,100965	9	Bayern	Bavaria	55,3418	0,2133	0,4556	26,6185	16,4686	0,9045	WALD	10,5677	5,9009	0,1644	0,0489	0,9045	0	1,2871	50,5159	3,5388	0	1,7619	14,5877	82152	82	96
	2003	15.09.2003	0	0	negativ	NA	NA	NA	DE	82152	11,394215	48,100965	9	Bayern	Bavaria	55,3418	0,2133	0,4556	26,6185	16,4686	0,9045	WALD	10,5677	5,9009	0,1644	0,0489	0,9045	0	1,2871	50,5159	3,5388	0	1,7619	14,5877	82152	82	96
	2003	15.09.2003	0	0	negativ	NA	NA	NA	DE	82152	11,394215	48,100965	9	Bayern	Bavaria	55,3418	0,2133	0,4556	26,6185	16,4686	0,9045	WALD	10,5677	5,9009	0,1644	0,0489	0,9045	0	1,2871	50,5159	3,5388	0	1,7619	14,5877	82152	82	96
	2003	09.07.2003	0	0	negativ	NA	NA	NA	DE	82152	11,394215	48,100965	9	Bayern	Bavaria	55,3418	0,2133	0,4556	26,6185	16,4686	0,9045	WALD	10,5677	5,9009	0,1644	0,0489	0,9045	0	1,2871	50,5159	3,5388	0	1,7619	14,5877	82152	82	96
	2003	07.03.2003	1	1	Crenosoma vulpis	NA	NA	NA	DE	82362	11,147771	47,843432	9	Bayern	Bavaria	23,5832	1,5192	0,1646	13,4615	59,896	1,3754	LW	10,0582	49,8378	0,6003	0,9189	0,2146	0	1,3552	9,7744	12,4536	1,1608	0,9355	5,9091	82362	82	96
	2003	05.03.2003	0	0	negativ	NA	NA	NA	DE	82362	11,147771	47,843432	9	Bayern	Bavaria	23,5832	1,5192	0,1646	13,4615	59,896	1,3754	LW	10,0582	49,8378	0,6003	0,9189	0,2146	0	1,3552	9,7744	12,4536	1,1608	0,9355	5,9091	82362	82	96
	2003	05.03.2003	0	0	negativ	NA	NA	NA	DE	82362	11,147771	47,843432	9	Bayern	Bavaria	23,5832	1,5192	0,1646	13,4615	59,896	1,3754	LW	10,0582	49,8378	0,6003	0,9189	0,2146	0	1,3552	9,7744	12,4536	1,1608	0,9355	5,9091	82362	82	96
	2003	08.01.2003	0	0	negativ	NA	NA	NA	DE	82362	11,147771	47,843432	9	Bayern	Bavaria	23,5832	1,5192	0,1646	13,4615	59,896	1,3754	LW	10,0582	49,8378	0,6003	0,9189	0,2146	0	1,3552	9,7744	12,4536	1,1608	0,9355	5,9091	82362	82	96
	2003	09.05.2003	0	0	negativ	NA	NA	NA	DE	82362	11,147771	47,843432	9	Bayern	Bavaria	23,5832	1,5192	0,1646	13,4615	59,896	1,3754	LW	10,0582	49,8378	0,6003	0,9189	0,2146	0	1,3552	9,7744	12,4536	1,1608	0,9355	5,9091	82362	82	96
	2003	17.04.2003	0	0	negativ	NA	NA	NA	DE	82362	11,147771	47,843432	9	Bayern	Bavaria	23,5832	1,5192	0,1646	13,4615	59,896	1,3754	LW	10,0582	49,8378	0,6003	0,9189	0,2146	0	1,3552	9,7744	12,4536	1,1608	0,9355	5,9091	82362	82	96
	2003	11.09.2003	0	0	negativ	NA	NA	NA	DE	82362	11,147771	47,843432	9	Bayern	Bavaria	23,5832	1,5192	0,1646	13,4615	59,896	1,3754	LW	10,0582	49,8378	0,6003	0,9189	0,2146	0	1,3552	9,7744	12,4536	1,1608	0,9355	5,9091	82362	82	96
	2003	28.08.2003	0	0	negativ	NA	NA	NA	DE	82362	11,147771	47,843432	9	Bayern	Bavaria	23,5832	1,5192	0,1646	13,4615	59,896	1,3754	LW	10,0582	49,8378	0,6003	0,9189	0,2146	0	1,3552	9,7744	12,4536	1,1608	0,9355	5,9091	82362	82	96
	2003	27.08.2003	0	0	negativ	NA	NA	NA	DE	82362	11,147771	47,843432	9	Bayern	Bavaria	23,5832	1,5192	0,1646	13,4615	59,896	1,3754	LW	10,0582	49,8378	0,6003	0,9189	0,2146	0	1,3552	9,7744	12,4536	1,1608	0,9355	5,9091	82362	82	96
	2003	05.08.2003	0	0	negativ	NA	NA	NA	DE	82362	11,147771	47,843432	9	Bayern	Bavaria	23,5832	1,5192	0,1646	13,4615	59,896	1,3754	LW	10,0582	49,8378	0,6003	0,9189	0,2146	0	1,3552	9,7744	12,4536	1,1608	0,9355	5,9091	82362	82	96
	2003	30.12.2003	0	0	negativ	NA	NA	NA	DE	82362	11,147771	47,843432	9	Bayern	Bavaria	23,5832	1,5192	0,1646	13,4615	59,896	1,3754	LW	10,0582	49,8378	0,6003	0,9189	0,2146	0	1,3552	9,7744	12,4536	1,1608	0,9355	5,9091	82362	82	96
	2003	03.11.2003	0	0	negativ	NA	NA	NA	DE	82362	11,147771	47,843432	9	Bayern	Bavaria	23,5832	1,5192	0,1646	13,4615	59,896	1,3754	LW	10,0582	49,8378	0,6003	0,9189	0,2146	0	1,3552	9,7744	12,4536	1,1608	0,9355	5,9091	82362	82	96
	2003	25.06.2003	0	0	negativ	NA	NA	NA	DE	83236	12,474574	47,827365	9	Bayern	Bavaria	28,0416	2,1885	0,4278	10,5389	56,3495	2,4705	LW	7,8729	48,4766	1,7143	0,4742	0,3999	0	15,5909	2,7038	9,747	2,0707	1,0176	2,0999	83236	83	3
	2003	25.06.2003	0	0	negativ	NA	NA	NA	DE	83236	12,474574	47,827365	9	Bayern	Bavaria	28,0416	2,1885	0,4278	10,5389	56,3495	2,4705	LW	7,8729	48,4766	1,7143	0,4742	0,3999	0	15,5909	2,7038	9,747	2,0707	1,0176	2,0999	83236	83	3
	2003	12.09.2003	0	0	negativ	NA	NA	NA	DE	83278	12,642375	47,882143	9	Bayern	Bavaria	41,6662	0,6264	0,1977	15,0731	41,48	0,9565	WALD	9,5705	31,9095	0,583	0,0434	0,0171	0	0,1366	36,2854	5,2442	0,9394	0,7134	5,5776	83278	83	3
	2003	23.10.2003	1	1	Crenosoma vulpis	NA	NA	NA	DE	83451	12,892724	47,773225	9	Bayern	Bavaria	57,96	0,5589	0,4159	10,8348	26,505	3,7403	WALD	1,794	24,711	0,5096	0,0493	0,2422	0	0,1254	50,1999	7,6347	3,4981	0,4729	5,6248	83451	83	3
	2003	15.09.2003	0	0	negativ	NA	NA	NA	DE	84034	12,092034	48,52812	9	Bayern	Bavaria	11,8441	2,4259	1,5742	25,4668	58,7017	0	LW	46,677	12,0248	2,2337	0,1922	0	0	4,4751	0,1395	7,2295	0	2,7291	13,9309	84034	84	123
	2003	19.02.2003	0	0	negativ	NA	NA	NA	DE	85540	11,729938	48,117737	9	Bayern	Bavaria	13,155	0,0418	0,989	39,0838	46,3147	0,4161	LW	42,1348	4,1799	0	0,0418	0,4161	0	0,3088	12,3748	0,4713	0	2,7068	17,752	85540	85	111
	2003	01.12.2003	0	0	negativ	NA	NA	NA	DE	88085	9,551919	47,61171	8	Baden-W³rttemberg	Baden - Wurttemberg	26,2116	25,8746	0,4255	13,3238	32,6329	1,5316	LW	5,5487	27,0843	0,6409	25,2336	1,5203	0	0,5624	1,1473	24,5019	0,0113	0,8726	6,2589	88085	88	27
	2003	12.06.2003	0	0	negativ	NA	NA	NA	DE	88142	9,637934	47,579159	9	Bayern	Bavaria	4,9497	57,9486	0,0884	9,1257	26,1891	1,6985	GEWAESSER	0,4777	25,7114	0	53,5801	0,1887	0	0,0503	0,9438	3,9557	1,5097	0,8447	3,6211	88142	88	27
	2003	27.06.2003	0	0	negativ	NA	NA	NA	DE	88356	9,363808	47,949889	8	Baden-W³rttemberg	Baden - Wurttemberg	35,5058	0,7861	0,1268	5,3742	48,8046	9,4032	LW	35,7719	13,0327	0	0,7861	0,9959	0	0,1791	16,1188	19,2079	8,4073	0,0655	0,9193	88356	88	27
	2003	27.11.2003	0	0	negativ	NA	NA	NA	DE	89150	9,690345	48,484766	8	Baden-W³rttemberg	Baden - Wurttemberg	27,2511	0,0041	0,3079	8,5353	61,5832	2,3192	LW	40,6622	20,921	0	0,0041	1,4399	0,8793	1,4927	2,2574	23,501	0	0,6279	2,3043	89150	89	9
	2003	30.05.2003	0	0	negativ	NA	NA	NA	DE	89584	9,677451	48,282855	8	Baden-W³rttemberg	Baden - Wurttemberg	31,0137	0,7042	0,225	8,3125	57,9595	1,7874	LW	42,5153	15,4442	0,2286	0,4756	1,2962	0,2877	11,6546	3,1031	16,2559	0,2036	0,8244	2,0979	89584	89	9
	2003	30.05.2003	0	0	negativ	NA	NA	NA	DE	89584	9,677451	48,282855	8	Baden-W³rttemberg	Baden - Wurttemberg	31,0137	0,7042	0,225	8,3125	57,9595	1,7874	LW	42,5153	15,4442	0,2286	0,4756	1,2962	0,2877	11,6546	3,1031	16,2559	0,2036	0,8244	2,0979	89584	89	9
	2003	16.05.2003	0	0	negativ	NA	NA	NA	DE	89584	9,677451	48,282855	8	Baden-W³rttemberg	Baden - Wurttemberg	31,0137	0,7042	0,225	8,3125	57,9595	1,7874	LW	42,5153	15,4442	0,2286	0,4756	1,2962	0,2877	11,6546	3,1031	16,2559	0,2036	0,8244	2,0979	89584	89	9
	2003	08.07.2003	0	0	negativ	NA	NA	NA	DE	90455	11,081746	49,368667	9	Bayern	Bavaria	38,8996	1,2693	0,4611	21,9203	37,1765	0,2918	WALD	23,4059	13,7706	0,9997	0,2696	0,2918	0	0,8214	37,8047	0,2735	0	2,1201	14,6751	90455	90	124
	2003	27.10.2003	0	0	negativ	NA	NA	NA	DE	93073	12,206143	48,980721	9	Bayern	Bavaria	0,9101	6,6459	0	47,5444	44,7202	0,1794	URBAN	40,7877	3,9326	0	6,6459	0,1794	0	0,9101	0	0	0	4,3407	14,286	93073	93	281
	2003	21.03.2003	0	0	negativ	NA	NA	NA	DE	94360	12,668512	48,970192	9	Bayern	Bavaria	37,5201	0,0956	0	11,684	50,485	0,2154	LW	24,0544	26,4306	0	0,0956	0,2154	0	0,3154	32,4238	4,7809	0	0,808	3,8341	94360	94	9
	2003	02.07.2003	0	0	negativ	NA	NA	NA	DE	99310	11,018421	50,808765	16	Th³ringen	Thuringia	27,3672	0,3469	0,9731	9,2553	61,5461	0,5162	LW	49,5918	11,9542	0,0021	0,3448	0,4366	0	5,3672	15,883	6,117	0,0796	1,2423	1,2191	99310	99	97
	2004	09.07.2004	0	0	negativ	NA	NA	NA	DE	1326	13,856466	51,024734	14	Sachsen	Saxony	24,04	5,8659	0,0341	39,5533	28,4861	2,0207	URBAN	7,7905	20,6956	5,6958	0,0687	0,697	0	18,3874	1,6085	4,0441	1,3237	4,3672	15,8271	1326	1	242
	2004	22.06.2004	0	0	negativ	NA	NA	NA	DE	18225	11,737313	54,136165	13	Mecklenburg-Vorpommern	Mecklenburg Western Pomerania	13,7286	0,3575	0,1122	24,3765	55,9923	5,1751	LW	43,5402	12,452	0	0,3236	0,4842	0	1,6681	0,0267	12,0338	4,6909	3,3986	7,5017	18225	18	231
	2004	08.06.2004	0	0	negativ	NA	NA	NA	DE	21029	10,228698	53,483191	2	Hamburg	Hamburg	9,3092	1,7077	5,3065	67,7542	10,1705	5,7889	URBAN	5,4504	4,7201	1,5747	0,1331	2,4342	0	0,3578	0	8,9515	3,3547	12,0569	33,9974	21029	21	57
	2004	24.05.2004	0	0	negativ	NA	NA	NA	DE	21029	10,228698	53,483191	2	Hamburg	Hamburg	9,3092	1,7077	5,3065	67,7542	10,1705	5,7889	URBAN	5,4504	4,7201	1,5747	0,1331	2,4342	0	0,3578	0	8,9515	3,3547	12,0569	33,9974	21029	21	57
	2004	19.02.2004	0	0	negativ	NA	NA	NA	DE	21395	10,415903	53,382398	3	Niedersachsen	Lower Saxony	6,2554	6,0746	0,4999	12,3172	72,7417	2,1116	LW	49,1139	23,6278	4,1945	1,5622	0,8195	0	2,3019	0,6173	3,3362	1,292	1,8992	7,5884	21395	21	57
	2004	22.12.2004	0	0	negativ	NA	NA	NA	DE	21409	10,327726	53,177352	3	Niedersachsen	Lower Saxony	41,4944	0,1773	0,2947	8,9872	47,7425	1,3039	LW	43,6498	4,0928	0	0,1773	0,5248	0,2128	3,7621	27,8022	9,9302	0,5662	1,2905	4,1585	21409	21	57
	2004	26.10.2004	0	0	negativ	NA	NA	NA	DE	22455	9,951331	53,640509	2	Hamburg	Hamburg	2,2331	0,6444	1,0052	65,4245	24,8465	6,011	URBAN	0,1056	24,7409	0	0,6444	4,3512	0	1,9302	0,1847	0,1182	1,6598	3,384	56,0461	22455	22	295
	2004	04.11.2004	0	0	negativ	NA	NA	NA	DE	22529	9,959049	53,595393	2	Hamburg	Hamburg	0,1229	0,2803	0,8033	96,4672	0,576	1,7502	URBAN	0	0,576	0	0,2803	1,5131	0	0,1229	0	0	0,2372	14,0391	52,5506	22529	22	295
	2004	23.03.2004	0	0	negativ	NA	NA	NA	DE	23701	10,651501	54,115724	1	Schleswig-Holstein	Schleswig Holstein	13,6597	6,8942	0,4298	10,9206	63,4727	4,6244	LW	50,1639	13,3088	0	6,8942	2,1985	0	9,7045	0,8882	3,067	2,426	1,0989	4,8942	23701	23	352
	2004	05.05.2004	0	0	negativ	NA	NA	NA	DE	27419	9,506891	53,305989	3	Niedersachsen	Lower Saxony	16,5417	0,2989	0,2381	7,38	69,1218	6,4206	LW	39,1724	29,9494	0	0,2989	0,2735	0,317	1,6143	9,6631	5,2643	5,8302	0,7497	2,3796	27419	27	8
	2004	23.09.2004	0	0	negativ	NA	NA	NA	DE	28790	8,588765	53,260981	3	Niedersachsen	Lower Saxony	18,8493	4,748	0,2269	10,7949	59,3021	6,0808	LW	23,5521	35,7499	4,1857	0,5623	0,5276	1,3438	2,9746	10,6196	5,255	4,2095	0,8669	5,2604	28790	28	207
	2004	22.03.2004	0	0	negativ	NA	NA	NA	DE	31157	9,853567	52,236729	3	Niedersachsen	Lower Saxony	0,8541	6,1453	0,8562	18,0986	68,1457	5,9078	LW	63,6916	4,4541	0,5481	5,5972	1,67	0	0,8319	0,0222	0	4,2377	1,9491	7,894	31157	31	2
	2004	21.01.2004	0	0	negativ	NA	NA	NA	DE	32105	8,741379	52,088616	5	Nordrhein-Westfalen	Northrhine Westphalia	6,446	0,5352	0,772	66,2941	23,2509	2,7146	URBAN	11,8026	11,4483	0,1112	0,4239	2,7146	0	4,7521	0,7136	0,9802	0	6,6424	37,5218	32105	32	1321
	2004	28.06.2004	0	0	negativ	NA	NA	NA	DE	32547	8,831451	52,198089	5	Nordrhein-Westfalen	Northrhine Westphalia	3,5379	1,5858	3,052	48,9465	37,2431	5,9091	URBAN	24,8643	12,3788	1,1373	0,4484	5,878	0	3,1015	0,2604	0,176	0,0193	2,6284	27,7582	32547	32	1321
	2004	18.11.2004	0	0	negativ	NA	NA	NA	DE	32825	9,067376	51,953936	5	Nordrhein-Westfalen	Northrhine Westphalia	26,2805	0,1146	0,2064	10,2676	61,6847	1,446	LW	52,8705	8,8143	0	0,1146	1,3856	0	8,1669	7,73	10,3836	0,0605	0,9566	4,4846	32825	32	1321
	2004	05.07.2004	0	0	negativ	NA	NA	NA	DE	33758	8,650548	51,890405	5	Nordrhein-Westfalen	Northrhine Westphalia	38,5317	1,1454	0,443	20,7349	35,1405	4,0118	WALD	20,7045	14,436	0	1,1454	2,4579	1,3806	1,7483	29,035	7,7484	0,1733	2,2063	10,278	33758	33	3
	2004	17.09.2004	0	0	negativ	NA	NA	NA	DE	34626	9,355235	50,877373	6	Hessen	Hesse	41,0452	0,0855	0	5,9722	51,4861	1,411	LW	32,4394	19,0467	0	0,0855	1,337	0	11,998	6,7324	22,3148	0,0041	0,3516	2,5546	34626	34	46
	2004	31.08.2004	0	0	negativ	NA	NA	NA	DE	35415	8,735693	50,515831	6	Hessen	Hesse	12,8289	0,1919	0,5397	16,879	66,7814	2,7982	LW	52,5784	14,203	0	0,1919	2,4841	0	3,181	3,1642	6,4837	0,0083	1,521	10,3698	35415	35	309
	2004	05.02.2004	0	0	negativ	NA	NA	NA	DE	36275	9,55776	50,851019	6	Hessen	Hesse	48,9544	0,2439	0,592	5,9593	42,4498	1,8259	WALD	27,1961	15,2537	0	0,2439	1,76	0	2,1986	29,0498	17,706	0,0574	0,8821	2,2281	36275	36	145
	2004	02.11.2004	0	0	negativ	NA	NA	NA	DE	36275	9,55776	50,851019	6	Hessen	Hesse	48,9544	0,2439	0,592	5,9593	42,4498	1,8259	WALD	27,1961	15,2537	0	0,2439	1,76	0	2,1986	29,0498	17,706	0,0574	0,8821	2,2281	36275	36	145
	2004	07.12.2004	0	0	negativ	NA	NA	NA	DE	38315	10,555372	52,024455	3	Niedersachsen	Lower Saxony	10,661	2,0253	0,7717	8,7657	74,876	2,9141	LW	72,022	2,854	0	2,0253	1,0961	0,0537	4,1081	0,0766	6,4762	1,3724	0,4228	2,715	38315	38	2
	2004	17.12.2004	1	1	Crenosoma vulpis	NA	NA	NA	DE	44369	7,405428	51,535312	5	Nordrhein-Westfalen	Northrhine Westphalia	15,9	0,1783	3,4776	49,5419	15,6962	15,3612	URBAN	10,6632	5,0329	0	0,1783	9,838	0	15,3507	0	0,5494	5,5225	5,1905	31,2365	44369	44	1405
	2004	09.10.2004	0	0	negativ	NA	NA	NA	DE	45657	7,192825	51,61933	5	Nordrhein-Westfalen	Northrhine Westphalia	0,2113	0,0224	1,574	87,2063	7,789	3,2153	URBAN	6,5048	1,2842	0	0,0224	2,9421	0	0,2113	0	0	0,2696	6,6861	47,8556	45657	45	1193
	2004	14.12.2004	1	1	Crenosoma vulpis	NA	NA	NA	DE	45659	7,186892	51,616051	5	Nordrhein-Westfalen	Northrhine Westphalia	7,762	0,2876	3,0953	36,696	46,1076	6,1515	LW	34,9576	11,15	0	0,2876	5,645	0	7,0494	0,0096	0,703	0,4815	6,7296	15,6449	45659	45	1193
	2004	12.01.2004	0	0	negativ	NA	NA	NA	DE	49835	7,181583	52,518916	3	Niedersachsen	Lower Saxony	22,3615	0,3235	0,9302	11,8336	60,5727	3,9805	LW	52,2279	8,3448	0,0937	0,2298	0,535	0,66	1,2921	16,6468	4,4226	2,7555	0,2573	2,9226	49835	49	252
	2004	21.12.2004	0	0	negativ	NA	NA	NA	DE	50226	6,785905	50,913151	5	Nordrhein-Westfalen	Northrhine Westphalia	27,9564	0,6595	1,1533	35,8147	31,0878	3,3453	URBAN	26,1555	4,9323	0	0,6595	2,9182	0	24,5139	0,688	2,7545	0,4272	2,2223	15,8515	50226	50	308
	2004	07.07.2004	0	0	negativ	NA	NA	NA	DE	50969	6,939053	50,907225	5	Nordrhein-Westfalen	Northrhine Westphalia	0,3785	0	14,5482	83,5885	0	1,7015	URBAN	0	0	0	0	1,5638	0	0,3785	0	0	0	21,3079	27,0792	50969	50	308
	2004	06.10.2004	0	0	negativ	NA	NA	NA	DE	51107	7,080192	50,921428	5	Nordrhein-Westfalen	Northrhine Westphalia	51,0947	0,7029	4,58	31,9451	7,9832	3,9529	WALD	3,5193	4,4638	0	0,7029	3,9504	0	16,4015	14,9576	19,7357	0	4,7105	20,337	51107	51	214
	2004	02.08.2004	0	0	negativ	NA	NA	NA	DE	51427	7,124349	50,947265	5	Nordrhein-Westfalen	Northrhine Westphalia	49,238	0,9531	1,2613	45,8525	1,7974	0,9411	WALD	0,1735	1,6239	0	0,9531	0,9058	0	11,563	4,4888	33,1862	0	1,9283	35,3353	51427	51	214
	2004	02.08.2004	0	0	negativ	NA	NA	NA	DE	51427	7,124349	50,947265	5	Nordrhein-Westfalen	Northrhine Westphalia	49,238	0,9531	1,2613	45,8525	1,7974	0,9411	WALD	0,1735	1,6239	0	0,9531	0,9058	0	11,563	4,4888	33,1862	0	1,9283	35,3353	51427	51	214
	2004	04.06.2004	0	0	negativ	NA	NA	NA	DE	51570	7,574181	50,791731	5	Nordrhein-Westfalen	Northrhine Westphalia	50,8217	1,16	0,1886	12,2268	33,5222	2,0826	WALD	3,06	30,4622	1,1227	0,0373	1,8384	0	14,2594	14,5937	21,9686	0,2134	0,481	8,4282	51570	51	214
	2004	19.10.2004	0	0	negativ	NA	NA	NA	DE	51570	7,574181	50,791731	5	Nordrhein-Westfalen	Northrhine Westphalia	50,8217	1,16	0,1886	12,2268	33,5222	2,0826	WALD	3,06	30,4622	1,1227	0,0373	1,8384	0	14,2594	14,5937	21,9686	0,2134	0,481	8,4282	51570	51	214
	2004	25.11.2004	0	0	negativ	NA	NA	NA	DE	51645	7,563709	51,001199	5	Nordrhein-Westfalen	Northrhine Westphalia	52,4148	0,2494	0,597	30,1635	14,3595	2,28	WALD	0,2295	14,13	0,1443	0,1051	2,2518	0	5,8882	14,0105	32,5161	0,0282	0,9355	18,769	51645	51	214
	2004	26.05.2004	0	0	negativ	NA	NA	NA	DE	51674	7,525793	50,959794	5	Nordrhein-Westfalen	Northrhine Westphalia	42,1867	0,1935	0,5142	25,0357	29,4487	2,7093	WALD	1,2761	28,1726	0	0,1935	2,6915	0,0088	8,8442	11,4236	21,9189	0,0079	1,0476	16,3212	51674	51	214
	2004	18.02.2004	0	0	negativ	NA	NA	NA	DE	53117	7,072779	50,756808	5	Nordrhein-Westfalen	Northrhine Westphalia	0	8,9048	3,0156	65,2843	17,7356	5,5419	URBAN	13,6723	4,0634	8,9048	0	4,661	0	0	0	0	0,881	7,2733	31,7242	53117	53	911
	2004	03.06.2004	0	0	negativ	NA	NA	NA	DE	53123	7,045354	50,715984	5	Nordrhein-Westfalen	Northrhine Westphalia	9,7119	0	2,1373	65,8627	20,4818	1,8503	URBAN	17,2262	3,2556	0	0	1,632	0	2,2953	0,5181	6,8985	0,1573	4,5656	42,1438	53123	53	911
	2004	02.06.2004	0	0	negativ	NA	NA	NA	DE	53123	7,045354	50,715984	5	Nordrhein-Westfalen	Northrhine Westphalia	9,7119	0	2,1373	65,8627	20,4818	1,8503	URBAN	17,2262	3,2556	0	0	1,632	0	2,2953	0,5181	6,8985	0,1573	4,5656	42,1438	53123	53	911
	2004	13.01.2004	0	0	negativ	NA	NA	NA	DE	53489	7,221785	50,527927	7	Rheinland-Pfalz	Rhineland Palatinate	42,8792	1,064	0,6012	15,634	34,5654	5,3092	WALD	19,0913	15,4741	0,8711	0,1929	4,0075	0	18,2506	3,4746	21,1539	1,3003	0,7392	7,632	53489	53	911
	2004	14.09.2004	0	0	negativ	NA	NA	NA	DE	53489	7,221785	50,527927	7	Rheinland-Pfalz	Rhineland Palatinate	42,8792	1,064	0,6012	15,634	34,5654	5,3092	WALD	19,0913	15,4741	0,8711	0,1929	4,0075	0	18,2506	3,4746	21,1539	1,3003	0,7392	7,632	53489	53	911
	2004	07.09.2004	0	0	negativ	NA	NA	NA	DE	53489	7,221785	50,527927	7	Rheinland-Pfalz	Rhineland Palatinate	42,8792	1,064	0,6012	15,634	34,5654	5,3092	WALD	19,0913	15,4741	0,8711	0,1929	4,0075	0	18,2506	3,4746	21,1539	1,3003	0,7392	7,632	53489	53	911
	2004	14.12.2004	0	0	negativ	NA	NA	NA	DE	53604	7,280262	50,654326	5	Nordrhein-Westfalen	Northrhine Westphalia	58,3576	2,196	0,901	17,8318	17,807	2,9414	WALD	1,5448	16,2622	1,8046	0,2149	2,6483	0	27,06	19,6621	11,6355	0,0172	1,0287	11,8799	53604	53	911
	2004	19.11.2004	0	0	negativ	NA	NA	NA	DE	53757	7,187808	50,770637	5	Nordrhein-Westfalen	Northrhine Westphalia	11,4608	0,8479	4,5509	46,4564	32,3982	4,3962	URBAN	15,6771	16,721	0,5653	0,2826	4,0996	0	5,2445	4,0951	2,1212	0,2966	4,1906	26,4551	53757	53	911
	2004	08.04.2004	0	0	negativ	NA	NA	NA	DE	53797	7,248514	50,867889	5	Nordrhein-Westfalen	Northrhine Westphalia	32,8247	0,7835	0,3519	18,9832	45,1807	1,8904	LW	9,6297	35,551	0,3564	0,4271	1,8904	0	14,5492	7,6212	10,6542	0	2,2787	11,7076	53797	53	911
	2004	12.07.2004	0	0	negativ	NA	NA	NA	DE	53879	6,788504	50,658398	5	Nordrhein-Westfalen	Northrhine Westphalia	1,4471	0,1461	1,7806	72,875	22,0154	1,7565	URBAN	19,6982	2,3172	0	0,1461	1,4226	0	1,4471	0	0	0,3339	4,8979	33,0439	53879	53	911
	2004	06.07.2004	0	0	negativ	NA	NA	NA	DE	53879	6,788504	50,658398	5	Nordrhein-Westfalen	Northrhine Westphalia	1,4471	0,1461	1,7806	72,875	22,0154	1,7565	URBAN	19,6982	2,3172	0	0,1461	1,4226	0	1,4471	0	0	0,3339	4,8979	33,0439	53879	53	911
	2004	21.12.2004	0	0	negativ	NA	NA	NA	DE	53879	6,788504	50,658398	5	Nordrhein-Westfalen	Northrhine Westphalia	1,4471	0,1461	1,7806	72,875	22,0154	1,7565	URBAN	19,6982	2,3172	0	0,1461	1,4226	0	1,4471	0	0	0,3339	4,8979	33,0439	53879	53	911
	2004	02.09.2004	0	0	negativ	NA	NA	NA	DE	56637	7,382513	50,387684	7	Rheinland-Pfalz	Rhineland Palatinate	5,6208	0,1115	1,1914	41,9706	45,4903	5,8456	LW	38,3465	7,1438	0	0,1115	4,2588	0	5,563	0,0022	0,0555	1,5868	2,4613	7,8448	56637	56	123
	2004	18.03.2004	0	0	negativ	NA	NA	NA	DE	56843	7,18674	49,949435	7	Rheinland-Pfalz	Rhineland Palatinate	46,6184	0,565	0,7006	4,2105	46,1673	1,7382	WALD	30,4734	15,6939	0,5519	0,0132	1,3496	0	16,5476	11,0162	19,0547	0,3886	0,2879	1,2803	56843	56	123
	2004	27.10.2004	0	0	negativ	NA	NA	NA	DE	58099	7,494553	51,394303	5	Nordrhein-Westfalen	Northrhine Westphalia	11,7408	4,6057	3,3924	47,4849	26,9518	6,1909	URBAN	16,9887	9,9631	1,0416	3,5641	5,3515	0	9,8023	0	1,9385	0,8394	5,8048	21,7878	58099	58	1841
	2004	14.01.2004	0	0	negativ	NA	NA	NA	DE	60388	8,763457	50,156412	6	Hessen	Hesse	9,1938	0,333	0,638	34,2748	51,4803	4,08	LW	37,278	14,2023	0	0,333	4,08	0	2,5047	0,2213	6,4679	0	6,8967	13,8696	60388	60	12
	2004	26.05.2004	0	0	negativ	NA	NA	NA	DE	60528	8,644398	50,06811	6	Hessen	Hesse	58,4067	1,161	2,9942	31,8123	2,6722	3,1061	WALD	0,1566	2,5157	1,0816	0,0335	2,5845	0	12,0974	8,397	37,9123	0,0709	13,1088	7,3273	60528	60	12
	2004	05.02.2004	0	0	negativ	NA	NA	NA	DE	61250	8,527445	50,34927	6	Hessen	Hesse	46,7429	0,1418	0,081	10,8969	40,9432	1,1941	WALD	24,9769	15,9663	0	0,1418	0,9888	0	7,8594	7,5428	31,3407	0,0733	0,8805	4,9773	61250	61	523
	2004	08.10.2004	0	0	negativ	NA	NA	NA	DE	61267	8,508501	50,292281	6	Hessen	Hesse	44,4384	0,0791	0,301	15,4966	38,8952	0,7895	WALD	19,2622	19,633	0	0,0791	0,7274	0	5,2643	13,6707	25,5034	0	2,131	5,2393	61267	61	523
	2004	06.07.2004	0	0	negativ	NA	NA	NA	DE	63225	8,662645	49,991123	6	Hessen	Hesse	48,4079	3,3729	0,766	29,7803	15,747	1,9745	WALD	5,7118	10,0352	0	3,3729	1,2922	0	23,8601	11,4741	13,0737	0,4096	4,8498	13,5069	63225	63	104
	2004	02.07.2004	0	0	negativ	NA	NA	NA	DE	63454	8,886452	50,161129	6	Hessen	Hesse	22,3642	1,1386	0,4436	31,2259	42,9955	1,8415	LW	32,2831	10,7124	1,0471	0,0915	1,1082	0	9,1731	7,6002	5,5908	0	12,2928	15,0178	63454	63	104
	2004	02.11.2004	0	0	negativ	NA	NA	NA	DE	64646	8,661187	49,642958	6	Hessen	Hesse	33,9121	0,4833	1,0495	16,1251	44,4691	3,9673	LW	20,6181	23,8509	0	0,4833	2,3353	0	19,2807	0,1211	14,5104	0,5699	1,4971	6,7999	64646	64	119
	2004	22.07.2004	0	0	negativ	NA	NA	NA	DE	64823	8,945518	49,867124	6	Hessen	Hesse	36,8297	0,0612	0,3147	8,9098	52,5221	1,3632	LW	41,4912	11,0308	0	0,0612	0,9877	0	2,5525	9,4411	24,836	0,0724	0,7338	4,4628	64823	64	119
	2004	04.06.2004	0	0	negativ	NA	NA	NA	DE	66459	7,251515	49,298544	10	Saarland	Saarland	50,1619	0,0894	0,6727	17,5401	25,0879	6,4971	WALD	11,5887	13,4993	0	0,0894	3,3053	0	3,7419	3,5127	42,9073	3,1603	0,9973	9,5925	66459	66	28
	2004	06.09.2004	0	0	negativ	NA	NA	NA	DE	67269	8,161081	49,567877	7	Rheinland-Pfalz	Rhineland Palatinate	2,8146	0,2553	0,6964	30,4727	59,0802	6,72	LW	31,5836	27,4966	0	0,2553	4,3542	0	2,5631	0,0413	0,2101	2,3658	1,9783	10,9486	67269	67	14
	2004	09.11.2004	0	0	negativ	NA	NA	NA	DE	67365	8,336219	49,277123	7	Rheinland-Pfalz	Rhineland Palatinate	26,0602	0,0647	0,5282	10,5743	58,6736	4,099	LW	52,3979	6,2757	0	0,0647	3,3833	0	17,9802	1,5647	6,5152	0,7157	0,4082	2,4564	67365	67	14
	2004	28.05.2004	0	0	negativ	NA	NA	NA	DE	67655	7,76654	49,440812	7	Rheinland-Pfalz	Rhineland Palatinate	0	0	4,9741	93,9494	0	1,1333	URBAN	0	0	0	0	1,0044	0	0	0	0	0,1289	3,3045	31,1636	67655	67	14
	2004	28.06.2004	0	0	negativ	NA	NA	NA	DE	70176	9,162624	48,777395	8	Baden-W³rttemberg	Baden - Wurttemberg	0	0,8123	1,5588	97,8342	0	0	URBAN	0	0	0	0,8123	0	0	0	0	0	0	3,9768	47,7014	70176	70	8
	2004	27.01.2004	0	0	negativ	NA	NA	NA	DE	70435	9,160541	48,830513	8	Baden-W³rttemberg	Baden - Wurttemberg	19,4221	0	4,5638	64,2034	7,8077	4,032	URBAN	0,8865	6,9212	0	0	4,032	0	4,4698	1,4998	13,4524	0	11,411	20,5368	70435	70	8
	2004	12.10.2004	0	0	negativ	NA	NA	NA	DE	71032	9,054496	48,6827	8	Baden-W³rttemberg	Baden - Wurttemberg	62,3224	0,3311	0,1984	26,5897	9,7355	0,823	WALD	2,6369	7,0986	0	0,3311	0,823	0	0,0386	0	62,2839	0	3,0278	11,8122	71032	71	539
	2004	20.12.2004	0	0	negativ	NA	NA	NA	DE	71229	9,009674	48,790404	8	Baden-W³rttemberg	Baden - Wurttemberg	33,6698	0,0565	1,4279	20,7992	41,1286	2,9821	LW	21,1641	19,9645	0	0,0565	2,9788	0,0033	0,2417	0,1528	33,2753	0	2,1982	10,8414	71229	71	539
	2004	29.09.2004	0	0	negativ	NA	NA	NA	DE	71409	9,352191	48,875457	8	Baden-W³rttemberg	Baden - Wurttemberg	8,9391	0,0208	0,6688	20,5589	67,4587	2,3537	LW	40,6452	26,8135	0	0,0208	2,3537	0	0,3286	0	8,6105	0	1,5417	11,8086	71409	71	539
	2004	20.07.2004	0	0	negativ	NA	NA	NA	DE	71636	9,167311	48,888236	8	Baden-W³rttemberg	Baden - Wurttemberg	1,0724	0	1,9496	58,5366	35,9402	2,5062	URBAN	29,8445	6,0957	0	0	2,4277	0	1,0724	0	0	0,0785	2,6446	21,2436	71636	71	539
	2004	08.09.2004	0	0	negativ	NA	NA	NA	DE	72649	9,289241	48,653881	8	Baden-W³rttemberg	Baden - Wurttemberg	15,3187	0	0,0536	23,7376	60,4565	0,4336	LW	48,2728	12,1837	0	0	0,4336	0	0	0	15,3187	0	1,2441	11,5602	72649	72	18
	2004	25.02.2004	0	0	negativ	NA	NA	NA	DE	73312	9,835404	48,612817	8	Baden-W³rttemberg	Baden - Wurttemberg	34,4009	0,0289	0,2453	9,4714	53,8904	1,9632	LW	37,8139	16,0765	0,0068	0,0221	1,5902	0,354	10,1703	1,7463	22,4844	0,019	0,4554	3,6243	73312	73	47
	2004	11.08.2004	0	0	negativ	NA	NA	NA	DE	73312	9,835404	48,612817	8	Baden-W³rttemberg	Baden - Wurttemberg	34,4009	0,0289	0,2453	9,4714	53,8904	1,9632	LW	37,8139	16,0765	0,0068	0,0221	1,5902	0,354	10,1703	1,7463	22,4844	0,019	0,4554	3,6243	73312	73	47
	2004	07.09.2004	0	0	negativ	NA	NA	NA	DE	73760	9,261549	48,71877	8	Baden-W³rttemberg	Baden - Wurttemberg	5,9878	0,0153	0,376	30,5171	61,9231	1,1843	LW	31,1769	30,7462	0	0,0153	1,1843	0	0,6569	0,6064	4,7244	0	2,1727	15,5661	73760	73	47
	2004	24.11.2004	0	0	negativ	NA	NA	NA	DE	74172	9,237816	49,197501	8	Baden-W³rttemberg	Baden - Wurttemberg	13,0726	0,9065	1,3997	31,3999	49,6299	3,6506	LW	31,5042	18,1257	0,833	0,0735	3,5176	0	4,7203	0	8,3523	0,133	2,421	10,9406	74172	74	42
	2004	23.01.2004	0	0	negativ	NA	NA	NA	DE	74547	9,734768	49,167511	8	Baden-W³rttemberg	Baden - Wurttemberg	15,2907	0,5009	0,2858	7,7941	73,363	2,7665	LW	55,0686	18,2944	0,4594	0,0415	2,73	0	0,0475	0	15,2432	0,0365	0,2292	1,6725	74547	74	42
	2004	27.05.2004	0	0	negativ	NA	NA	NA	DE	75223	8,798975	48,908525	8	Baden-W³rttemberg	Baden - Wurttemberg	36,9164	0,5015	0,7023	15,3973	43,6811	2,8137	LW	20,4476	23,2335	0,4785	0,023	2,6805	0	0	0,1117	36,8047	0,1332	0,6539	8,8939	75223	75	227
	2004	09.07.2004	0	0	negativ	NA	NA	NA	DE	75223	8,798975	48,908525	8	Baden-W³rttemberg	Baden - Wurttemberg	36,9164	0,5015	0,7023	15,3973	43,6811	2,8137	LW	20,4476	23,2335	0,4785	0,023	2,6805	0	0	0,1117	36,8047	0,1332	0,6539	8,8939	75223	75	227
	2004	07.07.2004	0	0	negativ	NA	NA	NA	DE	75223	8,798975	48,908525	8	Baden-W³rttemberg	Baden - Wurttemberg	36,9164	0,5015	0,7023	15,3973	43,6811	2,8137	LW	20,4476	23,2335	0,4785	0,023	2,6805	0	0	0,1117	36,8047	0,1332	0,6539	8,8939	75223	75	227
	2004	20.07.2004	0	0	negativ	NA	NA	NA	DE	75228	8,673496	48,923449	8	Baden-W³rttemberg	Baden - Wurttemberg	29,2001	0,0344	0,0645	18,5593	49,7508	2,4016	LW	26,7811	22,9697	0	0,0344	2,4016	0	0,0265	0	29,1736	0	0,8862	11,5714	75228	75	227
	2004	09.07.2004	0	0	negativ	NA	NA	NA	DE	75228	8,673496	48,923449	8	Baden-W³rttemberg	Baden - Wurttemberg	29,2001	0,0344	0,0645	18,5593	49,7508	2,4016	LW	26,7811	22,9697	0	0,0344	2,4016	0	0,0265	0	29,1736	0	0,8862	11,5714	75228	75	227
	2004	16.03.2004	0	0	negativ	NA	NA	NA	DE	76137	8,416673	48,999093	8	Baden-W³rttemberg	Baden - Wurttemberg	2,6044	0,5243	22,356	69,3327	1,3752	4,3235	URBAN	0	1,3752	0,0649	0,4594	4,3235	0	2,6014	0	0,0031	0	16,8249	27,1946	76137	76	3
	2004	20.09.2004	0	0	negativ	NA	NA	NA	DE	76351	8,408913	49,127722	8	Baden-W³rttemberg	Baden - Wurttemberg	29,4316	8,5788	0,6289	15,0329	43,6701	2,6616	LW	34,6096	9,0605	2,5992	5,9796	1,3282	0,0322	15,3478	0	14,0839	1,3012	0,9775	6,3394	76351	76	3
	2004	22.01.2004	0	0	negativ	NA	NA	NA	DE	76437	8,187522	48,865107	8	Baden-W³rttemberg	Baden - Wurttemberg	24,8005	4,9077	1,2338	25,5308	39,9039	3,6643	LW	21,9528	17,951	3,1836	1,7194	3,0182	0	23,2987	0,0088	1,493	0,6462	3,2596	8,2478	76437	76	3
	2004	18.08.2004	0	0	negativ	NA	NA	NA	DE	77815	8,147	48,689924	8	Baden-W³rttemberg	Baden - Wurttemberg	42,3619	0,4848	0,6411	15,59	39,4533	1,4838	WALD	16,5166	22,9367	0	0,4848	1,203	0,2541	8,1413	24,1891	10,0315	0,0267	0,8074	5,5352	77815	77	35
	2004	27.01.2004	0	0	negativ	NA	NA	NA	DE	77855	8,036541	48,634361	8	Baden-W³rttemberg	Baden - Wurttemberg	8,9486	1,2829	0,8386	17,1782	69,791	1,9845	LW	31,8574	37,9336	0	1,2829	1,939	0	6,6204	0,0175	2,3107	0,0455	0,7824	5,0473	77855	77	35
	2004	28.06.2004	0	0	negativ	NA	NA	NA	DE	77855	8,036541	48,634361	8	Baden-W³rttemberg	Baden - Wurttemberg	8,9486	1,2829	0,8386	17,1782	69,791	1,9845	LW	31,8574	37,9336	0	1,2829	1,939	0	6,6204	0,0175	2,3107	0,0455	0,7824	5,0473	77855	77	35
	2004	08.06.2004	0	0	negativ	NA	NA	NA	DE	77855	8,036541	48,634361	8	Baden-W³rttemberg	Baden - Wurttemberg	8,9486	1,2829	0,8386	17,1782	69,791	1,9845	LW	31,8574	37,9336	0	1,2829	1,939	0	6,6204	0,0175	2,3107	0,0455	0,7824	5,0473	77855	77	35
	2004	20.08.2004	0	0	negativ	NA	NA	NA	DE	77855	8,036541	48,634361	8	Baden-W³rttemberg	Baden - Wurttemberg	8,9486	1,2829	0,8386	17,1782	69,791	1,9845	LW	31,8574	37,9336	0	1,2829	1,939	0	6,6204	0,0175	2,3107	0,0455	0,7824	5,0473	77855	77	35
	2004	24.12.2004	0	0	negativ	NA	NA	NA	DE	77855	8,036541	48,634361	8	Baden-W³rttemberg	Baden - Wurttemberg	8,9486	1,2829	0,8386	17,1782	69,791	1,9845	LW	31,8574	37,9336	0	1,2829	1,939	0	6,6204	0,0175	2,3107	0,0455	0,7824	5,0473	77855	77	35
	2004	27.04.2004	0	0	negativ	NA	NA	NA	DE	78549	8,726352	48,07303	8	Baden-W³rttemberg	Baden - Wurttemberg	40,0703	0,0294	0,4095	24,988	32,5038	2,0021	WALD	10,9724	21,5315	0	0,0294	1,9576	0	0	19,239	20,8312	0,0445	1,4489	13,2041	78549	78	164
	2004	22.04.2004	0	0	negativ	NA	NA	NA	DE	78549	8,726352	48,07303	8	Baden-W³rttemberg	Baden - Wurttemberg	40,0703	0,0294	0,4095	24,988	32,5038	2,0021	WALD	10,9724	21,5315	0	0,0294	1,9576	0	0	19,239	20,8312	0,0445	1,4489	13,2041	78549	78	164
	2004	05.05.2004	0	0	negativ	NA	NA	NA	DE	78567	8,935383	48,02152	8	Baden-W³rttemberg	Baden - Wurttemberg	62,7974	1,2363	0,2229	6,7133	26,6214	2,4087	WALD	2,5976	24,0238	1,2309	0,0053	2,4087	0	8,9982	20,8376	32,9616	0	0,5419	3,9342	78567	78	164
	2004	13.09.2004	0	0	negativ	NA	NA	NA	DE	79249	7,826633	47,965526	8	Baden-W³rttemberg	Baden - Wurttemberg	19,1407	0,0492	0,063	36,6727	39,0279	5,0465	LW	5,3596	33,6683	0	0,0492	4,7228	0	0,4669	0,1413	18,5325	0,3237	2,6754	21,9195	79249	79	1
	2004	11.02.2004	0	0	negativ	NA	NA	NA	DE	79618	7,771421	47,585035	8	Baden-W³rttemberg	Baden - Wurttemberg	39,5789	1,8787	0,9174	16,5934	39,5381	1,4656	WALD	10,8804	28,6577	1,8351	0,0436	1,3921	0	5,8576	1,0833	32,638	0,0007	0,9249	6,4517	79618	79	1
	2004	23.06.2004	0	0	negativ	NA	NA	NA	DE	79618	7,771421	47,585035	8	Baden-W³rttemberg	Baden - Wurttemberg	39,5789	1,8787	0,9174	16,5934	39,5381	1,4656	WALD	10,8804	28,6577	1,8351	0,0436	1,3921	0	5,8576	1,0833	32,638	0,0007	0,9249	6,4517	79618	79	1
	2004	07.05.2004	0	0	negativ	NA	NA	NA	DE	79618	7,771421	47,585035	8	Baden-W³rttemberg	Baden - Wurttemberg	39,5789	1,8787	0,9174	16,5934	39,5381	1,4656	WALD	10,8804	28,6577	1,8351	0,0436	1,3921	0	5,8576	1,0833	32,638	0,0007	0,9249	6,4517	79618	79	1
	2004	06.07.2004	0	0	negativ	NA	NA	NA	DE	79650	7,876865	47,673506	8	Baden-W³rttemberg	Baden - Wurttemberg	53,9924	0,1853	0,1137	9,0151	35,6541	1,0413	WALD	6,7326	28,9215	0,1474	0,0379	1,0009	0	0,4115	0,1357	53,4452	0,0404	0,6443	3,5507	79650	79	1
	2004	23.03.2004	0	0	negativ	NA	NA	NA	DE	79787	8,329443	47,623706	8	Baden-W³rttemberg	Baden - Wurttemberg	28,5023	0,8154	1,1284	20,7303	47,5808	1,2635	LW	26,5793	21,0014	0,7823	0,033	1,2635	0	0,4568	0	28,0455	0	1,3937	10,3979	79787	79	1
	2004	19.08.2004	0	0	negativ	NA	NA	NA	DE	80796	11,569574	48,162622	9	Bayern	Bavaria	0	0	0,267	99,733	0	0	URBAN	0	0	0	0	0	0	0	0	0	0	7,9098	77,7028	80796	80	1955
	2004	20.08.2004	0	0	negativ	NA	NA	NA	DE	81241	11,464691	48,140023	9	Bayern	Bavaria	1,2885	0,4068	2,3279	73,3327	21,8688	0,8182	URBAN	13,2197	8,6491	0,3056	0,1012	0,8182	0	1,0948	0,1936	0	0	16,5845	33,8016	81241	81	1317
	2004	13.05.2004	0	0	negativ	NA	NA	NA	DE	82110	11,3598	48,130576	9	Bayern	Bavaria	22,0028	0,1425	0,5721	32,5524	44,6369	0,1052	LW	34,8996	9,7373	0	0,1425	0,1052	0	1,0392	18,3203	2,6433	0	3,9033	20,6819	82110	82	96
	2004	27.02.2004	0	0	negativ	NA	NA	NA	DE	82362	11,147771	47,843432	9	Bayern	Bavaria	23,5832	1,5192	0,1646	13,4615	59,896	1,3754	LW	10,0582	49,8378	0,6003	0,9189	0,2146	0	1,3552	9,7744	12,4536	1,1608	0,9355	5,9091	82362	82	96
	2004	12.01.2004	0	0	negativ	NA	NA	NA	DE	82362	11,147771	47,843432	9	Bayern	Bavaria	23,5832	1,5192	0,1646	13,4615	59,896	1,3754	LW	10,0582	49,8378	0,6003	0,9189	0,2146	0	1,3552	9,7744	12,4536	1,1608	0,9355	5,9091	82362	82	96
	2004	07.01.2004	0	0	negativ	NA	NA	NA	DE	82362	11,147771	47,843432	9	Bayern	Bavaria	23,5832	1,5192	0,1646	13,4615	59,896	1,3754	LW	10,0582	49,8378	0,6003	0,9189	0,2146	0	1,3552	9,7744	12,4536	1,1608	0,9355	5,9091	82362	82	96
	2004	28.08.2004	0	0	negativ	NA	NA	NA	DE	82362	11,147771	47,843432	9	Bayern	Bavaria	23,5832	1,5192	0,1646	13,4615	59,896	1,3754	LW	10,0582	49,8378	0,6003	0,9189	0,2146	0	1,3552	9,7744	12,4536	1,1608	0,9355	5,9091	82362	82	96
	2004	11.08.2004	0	0	negativ	NA	NA	NA	DE	82362	11,147771	47,843432	9	Bayern	Bavaria	23,5832	1,5192	0,1646	13,4615	59,896	1,3754	LW	10,0582	49,8378	0,6003	0,9189	0,2146	0	1,3552	9,7744	12,4536	1,1608	0,9355	5,9091	82362	82	96
	2004	19.11.2004	0	0	negativ	NA	NA	NA	DE	82362	11,147771	47,843432	9	Bayern	Bavaria	23,5832	1,5192	0,1646	13,4615	59,896	1,3754	LW	10,0582	49,8378	0,6003	0,9189	0,2146	0	1,3552	9,7744	12,4536	1,1608	0,9355	5,9091	82362	82	96
	2004	13.09.2004	0	0	negativ	NA	NA	NA	DE	84028	12,165696	48,544311	9	Bayern	Bavaria	7,1611	9,1667	0,1114	76,0462	6,9294	0,5851	URBAN	3,4166	3,5129	9,0548	0,1119	0,5851	0	1,9985	0	5,1626	0	10,1769	42,3178	84028	84	123
	2004	23.07.2004	0	0	negativ	NA	NA	NA	DE	84503	12,665856	48,227311	9	Bayern	Bavaria	15,5748	2,6142	0,1979	21,7529	59,8602	0	LW	48,6559	11,2044	2,4994	0,1148	0	0	4,9733	9,9019	0,6997	0	0,7399	7,6792	84503	84	123
	2004	01.12.2004	0	0	negativ	NA	NA	NA	DE	85435	11,912572	48,308331	9	Bayern	Bavaria	3,6038	2,2874	3,7294	21,8897	68,2575	0,2321	LW	58,798	9,4596	0,483	1,8044	0,1499	0	0,291	1,143	2,1698	0,0823	1,523	7,8515	85435	85	111
	2004	17.02.2004	0	0	negativ	NA	NA	NA	DE	85540	11,729938	48,117737	9	Bayern	Bavaria	13,155	0,0418	0,989	39,0838	46,3147	0,4161	LW	42,1348	4,1799	0	0,0418	0,4161	0	0,3088	12,3748	0,4713	0	2,7068	17,752	85540	85	111
	2004	04.05.2004	0	0	negativ	NA	NA	NA	DE	85540	11,729938	48,117737	9	Bayern	Bavaria	13,155	0,0418	0,989	39,0838	46,3147	0,4161	LW	42,1348	4,1799	0	0,0418	0,4161	0	0,3088	12,3748	0,4713	0	2,7068	17,752	85540	85	111
	2004	09.12.2004	0	0	negativ	NA	NA	NA	DE	86899	10,86329	48,034164	9	Bayern	Bavaria	23,2461	3,1165	0,9291	21,7426	50,4791	0,5037	LW	30,726	19,7531	2,9369	0,1796	0,5037	0	1,275	18,3013	3,6697	0	1,6116	6,5741	86899	86	24
	2004	10.12.2004	0	0	negativ	NA	NA	NA	DE	88662	9,160551	47,785533	8	Baden-W³rttemberg	Baden - Wurttemberg	22,5515	26,1307	0,2382	10,7135	39,0626	1,2718	LW	19,7908	19,2718	0	26,1307	1,0932	0	1,3644	1,263	19,924	0,1786	0,7299	4,9267	88662	88	27
	2004	17.02.2004	0	0	negativ	NA	NA	NA	DE	89584	9,677451	48,282855	8	Baden-W³rttemberg	Baden - Wurttemberg	31,0137	0,7042	0,225	8,3125	57,9595	1,7874	LW	42,5153	15,4442	0,2286	0,4756	1,2962	0,2877	11,6546	3,1031	16,2559	0,2036	0,8244	2,0979	89584	89	9
	2004	24.07.2004	0	0	negativ	NA	NA	NA	DE	89584	9,677451	48,282855	8	Baden-W³rttemberg	Baden - Wurttemberg	31,0137	0,7042	0,225	8,3125	57,9595	1,7874	LW	42,5153	15,4442	0,2286	0,4756	1,2962	0,2877	11,6546	3,1031	16,2559	0,2036	0,8244	2,0979	89584	89	9
	2004	15.11.2004	0	0	negativ	NA	NA	NA	DE	90443	11,069134	49,438865	9	Bayern	Bavaria	0	0	20,0701	78,3726	1,6019	0	URBAN	0	1,6019	0	0	0	0	0	0	0	0	3,0845	36,606	90443	90	124
	2004	26.08.2004	0	0	negativ	NA	NA	NA	DE	90451	11,045564	49,404788	9	Bayern	Bavaria	4,1574	6,267	3,2669	67,0703	17,6406	1,6602	URBAN	5,4424	12,1982	4,2422	0,1647	1,6602	0	0,4983	1,6159	2,0432	0	5,8766	22,3864	90451	90	124
	2004	06.07.2004	0	0	negativ	NA	NA	NA	DE	90451	11,045564	49,404788	9	Bayern	Bavaria	4,1574	6,267	3,2669	67,0703	17,6406	1,6602	URBAN	5,4424	12,1982	4,2422	0,1647	1,6602	0	0,4983	1,6159	2,0432	0	5,8766	22,3864	90451	90	124
	2004	29.12.2004	0	0	negativ	NA	NA	NA	DE	90451	11,045564	49,404788	9	Bayern	Bavaria	4,1574	6,267	3,2669	67,0703	17,6406	1,6602	URBAN	5,4424	12,1982	4,2422	0,1647	1,6602	0	0,4983	1,6159	2,0432	0	5,8766	22,3864	90451	90	124
	2004	08.06.2004	0	0	negativ	NA	NA	NA	DE	90455	11,081746	49,368667	9	Bayern	Bavaria	38,8996	1,2693	0,4611	21,9203	37,1765	0,2918	WALD	23,4059	13,7706	0,9997	0,2696	0,2918	0	0,8214	37,8047	0,2735	0	2,1201	14,6751	90455	90	124
	2004	21.12.2004	0	0	negativ	NA	NA	NA	DE	90455	11,081746	49,368667	9	Bayern	Bavaria	38,8996	1,2693	0,4611	21,9203	37,1765	0,2918	WALD	23,4059	13,7706	0,9997	0,2696	0,2918	0	0,8214	37,8047	0,2735	0	2,1201	14,6751	90455	90	124
	2004	19.10.2004	0	0	negativ	NA	NA	NA	DE	90455	11,081746	49,368667	9	Bayern	Bavaria	38,8996	1,2693	0,4611	21,9203	37,1765	0,2918	WALD	23,4059	13,7706	0,9997	0,2696	0,2918	0	0,8214	37,8047	0,2735	0	2,1201	14,6751	90455	90	124
	2004	16.03.2004	0	0	negativ	NA	NA	NA	DE	91315	10,835043	49,715518	9	Bayern	Bavaria	43,1975	4,7884	0,0932	8,9635	42,887	0,0757	WALD	31,1322	11,7548	0,2101	4,5783	0,0635	0	0,1107	29,8891	13,1977	0,0122	0,4043	4,3891	91315	91	2
	2004	07.06.2004	0	0	negativ	NA	NA	NA	DE	93309	11,864743	48,933702	9	Bayern	Bavaria	67,9038	1,5332	0,0118	6,3344	24,1197	0,0972	WALD	18,3736	5,7461	1,3956	0,0944	0,0542	0	1,7922	28,4018	37,7098	0,0429	0,2373	2,4879	93309	93	281
	2004	14.12.2004	0	0	negativ	NA	NA	NA	DE	93309	11,864743	48,933702	9	Bayern	Bavaria	67,9038	1,5332	0,0118	6,3344	24,1197	0,0972	WALD	18,3736	5,7461	1,3956	0,0944	0,0542	0	1,7922	28,4018	37,7098	0,0429	0,2373	2,4879	93309	93	281
	2004	12.10.2004	0	0	negativ	NA	NA	NA	DE	93309	11,864743	48,933702	9	Bayern	Bavaria	67,9038	1,5332	0,0118	6,3344	24,1197	0,0972	WALD	18,3736	5,7461	1,3956	0,0944	0,0542	0	1,7922	28,4018	37,7098	0,0429	0,2373	2,4879	93309	93	281
	2004	31.03.2004	0	0	negativ	NA	NA	NA	DE	93413	12,660893	49,205973	9	Bayern	Bavaria	17,1211	2,3438	0,3197	14,325	65,3686	0,5253	LW	29,7291	35,6394	1,0968	1,247	0,3403	0	0,2758	15,105	1,7403	0,185	0,5665	4,0266	93413	93	281
	2004	07.01.2004	0	0	negativ	NA	NA	NA	DE	94060	13,327013	48,39783	9	Bayern	Bavaria	7,3927	2,7886	0,0486	14,0208	75,5187	0,2307	LW	69,4414	6,0773	1,1966	1,592	0,1737	0	3,4057	0,7288	3,2582	0,057	0,5689	4,7251	94060	94	9
	2004	15.09.2004	0	0	negativ	NA	NA	NA	DE	94428	12,849361	48,634698	9	Bayern	Bavaria	19,1294	0,7669	0	7,1348	72,8854	0,0835	LW	66,279	6,6064	0,7145	0,0525	0,0731	0	0,3707	18,0352	0,7235	0,0104	0,2851	1,572	94428	94	9
	2004	14.12.2004	0	0	negativ	NA	NA	NA	DE	96224	11,285118	50,144929	9	Bayern	Bavaria	32,5916	1,235	0,1014	9,1407	56,6868	0,2446	LW	37,8375	18,8493	0,4091	0,8259	0,2405	0	0,6985	26,9431	4,95	0,0041	0,4724	3,5297	96224	96	23
	2004	09.01.2004	0	0	negativ	NA	NA	NA	DE	96231	11,020974	50,102409	9	Bayern	Bavaria	34,7098	1,4493	0,1209	7,1732	56,0254	0,5245	LW	38,5973	17,4282	0,277	1,1723	0,4304	0	4,9497	0,5791	29,1809	0,094	0,4196	1,7812	96231	96	23
	2004	10.08.2004	0	0	negativ	NA	NA	NA	DE	99092	10,944131	50,983277	16	Th³ringen	Thuringia	1,6022	0,0101	7,935	22,8617	66,979	0,6225	LW	59,6687	7,3104	0	0,0101	0,6225	0	1,4276	0	0,1746	0	5,6996	3,811	99092	99	97
	2005	02.12.2005	0	0	negativ	NA	NA	NA	DE	7422	11,271966	50,640777	16	Th³ringen	Thuringia	55,5821	0,1459	0,1626	6,3159	37,4918	0,3017	WALD	19,0811	18,4106	0,1159	0,0301	0,1815	0	2,1307	45,174	8,2774	0,1202	1,6617	0,4336	7422	7	23
	2005	17.11.2005	0	0	negativ	NA	NA	NA	DE	7422	11,271966	50,640777	16	Th³ringen	Thuringia	55,5821	0,1459	0,1626	6,3159	37,4918	0,3017	WALD	19,0811	18,4106	0,1159	0,0301	0,1815	0	2,1307	45,174	8,2774	0,1202	1,6617	0,4336	7422	7	23
	2005	01.04.2005	0	0	negativ	NA	NA	NA	DE	12555	13,5787	52,461477	11	Berlin	Berlin	28,8847	4,8532	5,3798	59,0463	0	1,9678	URBAN	0	0	4,8532	0	0,6204	0	0,2097	0,7523	27,9227	1,3474	7,6797	34,1394	12555	12	159
	2005	17.03.2005	0	0	negativ	NA	NA	NA	DE	13589	13,169728	52,557728	11	Berlin	Berlin	25,745	1,7795	0,7081	69,691	0,7706	1,3058	URBAN	0	0,7706	0	1,7795	0,4009	0	2,886	4,2056	18,6534	0,905	14,9179	33,9313	13589	13	849
	2005	28.04.2005	0	0	negativ	NA	NA	NA	DE	13589	13,169728	52,557728	11	Berlin	Berlin	25,745	1,7795	0,7081	69,691	0,7706	1,3058	URBAN	0	0,7706	0	1,7795	0,4009	0	2,886	4,2056	18,6534	0,905	14,9179	33,9313	13589	13	849
	2005	27.12.2005	0	0	negativ	NA	NA	NA	DE	13589	13,169728	52,557728	11	Berlin	Berlin	25,745	1,7795	0,7081	69,691	0,7706	1,3058	URBAN	0	0,7706	0	1,7795	0,4009	0	2,886	4,2056	18,6534	0,905	14,9179	33,9313	13589	13	849
	2005	20.12.2005	0	0	negativ	NA	NA	NA	DE	13589	13,169728	52,557728	11	Berlin	Berlin	25,745	1,7795	0,7081	69,691	0,7706	1,3058	URBAN	0	0,7706	0	1,7795	0,4009	0	2,886	4,2056	18,6534	0,905	14,9179	33,9313	13589	13	849
	2005	28.12.2005	0	0	negativ	NA	NA	NA	DE	16515	13,289992	52,769211	12	Brandenburg	Brandenburg	50,2224	1,7551	0,4064	16,9399	25,8575	4,838	WALD	15,8768	9,9807	0,7231	1,0193	1,0557	0,8194	2,9375	36,4504	10,8345	2,9629	1,2382	10,6901	16515	16	173
	2005	07.04.2005	0	0	negativ	NA	NA	NA	DE	21029	10,228698	53,483191	2	Hamburg	Hamburg	9,3092	1,7077	5,3065	67,7542	10,1705	5,7889	URBAN	5,4504	4,7201	1,5747	0,1331	2,4342	0	0,3578	0	8,9515	3,3547	12,0569	33,9974	21029	21	57
	2005	15.12.2005	0	0	negativ	NA	NA	NA	DE	22455	9,951331	53,640509	2	Hamburg	Hamburg	2,2331	0,6444	1,0052	65,4245	24,8465	6,011	URBAN	0,1056	24,7409	0	0,6444	4,3512	0	1,9302	0,1847	0,1182	1,6598	3,384	56,0461	22455	22	295
	2005	04.01.2005	0	0	negativ	NA	NA	NA	DE	23701	10,651501	54,115724	1	Schleswig-Holstein	Schleswig Holstein	13,6597	6,8942	0,4298	10,9206	63,4727	4,6244	LW	50,1639	13,3088	0	6,8942	2,1985	0	9,7045	0,8882	3,067	2,426	1,0989	4,8942	23701	23	352
	2005	23.04.2005	0	0	negativ	NA	NA	NA	DE	23858	10,479468	53,834224	1	Schleswig-Holstein	Schleswig Holstein	13,3282	1,2013	0,511	11,0176	71,9064	2,048	LW	61,8583	10,0481	0,1745	1,0268	1,2822	0	9,8673	0,1082	3,3527	0,7658	0,7984	5,1983	23858	23	352
	2005	30.08.2005	0	0	negativ	NA	NA	NA	DE	24768	9,657463	54,298061	1	Schleswig-Holstein	Schleswig Holstein	5,6697	5,55	3,105	49,8719	29,1888	6,6801	URBAN	14,4767	14,7122	4,8421	0,4948	3,2887	0	1,5129	1,1122	3,0446	3,3914	5,1746	21,3382	24768	24	64
	2005	04.03.2005	0	0	negativ	NA	NA	NA	DE	27211	8,747634	52,860641	3	Niedersachsen	Lower Saxony	14,2608	0,2493	0,0876	8,1941	76,1863	1,0223	LW	61,8585	14,3278	0	0,2493	0,3994	0	4,3948	3,4557	6,4103	0,5176	0,3758	2,7797	27211	27	8
	2005	21.09.2005	0	0	negativ	NA	NA	NA	DE	27628	8,630655	53,353922	3	Niedersachsen	Lower Saxony	11,2597	2,2933	0,2365	6,5026	70,3536	9,355	LW	22,1644	48,1891	1,5867	0,7066	1,2031	0,6231	0,6127	9,1262	1,5207	7,5289	0,7407	2,2162	27628	27	8
	2005	23.12.2005	0	0	negativ	NA	NA	NA	DE	31319	9,970274	52,322519	3	Niedersachsen	Lower Saxony	8,8898	1,1886	0,3411	13,897	73,9167	1,7755	LW	69,717	4,1997	0,8392	0,344	0,6324	0	7,4295	0,0022	1,4581	1,143	2,048	5,1508	31319	31	2
	2005	16.12.2005	0	0	negativ	NA	NA	NA	DE	32425	8,898338	52,330933	5	Nordrhein-Westfalen	Northrhine Westphalia	2,1817	2,038	0,5071	35,1934	57,7738	2,3179	LW	43,4834	14,2904	1,5088	0,4003	1,7436	0	1,9522	0,0756	0,1539	0,5741	1,2338	21,5345	32425	32	1321
	2005	10.05.2005	0	0	negativ	NA	NA	NA	DE	34253	9,553586	51,268192	6	Hessen	Hesse	0,8008	0,1293	1,0232	35,3549	56,6858	6,0556	LW	50,2216	6,4642	0	0,1293	5,2541	0	0,5164	0,1681	0,1163	0,3181	2,5582	20,5655	34253	34	46
	2005	17.03.2005	0	0	negativ	NA	NA	NA	DE	35041	8,702461	50,817362	6	Hessen	Hesse	42,7252	0,2872	0,0576	10,776	43,652	2,508	LW	28,7869	14,8651	0,2393	0,0479	2,3619	0	11,3077	2,7191	28,6984	0,0293	0,5059	6,0727	35041	35	309
	2005	24.11.2005	1	1	Crenosoma vulpis	NA	NA	NA	DE	35041	8,702461	50,817362	6	Hessen	Hesse	42,7252	0,2872	0,0576	10,776	43,652	2,508	LW	28,7869	14,8651	0,2393	0,0479	2,3619	0	11,3077	2,7191	28,6984	0,0293	0,5059	6,0727	35041	35	309
	2005	05.09.2005	0	0	negativ	NA	NA	NA	DE	35390	8,675692	50,586675	6	Hessen	Hesse	0	0,0679	3,36	90,7896	2,9276	2,8668	URBAN	0	2,9276	0,0637	0,0041	0,2476	0	0	0	0	0	2,4909	37,8404	35390	35	309
	2005	26.08.2005	0	0	negativ	NA	NA	NA	DE	35390	8,675692	50,586675	6	Hessen	Hesse	0	0,0679	3,36	90,7896	2,9276	2,8668	URBAN	0	2,9276	0,0637	0,0041	0,2476	0	0	0	0	0	2,4909	37,8404	35390	35	309
	2005	18.05.2005	0	0	negativ	NA	NA	NA	DE	35510	8,628246	50,422938	6	Hessen	Hesse	40,0901	0,0867	0,3744	10,2921	47,4555	1,7089	LW	39,0553	8,4002	0	0,0867	1,1435	0	6,5804	9,6843	23,8254	0,2681	0,9486	4,6896	35510	35	309
	2005	05.08.2005	0	0	negativ	NA	NA	NA	DE	35510	8,628246	50,422938	6	Hessen	Hesse	40,0901	0,0867	0,3744	10,2921	47,4555	1,7089	LW	39,0553	8,4002	0	0,0867	1,1435	0	6,5804	9,6843	23,8254	0,2681	0,9486	4,6896	35510	35	309
	2005	02.07.2005	0	0	negativ	NA	NA	NA	DE	35510	8,628246	50,422938	6	Hessen	Hesse	40,0901	0,0867	0,3744	10,2921	47,4555	1,7089	LW	39,0553	8,4002	0	0,0867	1,1435	0	6,5804	9,6843	23,8254	0,2681	0,9486	4,6896	35510	35	309
	2005	16.11.2005	0	0	negativ	NA	NA	NA	DE	35510	8,628246	50,422938	6	Hessen	Hesse	40,0901	0,0867	0,3744	10,2921	47,4555	1,7089	LW	39,0553	8,4002	0	0,0867	1,1435	0	6,5804	9,6843	23,8254	0,2681	0,9486	4,6896	35510	35	309
	2005	07.07.2005	0	0	negativ	NA	NA	NA	DE	36275	9,55776	50,851019	6	Hessen	Hesse	48,9544	0,2439	0,592	5,9593	42,4498	1,8259	WALD	27,1961	15,2537	0	0,2439	1,76	0	2,1986	29,0498	17,706	0,0574	0,8821	2,2281	36275	36	145
	2005	04.10.2005	0	0	negativ	NA	NA	NA	DE	36275	9,55776	50,851019	6	Hessen	Hesse	48,9544	0,2439	0,592	5,9593	42,4498	1,8259	WALD	27,1961	15,2537	0	0,2439	1,76	0	2,1986	29,0498	17,706	0,0574	0,8821	2,2281	36275	36	145
	2005	06.06.2005	0	0	negativ	NA	NA	NA	DE	37574	9,894007	51,822074	3	Niedersachsen	Lower Saxony	21,5877	0,5413	0,3332	8,3251	66,7421	2,4724	LW	53,8797	12,8624	0,3043	0,237	1,3943	0,0072	10,1071	4,3573	7,1233	0,7893	1,0027	3,2537	37574	37	25
	2005	27.05.2005	0	0	negativ	NA	NA	NA	DE	39418	11,584257	51,847656	15	Sachsen-Anhalt	Saxony Anhalt	2,4515	0,7524	0,7285	23,5481	70,4298	2,0897	LW	66,451	3,9788	0,316	0,4364	0,9162	0	2,2149	0,2366	0	1,1735	3,5877	3,2509	39418	39	489
	2005	20.05.2005	0	0	negativ	NA	NA	NA	DE	40225	6,791355	51,1952	5	Nordrhein-Westfalen	Northrhine Westphalia	4,871	5,5117	7,2853	76,9235	1,3517	5,1963	URBAN	0,0007	1,351	3,7024	1,8093	4,3803	0	4,871	0	0	0,8044	19,8584	17,32	40225	40	543
	2005	03.05.2005	0	0	negativ	NA	NA	NA	DE	40225	6,791355	51,1952	5	Nordrhein-Westfalen	Northrhine Westphalia	4,871	5,5117	7,2853	76,9235	1,3517	5,1963	URBAN	0,0007	1,351	3,7024	1,8093	4,3803	0	4,871	0	0	0,8044	19,8584	17,32	40225	40	543
	2005	03.05.2005	0	0	negativ	NA	NA	NA	DE	40225	6,791355	51,1952	5	Nordrhein-Westfalen	Northrhine Westphalia	4,871	5,5117	7,2853	76,9235	1,3517	5,1963	URBAN	0,0007	1,351	3,7024	1,8093	4,3803	0	4,871	0	0	0,8044	19,8584	17,32	40225	40	543
	2005	19.09.2005	0	0	negativ	NA	NA	NA	DE	40885	6,86234	51,343717	5	Nordrhein-Westfalen	Northrhine Westphalia	40,6323	0,4625	2,586	26,5906	27,2154	2,6343	WALD	16,8557	10,3597	0	0,4625	2,4445	0	16,7829	2,3799	21,4695	0,1866	1,1163	15,6573	40885	40	543
	2005	11.07.2005	0	0	negativ	NA	NA	NA	DE	40885	6,86234	51,343717	5	Nordrhein-Westfalen	Northrhine Westphalia	40,6323	0,4625	2,586	26,5906	27,2154	2,6343	WALD	16,8557	10,3597	0	0,4625	2,4445	0	16,7829	2,3799	21,4695	0,1866	1,1163	15,6573	40885	40	543
	2005	03.02.2005	0	0	negativ	NA	NA	NA	DE	42899	7,235476	51,206933	5	Nordrhein-Westfalen	Northrhine Westphalia	26,9867	0,2167	1,4977	44,0523	23,4332	4,0109	URBAN	6,929	16,5042	0	0,2167	4,0109	0	11,0874	6,4506	9,4487	0	2,304	21,8279	42899	42	1225
	2005	22.03.2005	0	0	negativ	NA	NA	NA	DE	44629	7,211235	51,550141	5	Nordrhein-Westfalen	Northrhine Westphalia	0,4153	3,5799	8,0144	79,1613	1,0966	8,1712	URBAN	0,0002	1,0964	2,7326	0,5155	7,1	0	0,4153	0	0	0,9477	14,6781	36,0899	44629	44	1405
	2005	29.06.2005	0	0	negativ	NA	NA	NA	DE	44629	7,211235	51,550141	5	Nordrhein-Westfalen	Northrhine Westphalia	0,4153	3,5799	8,0144	79,1613	1,0966	8,1712	URBAN	0,0002	1,0964	2,7326	0,5155	7,1	0	0,4153	0	0	0,9477	14,6781	36,0899	44629	44	1405
	2005	23.12.2005	0	0	negativ	NA	NA	NA	DE	45239	7,014963	51,381998	5	Nordrhein-Westfalen	Northrhine Westphalia	21,9402	8,1728	0,2355	31,8056	35,0855	2,7823	LW	23,9263	11,1591	1,3365	6,7557	2,5557	0	19,4837	1,0571	1,3994	0,2266	5,7643	17,1829	45239	45	1193
	2005	26.02.2005	0	0	negativ	NA	NA	NA	DE	45326	7,006233	51,485442	5	Nordrhein-Westfalen	Northrhine Westphalia	2,41	0,1559	3,1739	91,4288	0,3025	2,5698	URBAN	0	0,3025	0	0,1559	2,5678	0	2,41	0	0	0	22,2545	38,3858	45326	45	1193
	2005	12.02.2005	1	1	Crenosoma vulpis + Angiostrongylus vasorum	NA	NA	NA	DE	45326	7,006233	51,485442	5	Nordrhein-Westfalen	Northrhine Westphalia	2,41	0,1559	3,1739	91,4288	0,3025	2,5698	URBAN	0	0,3025	0	0,1559	2,5678	0	2,41	0	0	0	22,2545	38,3858	45326	45	1193
	2005	11.05.2005	0	0	negativ	NA	NA	NA	DE	45326	7,006233	51,485442	5	Nordrhein-Westfalen	Northrhine Westphalia	2,41	0,1559	3,1739	91,4288	0,3025	2,5698	URBAN	0	0,3025	0	0,1559	2,5678	0	2,41	0	0	0	22,2545	38,3858	45326	45	1193
	2005	01.04.2005	0	0	negativ	NA	NA	NA	DE	45326	7,006233	51,485442	5	Nordrhein-Westfalen	Northrhine Westphalia	2,41	0,1559	3,1739	91,4288	0,3025	2,5698	URBAN	0	0,3025	0	0,1559	2,5678	0	2,41	0	0	0	22,2545	38,3858	45326	45	1193
	2005	12.01.2005	0	0	negativ	NA	NA	NA	DE	45659	7,186892	51,616051	5	Nordrhein-Westfalen	Northrhine Westphalia	7,762	0,2876	3,0953	36,696	46,1076	6,1515	LW	34,9576	11,15	0	0,2876	5,645	0	7,0494	0,0096	0,703	0,4815	6,7296	15,6449	45659	45	1193
	2005	06.01.2005	0	0	negativ	NA	NA	NA	DE	45659	7,186892	51,616051	5	Nordrhein-Westfalen	Northrhine Westphalia	7,762	0,2876	3,0953	36,696	46,1076	6,1515	LW	34,9576	11,15	0	0,2876	5,645	0	7,0494	0,0096	0,703	0,4815	6,7296	15,6449	45659	45	1193
	2005	20.05.2005	0	0	negativ	NA	NA	NA	DE	45659	7,186892	51,616051	5	Nordrhein-Westfalen	Northrhine Westphalia	7,762	0,2876	3,0953	36,696	46,1076	6,1515	LW	34,9576	11,15	0	0,2876	5,645	0	7,0494	0,0096	0,703	0,4815	6,7296	15,6449	45659	45	1193
	2005	09.03.2005	0	0	negativ	NA	NA	NA	DE	46487	6,542397	51,671658	5	Nordrhein-Westfalen	Northrhine Westphalia	14,4287	19,2019	0,4947	12,6657	49,4816	3,7558	LW	21,5068	27,9748	5,9523	12,9075	3,0805	0,0041	5,1767	3,9241	5,3279	0,6712	1,5189	4,9472	46487	46	2511
	2005	01.06.2005	0	0	negativ	NA	NA	NA	DE	47058	6,796565	51,442159	5	Nordrhein-Westfalen	Northrhine Westphalia	8,5536	3,4202	13,1069	59,1866	8,3401	8,2493	URBAN	3,9132	4,4268	3,1968	0,2234	6,0327	0	8,5536	0	0	2,0528	18,6101	20,7802	47058	47	427
	2005	10.05.2005	0	0	negativ	NA	NA	NA	DE	47058	6,796565	51,442159	5	Nordrhein-Westfalen	Northrhine Westphalia	8,5536	3,4202	13,1069	59,1866	8,3401	8,2493	URBAN	3,9132	4,4268	3,1968	0,2234	6,0327	0	8,5536	0	0	2,0528	18,6101	20,7802	47058	47	427
	2005	21.12.2005	0	0	negativ	NA	NA	NA	DE	50226	6,785905	50,913151	5	Nordrhein-Westfalen	Northrhine Westphalia	27,9564	0,6595	1,1533	35,8147	31,0878	3,3453	URBAN	26,1555	4,9323	0	0,6595	2,9182	0	24,5139	0,688	2,7545	0,4272	2,2223	15,8515	50226	50	308
	2005	17.06.2005	0	0	negativ	NA	NA	NA	DE	50374	6,766318	50,791339	5	Nordrhein-Westfalen	Northrhine Westphalia	7,4554	1,2314	0,81	17,0178	70,5051	2,9977	LW	64,7704	5,7347	0	1,2314	2,676	0,0183	6,0207	0,5831	0,8516	0,3034	1,5214	7,9995	50374	50	308
	2005	06.05.2005	0	0	negativ	NA	NA	NA	DE	50969	6,939053	50,907225	5	Nordrhein-Westfalen	Northrhine Westphalia	0,3785	0	14,5482	83,5885	0	1,7015	URBAN	0	0	0	0	1,5638	0	0,3785	0	0	0	21,3079	27,0792	50969	50	308
	2005	19.12.2005	0	0	negativ	NA	NA	NA	DE	51069	7,057706	50,988717	5	Nordrhein-Westfalen	Northrhine Westphalia	45,5066	2,856	0,3179	36,3402	10,4839	4,4999	WALD	4,8914	5,5926	0	2,856	4,091	0,2552	10,6182	8,6482	26,2402	0,151	3,2953	20,1524	51069	51	214
	2005	20.09.2005	0	0	negativ	NA	NA	NA	DE	51570	7,574181	50,791731	5	Nordrhein-Westfalen	Northrhine Westphalia	50,8217	1,16	0,1886	12,2268	33,5222	2,0826	WALD	3,06	30,4622	1,1227	0,0373	1,8384	0	14,2594	14,5937	21,9686	0,2134	0,481	8,4282	51570	51	214
	2005	19.04.2005	0	0	negativ	NA	NA	NA	DE	51588	7,538158	50,899221	5	Nordrhein-Westfalen	Northrhine Westphalia	32,0661	0,1396	0,0044	14,4602	52,1492	1,1805	LW	3,3268	48,8224	0	0,1396	1,1602	0	6,3603	8,8171	16,8887	0,0203	0,5369	7,6889	51588	51	214
	2005	23.09.2005	0	0	negativ	NA	NA	NA	DE	51588	7,538158	50,899221	5	Nordrhein-Westfalen	Northrhine Westphalia	32,0661	0,1396	0,0044	14,4602	52,1492	1,1805	LW	3,3268	48,8224	0	0,1396	1,1602	0	6,3603	8,8171	16,8887	0,0203	0,5369	7,6889	51588	51	214
	2005	25.11.2005	0	0	negativ	NA	NA	NA	DE	51588	7,538158	50,899221	5	Nordrhein-Westfalen	Northrhine Westphalia	32,0661	0,1396	0,0044	14,4602	52,1492	1,1805	LW	3,3268	48,8224	0	0,1396	1,1602	0	6,3603	8,8171	16,8887	0,0203	0,5369	7,6889	51588	51	214
	2005	27.10.2005	0	0	negativ	NA	NA	NA	DE	51645	7,563709	51,001199	5	Nordrhein-Westfalen	Northrhine Westphalia	52,4148	0,2494	0,597	30,1635	14,3595	2,28	WALD	0,2295	14,13	0,1443	0,1051	2,2518	0	5,8882	14,0105	32,5161	0,0282	0,9355	18,769	51645	51	214
	2005	16.06.2005	0	0	negativ	NA	NA	NA	DE	52074	6,031569	50,769963	5	Nordrhein-Westfalen	Northrhine Westphalia	19,2256	0,154	0,8203	27,9505	49,5082	2,2882	LW	24,0217	25,4865	0	0,154	2,1443	0,0579	7,0838	3,6563	8,4855	0,0859	5,2835	13,3072	52074	52	263
	2005	25.11.2005	0	0	negativ	NA	NA	NA	DE	53225	7,11384	50,75069	5	Nordrhein-Westfalen	Northrhine Westphalia	3,9436	12,2814	2,9955	38,7777	37,0657	5,1098	URBAN	18,8187	18,2469	12,139	0,1424	4,7783	0	3,2415	0,3387	0,3634	0,3315	3,9611	25,787	53225	53	911
	2005	16.11.2005	0	0	negativ	NA	NA	NA	DE	53424	7,209023	50,598274	7	Rheinland-Pfalz	Rhineland Palatinate	45,5248	6,4971	0,5522	21,0273	22,5724	3,8266	WALD	9,0386	13,5338	6,0903	0,166	2,7969	0	27,1372	3,3889	14,9988	1,0293	2,4861	7,9592	53424	53	911
	2005	09.12.2005	0	0	negativ	NA	NA	NA	DE	53474	7,128261	50,529683	7	Rheinland-Pfalz	Rhineland Palatinate	57,3616	0,4163	0,5475	14,4044	22,2946	5,0896	WALD	6,0729	16,2217	0,3881	0,0282	4,2741	0	15,7859	7,8272	33,7485	0,8145	2,1714	5,0198	53474	53	911
	2005	25.02.2005	0	0	negativ	NA	NA	NA	DE	53783	7,45483	50,764867	5	Nordrhein-Westfalen	Northrhine Westphalia	52,3093	0,6475	0,1499	14,5182	30,9363	1,4389	WALD	3,4395	27,4968	0,561	0,0864	1,3158	0,007	17,1576	15,532	19,6196	0,1161	1,8238	8,5508	53783	53	911
	2005	25.02.2005	0	0	negativ	NA	NA	NA	DE	53879	6,788504	50,658398	5	Nordrhein-Westfalen	Northrhine Westphalia	1,4471	0,1461	1,7806	72,875	22,0154	1,7565	URBAN	19,6982	2,3172	0	0,1461	1,4226	0	1,4471	0	0	0,3339	4,8979	33,0439	53879	53	911
	2005	06.07.2005	0	0	negativ	NA	NA	NA	DE	53879	6,788504	50,658398	5	Nordrhein-Westfalen	Northrhine Westphalia	1,4471	0,1461	1,7806	72,875	22,0154	1,7565	URBAN	19,6982	2,3172	0	0,1461	1,4226	0	1,4471	0	0	0,3339	4,8979	33,0439	53879	53	911
	2005	04.08.2005	0	0	negativ	NA	NA	NA	DE	56305	7,590581	50,605466	7	Rheinland-Pfalz	Rhineland Palatinate	51,6946	0,0658	0,082	10,5562	36,8079	0,7936	WALD	13,9478	22,86	0,0371	0,0287	0,2818	0	5,7985	25,5211	20,375	0,5118	0,4293	4,1323	56305	56	123
	2005	25.06.2005	0	0	negativ	NA	NA	NA	DE	56422	7,786746	50,465339	7	Rheinland-Pfalz	Rhineland Palatinate	40,6578	0,8106	0,523	27,6891	27,1418	3,2173	WALD	3,4196	23,7222	0	0,8106	2,557	0	5,608	21,0131	14,0367	0,6603	1,0449	6,8962	56422	56	123
	2005	29.08.2005	0	0	negativ	NA	NA	NA	DE	56422	7,786746	50,465339	7	Rheinland-Pfalz	Rhineland Palatinate	40,6578	0,8106	0,523	27,6891	27,1418	3,2173	WALD	3,4196	23,7222	0	0,8106	2,557	0	5,608	21,0131	14,0367	0,6603	1,0449	6,8962	56422	56	123
	2005	16.08.2005	0	0	negativ	NA	NA	NA	DE	56567	7,439281	50,471535	7	Rheinland-Pfalz	Rhineland Palatinate	45,4746	2,4142	0,076	21,7945	28,2387	2,0189	WALD	13,4635	14,7752	2,3581	0,0561	0,801	0	26,3482	3,537	15,5893	1,2179	0,6252	10,9384	56567	56	123
	2005	06.10.2005	0	0	negativ	NA	NA	NA	DE	56567	7,439281	50,471535	7	Rheinland-Pfalz	Rhineland Palatinate	45,4746	2,4142	0,076	21,7945	28,2387	2,0189	WALD	13,4635	14,7752	2,3581	0,0561	0,801	0	26,3482	3,537	15,5893	1,2179	0,6252	10,9384	56567	56	123
	2005	22.09.2005	0	0	negativ	NA	NA	NA	DE	57392	8,312803	51,186721	5	Nordrhein-Westfalen	Northrhine Westphalia	59,3399	0,044	0,0502	5,4939	34,0132	1,0588	WALD	4,5827	29,4305	0	0,044	1,028	0,0301	11,6124	42,9792	4,7483	0,0006	0,6766	2,2664	57392	57	214
	2005	21.03.2005	0	0	negativ	NA	NA	NA	DE	58285	7,343307	51,334266	5	Nordrhein-Westfalen	Northrhine Westphalia	22,8893	0,4625	1,0259	37,8923	32,2196	5,5432	URBAN	12,8394	19,3803	0,2161	0,2464	5,542	0	8,9239	1,1119	12,8536	0,0013	3,9765	18,7297	58285	58	1841
	2005	15.10.2005	0	0	negativ	NA	NA	NA	DE	58285	7,343307	51,334266	5	Nordrhein-Westfalen	Northrhine Westphalia	22,8893	0,4625	1,0259	37,8923	32,2196	5,5432	URBAN	12,8394	19,3803	0,2161	0,2464	5,542	0	8,9239	1,1119	12,8536	0,0013	3,9765	18,7297	58285	58	1841
	2005	17.08.2005	0	0	negativ	NA	NA	NA	DE	58313	7,414185	51,412984	5	Nordrhein-Westfalen	Northrhine Westphalia	37,9741	3,1954	0,3755	34,348	19,7438	4,3726	WALD	2,6391	17,1047	0,9153	2,2801	4,349	0	23,6976	1,5043	12,7722	0,0236	2,029	23,3778	58313	58	1841
	2005	16.11.2005	0	0	negativ	NA	NA	NA	DE	60431	8,650364	50,145559	6	Hessen	Hesse	0	0,4411	4,4621	83,4305	9,3374	3,3004	URBAN	0,4358	8,9016	0,4411	0	3,3004	0	0	0	0	0	27,9479	50,4063	60431	60	12
	2005	07.06.2005	0	0	negativ	NA	NA	NA	DE	60528	8,644398	50,06811	6	Hessen	Hesse	58,4067	1,161	2,9942	31,8123	2,6722	3,1061	WALD	0,1566	2,5157	1,0816	0,0335	2,5845	0	12,0974	8,397	37,9123	0,0709	13,1088	7,3273	60528	60	12
	2005	28.06.2005	0	0	negativ	NA	NA	NA	DE	61191	8,677504	50,282198	6	Hessen	Hesse	35,2931	0,068	0,3852	11,8472	51,6744	0,7397	LW	40,1966	11,4777	0	0,068	0,5154	0	10,0237	3,7197	21,5497	0,0135	0,8684	3,9722	61191	61	523
	2005	25.01.2005	0	0	negativ	NA	NA	NA	DE	61231	8,751089	50,376199	6	Hessen	Hesse	11,3345	0,3572	0,4031	25,516	59,6652	2,7286	LW	48,7896	10,8756	0	0,3572	2,4774	0	6,1487	0,9166	4,2692	0	3,1255	12,1983	61231	61	523
	2005	16.08.2005	0	0	negativ	NA	NA	NA	DE	61276	8,39166	50,330698	6	Hessen	Hesse	60,0862	0,1101	0,1781	5,6226	32,0604	1,9426	WALD	16,6352	15,4251	0	0,1101	1,8464	0	15,148	8,5905	36,3477	0,0731	1,2577	2,4738	61276	61	523
	2005	18.01.2005	0	0	negativ	NA	NA	NA	DE	63322	8,802125	49,975559	6	Hessen	Hesse	39,1821	0,0655	0,3947	23,4255	33,4134	3,5326	WALD	21,1145	12,299	0	0,0655	2,3337	0	1,5023	25,8968	11,783	0,2681	1,6007	14,2402	63322	63	104
	2005	29.10.2005	0	0	negativ	NA	NA	NA	DE	63843	9,122419	49,906742	9	Bayern	Bavaria	26,0438	6,6781	0,2544	17,7723	48,7905	0,4656	LW	39,4052	9,3853	2,4207	4,2574	0,4656	0	8,9851	2,9627	14,0961	0	4,2408	4,2648	63843	63	104
	2005	29.06.2005	0	0	negativ	NA	NA	NA	DE	64625	8,626012	49,692365	6	Hessen	Hesse	26,8642	0,977	0,9989	23,4776	43,6221	4,0719	LW	24,4009	19,2212	0	0,977	2,4384	0	6,708	0,1696	19,9866	0,4508	3,4816	11,2009	64625	64	119
	2005	27.04.2005	0	0	negativ	NA	NA	NA	DE	65207	8,306908	50,110211	6	Hessen	Hesse	38,4647	0,0302	0,3949	10,781	47,3808	2,9605	LW	28,7953	18,5855	0	0,0302	2,2796	0	17,6216	0,8421	20,0009	0,5372	2,1327	5,8577	65207	65	243
	2005	07.09.2005	0	0	negativ	NA	NA	NA	DE	65207	8,306908	50,110211	6	Hessen	Hesse	38,4647	0,0302	0,3949	10,781	47,3808	2,9605	LW	28,7953	18,5855	0	0,0302	2,2796	0	17,6216	0,8421	20,0009	0,5372	2,1327	5,8577	65207	65	243
	2005	28.01.2005	0	0	negativ	NA	NA	NA	DE	65611	8,181614	50,360853	6	Hessen	Hesse	10,3067	0,1437	0,8419	11,6836	73,3439	3,6992	LW	56,2311	17,1129	0	0,1437	3,6793	0	1,5276	0,3167	8,4624	0	0,9392	5,4305	65611	65	243
	2005	02.08.2005	0	0	negativ	NA	NA	NA	DE	65620	8,115468	50,511329	6	Hessen	Hesse	35,472	0,2677	0,0082	9,3819	52,6672	2,203	LW	24,2549	28,4123	0	0,2677	2,1467	0	7,0379	5,3744	23,0597	0,0033	0,5685	4,8302	65620	65	243
	2005	04.10.2005	0	0	negativ	NA	NA	NA	DE	65620	8,115468	50,511329	6	Hessen	Hesse	35,472	0,2677	0,0082	9,3819	52,6672	2,203	LW	24,2549	28,4123	0	0,2677	2,1467	0	7,0379	5,3744	23,0597	0,0033	0,5685	4,8302	65620	65	243
	2005	21.06.2005	0	0	negativ	NA	NA	NA	DE	65719	8,409245	50,094297	6	Hessen	Hesse	42,8602	0,0678	0,5722	19,2351	35,7119	1,56	WALD	24,1121	11,5998	0	0,0678	1,5161	0	17,5803	2,3181	22,9618	0,0016	2,4473	11,0291	65719	65	243
	2005	18.06.2005	0	0	negativ	NA	NA	NA	DE	65719	8,409245	50,094297	6	Hessen	Hesse	42,8602	0,0678	0,5722	19,2351	35,7119	1,56	WALD	24,1121	11,5998	0	0,0678	1,5161	0	17,5803	2,3181	22,9618	0,0016	2,4473	11,0291	65719	65	243
	2005	07.06.2005	0	0	negativ	NA	NA	NA	DE	65719	8,409245	50,094297	6	Hessen	Hesse	42,8602	0,0678	0,5722	19,2351	35,7119	1,56	WALD	24,1121	11,5998	0	0,0678	1,5161	0	17,5803	2,3181	22,9618	0,0016	2,4473	11,0291	65719	65	243
	2005	22.09.2005	0	0	negativ	NA	NA	NA	DE	65719	8,409245	50,094297	6	Hessen	Hesse	42,8602	0,0678	0,5722	19,2351	35,7119	1,56	WALD	24,1121	11,5998	0	0,0678	1,5161	0	17,5803	2,3181	22,9618	0,0016	2,4473	11,0291	65719	65	243
	2005	21.11.2005	0	0	negativ	NA	NA	NA	DE	65719	8,409245	50,094297	6	Hessen	Hesse	42,8602	0,0678	0,5722	19,2351	35,7119	1,56	WALD	24,1121	11,5998	0	0,0678	1,5161	0	17,5803	2,3181	22,9618	0,0016	2,4473	11,0291	65719	65	243
	2005	21.11.2005	0	0	negativ	NA	NA	NA	DE	65719	8,409245	50,094297	6	Hessen	Hesse	42,8602	0,0678	0,5722	19,2351	35,7119	1,56	WALD	24,1121	11,5998	0	0,0678	1,5161	0	17,5803	2,3181	22,9618	0,0016	2,4473	11,0291	65719	65	243
	2005	18.11.2005	0	0	negativ	NA	NA	NA	DE	65719	8,409245	50,094297	6	Hessen	Hesse	42,8602	0,0678	0,5722	19,2351	35,7119	1,56	WALD	24,1121	11,5998	0	0,0678	1,5161	0	17,5803	2,3181	22,9618	0,0016	2,4473	11,0291	65719	65	243
	2005	15.06.2005	0	0	negativ	NA	NA	NA	DE	67365	8,336219	49,277123	7	Rheinland-Pfalz	Rhineland Palatinate	26,0602	0,0647	0,5282	10,5743	58,6736	4,099	LW	52,3979	6,2757	0	0,0647	3,3833	0	17,9802	1,5647	6,5152	0,7157	0,4082	2,4564	67365	67	14
	2005	02.09.2005	0	0	negativ	NA	NA	NA	DE	67365	8,336219	49,277123	7	Rheinland-Pfalz	Rhineland Palatinate	26,0602	0,0647	0,5282	10,5743	58,6736	4,099	LW	52,3979	6,2757	0	0,0647	3,3833	0	17,9802	1,5647	6,5152	0,7157	0,4082	2,4564	67365	67	14
	2005	24.02.2005	0	0	negativ	NA	NA	NA	DE	69121	8,694587	49,434385	8	Baden-W³rttemberg	Baden - Wurttemberg	53,7838	0,6093	0,2231	20,2113	24,6845	0,4879	WALD	7,2969	17,3877	0,6025	0,0068	0,4879	0	0	0	53,7838	0	2,4033	8,9525	69121	69	105
	2005	24.05.2005	0	0	negativ	NA	NA	NA	DE	69469	8,679753	49,543014	8	Baden-W³rttemberg	Baden - Wurttemberg	31,3035	0,5145	1,4312	22,146	42,5423	2,0996	LW	23,4191	19,1232	0,0182	0,4963	2,0909	0	0,3007	0,0233	30,9794	0,0088	1,4549	9,102	69469	69	105
	2005	13.09.2005	0	0	negativ	NA	NA	NA	DE	70565	9,125877	48,716268	8	Baden-W³rttemberg	Baden - Wurttemberg	18,8489	0,0206	5,9921	51,1477	22,1025	2,0152	URBAN	11,6894	10,4131	0	0,0206	2,0134	0	0	0	18,8489	0,0018	5,8922	27,7986	70565	70	8
	2005	18.03.2005	0	0	negativ	NA	NA	NA	DE	71083	8,877286	48,598575	8	Baden-W³rttemberg	Baden - Wurttemberg	31,189	0,0353	0,319	14,3349	52,5546	1,585	LW	32,8796	19,675	0	0,0353	1,5433	0	1,6461	0,438	29,1048	0,0405	0,7486	6,4417	71083	71	539
	2005	02.03.2005	0	0	negativ	NA	NA	NA	DE	71229	9,009674	48,790404	8	Baden-W³rttemberg	Baden - Wurttemberg	33,6698	0,0565	1,4279	20,7992	41,1286	2,9821	LW	21,1641	19,9645	0	0,0565	2,9788	0,0033	0,2417	0,1528	33,2753	0	2,1982	10,8414	71229	71	539
	2005	04.02.2005	0	0	negativ	NA	NA	NA	DE	71229	9,009674	48,790404	8	Baden-W³rttemberg	Baden - Wurttemberg	33,6698	0,0565	1,4279	20,7992	41,1286	2,9821	LW	21,1641	19,9645	0	0,0565	2,9788	0,0033	0,2417	0,1528	33,2753	0	2,1982	10,8414	71229	71	539
	2005	23.05.2005	0	0	negativ	NA	NA	NA	DE	71229	9,009674	48,790404	8	Baden-W³rttemberg	Baden - Wurttemberg	33,6698	0,0565	1,4279	20,7992	41,1286	2,9821	LW	21,1641	19,9645	0	0,0565	2,9788	0,0033	0,2417	0,1528	33,2753	0	2,1982	10,8414	71229	71	539
	2005	22.10.2005	0	0	negativ	NA	NA	NA	DE	71229	9,009674	48,790404	8	Baden-W³rttemberg	Baden - Wurttemberg	33,6698	0,0565	1,4279	20,7992	41,1286	2,9821	LW	21,1641	19,9645	0	0,0565	2,9788	0,0033	0,2417	0,1528	33,2753	0	2,1982	10,8414	71229	71	539
	2005	17.05.2005	0	0	negativ	NA	NA	NA	DE	71691	9,189764	48,932741	8	Baden-W³rttemberg	Baden - Wurttemberg	1,0436	1,4051	0,8386	30,541	60,2439	5,9908	LW	45,6475	14,5964	1,2852	0,1199	5,9908	0	0	0	1,0436	0	3,8816	12,4895	71691	71	539
	2005	12.01.2005	0	0	negativ	NA	NA	NA	DE	72070	9,008381	48,521051	8	Baden-W³rttemberg	Baden - Wurttemberg	28,105	1,2994	0,1988	17,2373	50,548	2,68	LW	26,2987	24,2493	0,7265	0,5728	2,4546	0	0,2345	4,2706	23,5999	0,2254	0,5581	8,0564	72070	72	18
	2005	09.06.2005	0	0	negativ	NA	NA	NA	DE	73054	9,716583	48,701828	8	Baden-W³rttemberg	Baden - Wurttemberg	18,8439	0,2446	1,0868	30,2374	48,3241	1,2967	LW	13,7947	34,5294	0,2365	0,0081	1,2967	0	0	0,0671	18,7767	0	1,103	11,5755	73054	73	47
	2005	13.04.2005	0	0	negativ	NA	NA	NA	DE	73728	9,30712	48,7399	8	Baden-W³rttemberg	Baden - Wurttemberg	0	5,8099	7,763	72,8818	11,1581	3,1189	URBAN	0	11,1581	5,7785	0,0314	2,2918	0	0	0	0	0,827	5,1301	25,9554	73728	73	47
	2005	31.10.2005	0	0	negativ	NA	NA	NA	DE	74354	9,173766	49,003517	8	Baden-W³rttemberg	Baden - Wurttemberg	16,6943	3,0561	0,2458	19,2268	57,7019	3,093	LW	33,9922	23,7097	2,8795	0,1766	3,093	0	10,3187	2,5599	3,8157	0	1,1428	9,3758	74354	74	42
	2005	31.12.2005	0	0	negativ	NA	NA	NA	DE	75223	8,798975	48,908525	8	Baden-W³rttemberg	Baden - Wurttemberg	36,9164	0,5015	0,7023	15,3973	43,6811	2,8137	LW	20,4476	23,2335	0,4785	0,023	2,6805	0	0	0,1117	36,8047	0,1332	0,6539	8,8939	75223	75	227
	2005	22.10.2005	0	0	negativ	NA	NA	NA	DE	75223	8,798975	48,908525	8	Baden-W³rttemberg	Baden - Wurttemberg	36,9164	0,5015	0,7023	15,3973	43,6811	2,8137	LW	20,4476	23,2335	0,4785	0,023	2,6805	0	0	0,1117	36,8047	0,1332	0,6539	8,8939	75223	75	227
	2005	14.06.2005	0	0	negativ	NA	NA	NA	DE	77855	8,036541	48,634361	8	Baden-W³rttemberg	Baden - Wurttemberg	8,9486	1,2829	0,8386	17,1782	69,791	1,9845	LW	31,8574	37,9336	0	1,2829	1,939	0	6,6204	0,0175	2,3107	0,0455	0,7824	5,0473	77855	77	35
	2005	19.04.2005	0	0	negativ	NA	NA	NA	DE	77855	8,036541	48,634361	8	Baden-W³rttemberg	Baden - Wurttemberg	8,9486	1,2829	0,8386	17,1782	69,791	1,9845	LW	31,8574	37,9336	0	1,2829	1,939	0	6,6204	0,0175	2,3107	0,0455	0,7824	5,0473	77855	77	35
	2005	16.11.2005	0	0	negativ	NA	NA	NA	DE	77855	8,036541	48,634361	8	Baden-W³rttemberg	Baden - Wurttemberg	8,9486	1,2829	0,8386	17,1782	69,791	1,9845	LW	31,8574	37,9336	0	1,2829	1,939	0	6,6204	0,0175	2,3107	0,0455	0,7824	5,0473	77855	77	35
	2005	28.05.2005	0	0	negativ	NA	NA	NA	DE	78567	8,935383	48,02152	8	Baden-W³rttemberg	Baden - Wurttemberg	62,7974	1,2363	0,2229	6,7133	26,6214	2,4087	WALD	2,5976	24,0238	1,2309	0,0053	2,4087	0	8,9982	20,8376	32,9616	0	0,5419	3,9342	78567	78	164
	2005	02.09.2005	0	0	negativ	NA	NA	NA	DE	79400	7,649062	47,703357	8	Baden-W³rttemberg	Baden - Wurttemberg	53,6699	0,0508	0,0406	6,5488	38,7713	0,9186	WALD	17,9835	20,7878	0	0,0508	0,8563	0	0,8167	0	52,8532	0	1,2421	1,6084	79400	79	1
	2005	21.02.2005	0	0	negativ	NA	NA	NA	DE	79576	7,609666	47,605683	8	Baden-W³rttemberg	Baden - Wurttemberg	13,0783	2,9646	5,2004	39,1284	35,3036	4,0568	URBAN	11,8762	23,4274	2,8907	0,0739	4,0568	0	13,0783	0	0	0	3,9052	15,6879	79576	79	1
	2005	14.01.2005	1	1	Angiostrongylus vasorum	NA	NA	NA	DE	79618	7,771421	47,585035	8	Baden-W³rttemberg	Baden - Wurttemberg	39,5789	1,8787	0,9174	16,5934	39,5381	1,4656	WALD	10,8804	28,6577	1,8351	0,0436	1,3921	0	5,8576	1,0833	32,638	0,0007	0,9249	6,4517	79618	79	1
	2005	16.06.2005	0	0	negativ	NA	NA	NA	DE	79618	7,771421	47,585035	8	Baden-W³rttemberg	Baden - Wurttemberg	39,5789	1,8787	0,9174	16,5934	39,5381	1,4656	WALD	10,8804	28,6577	1,8351	0,0436	1,3921	0	5,8576	1,0833	32,638	0,0007	0,9249	6,4517	79618	79	1
	2005	12.04.2005	0	0	negativ	NA	NA	NA	DE	79618	7,771421	47,585035	8	Baden-W³rttemberg	Baden - Wurttemberg	39,5789	1,8787	0,9174	16,5934	39,5381	1,4656	WALD	10,8804	28,6577	1,8351	0,0436	1,3921	0	5,8576	1,0833	32,638	0,0007	0,9249	6,4517	79618	79	1
	2005	02.09.2005	0	0	negativ	NA	NA	NA	DE	79618	7,771421	47,585035	8	Baden-W³rttemberg	Baden - Wurttemberg	39,5789	1,8787	0,9174	16,5934	39,5381	1,4656	WALD	10,8804	28,6577	1,8351	0,0436	1,3921	0	5,8576	1,0833	32,638	0,0007	0,9249	6,4517	79618	79	1
	2005	09.08.2005	0	0	negativ	NA	NA	NA	DE	79618	7,771421	47,585035	8	Baden-W³rttemberg	Baden - Wurttemberg	39,5789	1,8787	0,9174	16,5934	39,5381	1,4656	WALD	10,8804	28,6577	1,8351	0,0436	1,3921	0	5,8576	1,0833	32,638	0,0007	0,9249	6,4517	79618	79	1
	2005	07.11.2005	0	0	negativ	NA	NA	NA	DE	79618	7,771421	47,585035	8	Baden-W³rttemberg	Baden - Wurttemberg	39,5789	1,8787	0,9174	16,5934	39,5381	1,4656	WALD	10,8804	28,6577	1,8351	0,0436	1,3921	0	5,8576	1,0833	32,638	0,0007	0,9249	6,4517	79618	79	1
	2005	21.12.2005	0	0	negativ	NA	NA	NA	DE	81677	11,634392	48,139088	9	Bayern	Bavaria	0,6145	0	24,358	63,1008	12,3066	0,2027	URBAN	1,3887	10,9179	0	0	0,2027	0	0,6145	0	0	0	3,9877	32,7006	81677	81	1317
	2005	17.11.2005	0	0	negativ	NA	NA	NA	DE	81677	11,634392	48,139088	9	Bayern	Bavaria	0,6145	0	24,358	63,1008	12,3066	0,2027	URBAN	1,3887	10,9179	0	0	0,2027	0	0,6145	0	0	0	3,9877	32,7006	81677	81	1317
	2005	22.10.2005	1	1	Angiostrongylus vasorum	NA	NA	NA	DE	81677	11,634392	48,139088	9	Bayern	Bavaria	0,6145	0	24,358	63,1008	12,3066	0,2027	URBAN	1,3887	10,9179	0	0	0,2027	0	0,6145	0	0	0	3,9877	32,7006	81677	81	1317
	2005	05.10.2005	0	0	negativ	NA	NA	NA	DE	81827	11,689833	48,107879	9	Bayern	Bavaria	28,237	0,0071	0,5291	64,6678	6,559	0	URBAN	4,596	1,963	0	0,0071	0	0	2,7454	17,1826	8,309	0	1,9366	55,4089	81827	81	1317
	2005	08.10.2005	0	0	negativ	NA	NA	NA	DE	82166	11,43478	48,122404	9	Bayern	Bavaria	28,2188	0,3574	0,7601	54,3895	15,753	0,5936	URBAN	11,8984	3,8546	0,3473	0,0102	0,5427	0	1,0431	25,0199	2,1559	0,0508	4,4437	40,4094	82166	82	96
	2005	18.03.2005	0	0	negativ	NA	NA	NA	DE	82362	11,147771	47,843432	9	Bayern	Bavaria	23,5832	1,5192	0,1646	13,4615	59,896	1,3754	LW	10,0582	49,8378	0,6003	0,9189	0,2146	0	1,3552	9,7744	12,4536	1,1608	0,9355	5,9091	82362	82	96
	2005	11.01.2005	0	0	negativ	NA	NA	NA	DE	82362	11,147771	47,843432	9	Bayern	Bavaria	23,5832	1,5192	0,1646	13,4615	59,896	1,3754	LW	10,0582	49,8378	0,6003	0,9189	0,2146	0	1,3552	9,7744	12,4536	1,1608	0,9355	5,9091	82362	82	96
	2005	29.06.2005	0	0	negativ	NA	NA	NA	DE	82362	11,147771	47,843432	9	Bayern	Bavaria	23,5832	1,5192	0,1646	13,4615	59,896	1,3754	LW	10,0582	49,8378	0,6003	0,9189	0,2146	0	1,3552	9,7744	12,4536	1,1608	0,9355	5,9091	82362	82	96
	2005	29.06.2005	0	0	negativ	NA	NA	NA	DE	82362	11,147771	47,843432	9	Bayern	Bavaria	23,5832	1,5192	0,1646	13,4615	59,896	1,3754	LW	10,0582	49,8378	0,6003	0,9189	0,2146	0	1,3552	9,7744	12,4536	1,1608	0,9355	5,9091	82362	82	96
	2005	14.06.2005	0	0	negativ	NA	NA	NA	DE	82362	11,147771	47,843432	9	Bayern	Bavaria	23,5832	1,5192	0,1646	13,4615	59,896	1,3754	LW	10,0582	49,8378	0,6003	0,9189	0,2146	0	1,3552	9,7744	12,4536	1,1608	0,9355	5,9091	82362	82	96
	2005	07.04.2005	0	0	negativ	NA	NA	NA	DE	82362	11,147771	47,843432	9	Bayern	Bavaria	23,5832	1,5192	0,1646	13,4615	59,896	1,3754	LW	10,0582	49,8378	0,6003	0,9189	0,2146	0	1,3552	9,7744	12,4536	1,1608	0,9355	5,9091	82362	82	96
	2005	27.07.2005	0	0	negativ	NA	NA	NA	DE	82362	11,147771	47,843432	9	Bayern	Bavaria	23,5832	1,5192	0,1646	13,4615	59,896	1,3754	LW	10,0582	49,8378	0,6003	0,9189	0,2146	0	1,3552	9,7744	12,4536	1,1608	0,9355	5,9091	82362	82	96
	2005	25.07.2005	0	0	negativ	NA	NA	NA	DE	82362	11,147771	47,843432	9	Bayern	Bavaria	23,5832	1,5192	0,1646	13,4615	59,896	1,3754	LW	10,0582	49,8378	0,6003	0,9189	0,2146	0	1,3552	9,7744	12,4536	1,1608	0,9355	5,9091	82362	82	96
	2005	13.07.2005	0	0	negativ	NA	NA	NA	DE	82362	11,147771	47,843432	9	Bayern	Bavaria	23,5832	1,5192	0,1646	13,4615	59,896	1,3754	LW	10,0582	49,8378	0,6003	0,9189	0,2146	0	1,3552	9,7744	12,4536	1,1608	0,9355	5,9091	82362	82	96
	2005	02.07.2005	0	0	negativ	NA	NA	NA	DE	82362	11,147771	47,843432	9	Bayern	Bavaria	23,5832	1,5192	0,1646	13,4615	59,896	1,3754	LW	10,0582	49,8378	0,6003	0,9189	0,2146	0	1,3552	9,7744	12,4536	1,1608	0,9355	5,9091	82362	82	96
	2005	01.07.2005	0	0	negativ	NA	NA	NA	DE	82362	11,147771	47,843432	9	Bayern	Bavaria	23,5832	1,5192	0,1646	13,4615	59,896	1,3754	LW	10,0582	49,8378	0,6003	0,9189	0,2146	0	1,3552	9,7744	12,4536	1,1608	0,9355	5,9091	82362	82	96
	2005	07.11.2005	0	0	negativ	NA	NA	NA	DE	82362	11,147771	47,843432	9	Bayern	Bavaria	23,5832	1,5192	0,1646	13,4615	59,896	1,3754	LW	10,0582	49,8378	0,6003	0,9189	0,2146	0	1,3552	9,7744	12,4536	1,1608	0,9355	5,9091	82362	82	96
	2005	25.10.2005	0	0	negativ	NA	NA	NA	DE	82362	11,147771	47,843432	9	Bayern	Bavaria	23,5832	1,5192	0,1646	13,4615	59,896	1,3754	LW	10,0582	49,8378	0,6003	0,9189	0,2146	0	1,3552	9,7744	12,4536	1,1608	0,9355	5,9091	82362	82	96
	2005	29.10.2005	0	0	negativ	NA	NA	NA	DE	84427	12,151456	48,220429	9	Bayern	Bavaria	27,7637	0,1658	0,0341	6,7402	65,1946	0,1016	LW	32,0484	33,1462	0,1255	0,0403	0,1016	0	0,9982	11,9822	14,7833	0	0,1184	1,5513	84427	84	123
	2005	23.08.2005	0	0	negativ	NA	NA	NA	DE	85435	11,912572	48,308331	9	Bayern	Bavaria	3,6038	2,2874	3,7294	21,8897	68,2575	0,2321	LW	58,798	9,4596	0,483	1,8044	0,1499	0	0,291	1,143	2,1698	0,0823	1,523	7,8515	85435	85	111
	2005	15.11.2005	0	0	negativ	NA	NA	NA	DE	85540	11,729938	48,117737	9	Bayern	Bavaria	13,155	0,0418	0,989	39,0838	46,3147	0,4161	LW	42,1348	4,1799	0	0,0418	0,4161	0	0,3088	12,3748	0,4713	0	2,7068	17,752	85540	85	111
	2005	16.06.2005	0	0	negativ	NA	NA	NA	DE	86842	10,633539	48,05938	9	Bayern	Bavaria	18,4132	1,875	0,2302	16,5556	62,3385	0,5971	LW	26,5935	35,745	0,6398	1,2352	0,5971	0	3,1461	10,8269	4,4402	0	2,7263	4,6388	86842	86	24
	2005	16.06.2005	0	0	negativ	NA	NA	NA	DE	86842	10,633539	48,05938	9	Bayern	Bavaria	18,4132	1,875	0,2302	16,5556	62,3385	0,5971	LW	26,5935	35,745	0,6398	1,2352	0,5971	0	3,1461	10,8269	4,4402	0	2,7263	4,6388	86842	86	24
	2005	29.04.2005	0	0	negativ	NA	NA	NA	DE	88662	9,160551	47,785533	8	Baden-W³rttemberg	Baden - Wurttemberg	22,5515	26,1307	0,2382	10,7135	39,0626	1,2718	LW	19,7908	19,2718	0	26,1307	1,0932	0	1,3644	1,263	19,924	0,1786	0,7299	4,9267	88662	88	27
	2005	30.09.2005	0	0	negativ	NA	NA	NA	DE	90451	11,045564	49,404788	9	Bayern	Bavaria	4,1574	6,267	3,2669	67,0703	17,6406	1,6602	URBAN	5,4424	12,1982	4,2422	0,1647	1,6602	0	0,4983	1,6159	2,0432	0	5,8766	22,3864	90451	90	124
	2005	20.09.2005	0	0	negativ	NA	NA	NA	DE	90451	11,045564	49,404788	9	Bayern	Bavaria	4,1574	6,267	3,2669	67,0703	17,6406	1,6602	URBAN	5,4424	12,1982	4,2422	0,1647	1,6602	0	0,4983	1,6159	2,0432	0	5,8766	22,3864	90451	90	124
	2005	31.01.2005	0	0	negativ	NA	NA	NA	DE	90455	11,081746	49,368667	9	Bayern	Bavaria	38,8996	1,2693	0,4611	21,9203	37,1765	0,2918	WALD	23,4059	13,7706	0,9997	0,2696	0,2918	0	0,8214	37,8047	0,2735	0	2,1201	14,6751	90455	90	124
	2005	07.01.2005	0	0	negativ	NA	NA	NA	DE	90455	11,081746	49,368667	9	Bayern	Bavaria	38,8996	1,2693	0,4611	21,9203	37,1765	0,2918	WALD	23,4059	13,7706	0,9997	0,2696	0,2918	0	0,8214	37,8047	0,2735	0	2,1201	14,6751	90455	90	124
	2005	07.01.2005	0	0	negativ	NA	NA	NA	DE	90455	11,081746	49,368667	9	Bayern	Bavaria	38,8996	1,2693	0,4611	21,9203	37,1765	0,2918	WALD	23,4059	13,7706	0,9997	0,2696	0,2918	0	0,8214	37,8047	0,2735	0	2,1201	14,6751	90455	90	124
	2005	02.12.2005	0	0	negativ	NA	NA	NA	DE	90455	11,081746	49,368667	9	Bayern	Bavaria	38,8996	1,2693	0,4611	21,9203	37,1765	0,2918	WALD	23,4059	13,7706	0,9997	0,2696	0,2918	0	0,8214	37,8047	0,2735	0	2,1201	14,6751	90455	90	124
	2005	30.12.2005	1	1	Crenosoma vulpis	NA	NA	NA	DE	90518	11,383797	49,393322	9	Bayern	Bavaria	31,5491	0,3374	0,6178	13,7859	53,4945	0,2601	LW	29,2274	24,2671	0,2028	0,1346	0,2601	0	5,2591	16,4966	9,7934	0	0,789	5,5854	90518	90	124
	2005	09.12.2005	0	0	negativ	NA	NA	NA	DE	90518	11,383797	49,393322	9	Bayern	Bavaria	31,5491	0,3374	0,6178	13,7859	53,4945	0,2601	LW	29,2274	24,2671	0,2028	0,1346	0,2601	0	5,2591	16,4966	9,7934	0	0,789	5,5854	90518	90	124
	2005	03.11.2005	0	0	negativ	NA	NA	NA	DE	90518	11,383797	49,393322	9	Bayern	Bavaria	31,5491	0,3374	0,6178	13,7859	53,4945	0,2601	LW	29,2274	24,2671	0,2028	0,1346	0,2601	0	5,2591	16,4966	9,7934	0	0,789	5,5854	90518	90	124
	2005	22.10.2005	1	1	Crenosoma vulpis	NA	NA	NA	DE	90518	11,383797	49,393322	9	Bayern	Bavaria	31,5491	0,3374	0,6178	13,7859	53,4945	0,2601	LW	29,2274	24,2671	0,2028	0,1346	0,2601	0	5,2591	16,4966	9,7934	0	0,789	5,5854	90518	90	124
	2005	07.10.2005	0	0	negativ	NA	NA	NA	DE	90587	10,883404	49,520858	9	Bayern	Bavaria	17,1237	0,6413	0,13	14,2996	67,8045	0,001	LW	54,4483	13,3562	0,2245	0,4168	0,001	0	0,062	17,0616	0	0	0,5903	8,7534	90587	90	124
	2005	21.10.2005	0	0	negativ	NA	NA	NA	DE	91074	10,876421	49,572267	9	Bayern	Bavaria	25,9474	1,4746	0,2648	18,4818	53,5209	0,3132	LW	40,0667	13,4542	0,0762	1,3984	0,1563	0	0,0571	25,0784	0,8118	0,1569	2,6762	9,3449	91074	91	2
	2005	04.02.2005	0	0	negativ	NA	NA	NA	DE	91315	10,835043	49,715518	9	Bayern	Bavaria	43,1975	4,7884	0,0932	8,9635	42,887	0,0757	WALD	31,1322	11,7548	0,2101	4,5783	0,0635	0	0,1107	29,8891	13,1977	0,0122	0,4043	4,3891	91315	91	2
	2005	20.05.2005	0	0	negativ	NA	NA	NA	DE	91744	10,4522	49,031124	9	Bayern	Bavaria	24,7081	0,7221	0	5,1619	69,1672	0,2407	LW	46,9284	22,2388	0,6094	0,1127	0,2407	0	0,0848	24,6232	0	0	0,49	0,8968	91744	91	2
	2005	27.09.2005	0	0	negativ	NA	NA	NA	DE	93309	11,864743	48,933702	9	Bayern	Bavaria	67,9038	1,5332	0,0118	6,3344	24,1197	0,0972	WALD	18,3736	5,7461	1,3956	0,0944	0,0542	0	1,7922	28,4018	37,7098	0,0429	0,2373	2,4879	93309	93	281
	2005	08.09.2005	0	0	negativ	NA	NA	NA	DE	93309	11,864743	48,933702	9	Bayern	Bavaria	67,9038	1,5332	0,0118	6,3344	24,1197	0,0972	WALD	18,3736	5,7461	1,3956	0,0944	0,0542	0	1,7922	28,4018	37,7098	0,0429	0,2373	2,4879	93309	93	281
	2005	28.11.2005	0	0	negativ	NA	NA	NA	DE	93309	11,864743	48,933702	9	Bayern	Bavaria	67,9038	1,5332	0,0118	6,3344	24,1197	0,0972	WALD	18,3736	5,7461	1,3956	0,0944	0,0542	0	1,7922	28,4018	37,7098	0,0429	0,2373	2,4879	93309	93	281
	2005	29.09.2005	0	0	negativ	NA	NA	NA	DE	96231	11,020974	50,102409	9	Bayern	Bavaria	34,7098	1,4493	0,1209	7,1732	56,0254	0,5245	LW	38,5973	17,4282	0,277	1,1723	0,4304	0	4,9497	0,5791	29,1809	0,094	0,4196	1,7812	96231	96	23
	2005	15.06.2005	0	0	negativ	NA	NA	NA	DE	96529	11,119209	50,397922	16	Th³ringen	Thuringia	62,8642	0,019	0,1444	8,4756	27,3643	1,1326	WALD	8,4216	18,9426	0	0,019	1,1326	0	0,1371	50,4062	12,3209	0	0,4192	0,8367	96529	96	23
	2006	22.03.2006	0	0	negativ	NA	NA	NA	DE	1744	13,652026	50,863906	14	Sachsen	Saxony	24,9477	0,8589	0,0998	10,9019	62,7971	0,3945	LW	45,9265	16,8706	0	0,8589	0,1927	0	2,1373	20,4465	2,3639	0,2019	1,1009	1,2714	1744	1	242
	2006	21.08.2006	0	0	negativ	NA	NA	NA	DE	6917	12,974431	51,820802	15	Sachsen-Anhalt	Saxony Anhalt	30,141	1,3121	0,3691	5,3603	59,5726	3,2449	LW	43,8322	15,7405	0,7735	0,5386	1,1682	0,8464	1,2991	19,1164	9,7256	1,2303	0,3483	0,024	6917	6	112
	2006	06.06.2006	0	0	negativ	NA	NA	NA	DE	10707	13,313791	52,496129	11	Berlin	Berlin	0	0	3,1888	96,8112	0	0	URBAN	0	0	0	0	0	0	0	0	0	0	7,9782	72,8526	10707	10	238
	2006	31.05.2006	0	0	negativ	NA	NA	NA	DE	12623	13,616702	52,499017	11	Berlin	Berlin	0,8988	1,4466	1,1008	88,8542	4,1667	3,5395	URBAN	4,1657	0,0009	0	1,4466	1,3768	0	0,0263	0,1094	0,7632	2,1627	7,98	73,1732	12623	12	159
	2006	21.02.2006	0	0	negativ	NA	NA	NA	DE	13589	13,169728	52,557728	11	Berlin	Berlin	25,745	1,7795	0,7081	69,691	0,7706	1,3058	URBAN	0	0,7706	0	1,7795	0,4009	0	2,886	4,2056	18,6534	0,905	14,9179	33,9313	13589	13	849
	2006	03.01.2006	0	0	negativ	NA	NA	NA	DE	13589	13,169728	52,557728	11	Berlin	Berlin	25,745	1,7795	0,7081	69,691	0,7706	1,3058	URBAN	0	0,7706	0	1,7795	0,4009	0	2,886	4,2056	18,6534	0,905	14,9179	33,9313	13589	13	849
	2006	14.07.2006	0	0	negativ	NA	NA	NA	DE	13589	13,169728	52,557728	11	Berlin	Berlin	25,745	1,7795	0,7081	69,691	0,7706	1,3058	URBAN	0	0,7706	0	1,7795	0,4009	0	2,886	4,2056	18,6534	0,905	14,9179	33,9313	13589	13	849
	2006	21.10.2006	0	0	negativ	NA	NA	NA	DE	14471	13,007321	52,380264	12	Brandenburg	Brandenburg	62,9912	7,4635	1,496	24,5905	1,6945	1,787	WALD	0,1662	1,5283	1,6211	5,8424	1,0602	0,1889	11,2008	17,6531	34,1373	0,5379	6,1727	8,4455	14471	14	139
	2006	29.12.2006	0	0	negativ	NA	NA	NA	DE	14641	12,820877	52,612977	12	Brandenburg	Brandenburg	17,2857	0,4747	0,663	6,3487	71,4251	3,8122	LW	51,6377	19,7874	0,2056	0,2691	0,7713	0,3383	2,6445	7,6476	6,9935	2,7026	0,6532	2,565	14641	14	139
	2006	08.06.2006	0	0	negativ	NA	NA	NA	DE	17419	14,121432	53,903843	13	Mecklenburg-Vorpommern	Mecklenburg Western Pomerania	32,6151	2,3758	2,3849	6,4012	48,0545	7,9514	LW	22,296	25,7586	0	2,3758	0,4261	0,0385	3,2501	17,8145	11,5506	7,4868	1,7754	0,2162	17419	17	329
	2006	06.07.2006	0	0	negativ	NA	NA	NA	DE	21220	10,048014	53,361257	3	Niedersachsen	Lower Saxony	25,5309	0,7695	4,3261	20,3758	46,8277	2,2058	LW	31,0174	15,8102	0	0,7695	0,7135	0,4384	3,2292	18,684	3,6177	1,0539	0,7147	12,7613	21220	21	57
	2006	10.04.2006	0	0	negativ	NA	NA	NA	DE	22159	10,119713	53,61433	2	Hamburg	Hamburg	4,3142	1,7946	1,9041	90,8054	0,1916	1,0183	URBAN	0,0027	0,1889	0	1,7946	0,9424	0	2,9601	0	1,3541	0,0759	18,9652	62,537	22159	22	295
	2006	11.01.2006	0	0	negativ	NA	NA	NA	DE	22335	9,996476	53,629702	2	Hamburg	Hamburg	0	0,8045	61,4583	37,6541	0,0144	0,2207	VERKEHR	0	0,0144	0,6886	0,1159	0,0989	0	0	0	0	0,1218	4,3111	19,2491	22335	22	295
	2006	13.10.2006	0	0	negativ	NA	NA	NA	DE	22359	10,166132	53,654129	2	Hamburg	Hamburg	23,636	0,8069	0,2201	62,2755	10,3738	2,7009	URBAN	2,9557	7,4181	0	0,8069	1,9368	0	5,8807	0	17,7553	0,7641	6,5587	48,492	22359	22	295
	2006	26.07.2006	0	0	negativ	NA	NA	NA	DE	22455	9,951331	53,640509	2	Hamburg	Hamburg	2,2331	0,6444	1,0052	65,4245	24,8465	6,011	URBAN	0,1056	24,7409	0	0,6444	4,3512	0	1,9302	0,1847	0,1182	1,6598	3,384	56,0461	22455	22	295
	2006	29.08.2006	0	0	negativ	NA	NA	NA	DE	22761	9,910504	53,568509	2	Hamburg	Hamburg	0	0,2584	7,3311	91,103	0	1,4207	URBAN	0	0	0	0,2584	0,4482	0	0	0	0	0,9725	15,018	27,6492	22761	22	295
	2006	26.04.2006	0	0	negativ	NA	NA	NA	DE	25557	9,406315	54,115977	1	Schleswig-Holstein	Schleswig Holstein	14,8823	2,9813	0,232	6,162	72,1008	3,6566	LW	48,7195	23,3813	2,1555	0,8258	1,728	0,0129	1,7522	7,0291	6,101	1,9157	0,5197	1,8513	25557	25	1
	2006	05.12.2006	0	0	negativ	NA	NA	NA	DE	26899	7,256781	53,064442	3	Niedersachsen	Lower Saxony	1,9472	1,8979	0,9317	6,6086	84,1617	4,4506	LW	56,741	27,4207	0,9384	0,9313	0,7966	0	1,2105	0,0531	0,6837	3,654	0,2052	0,9996	26899	26	154
	2006	20.06.2006	0	0	negativ	NA	NA	NA	DE	26931	8,389124	53,223587	3	Niedersachsen	Lower Saxony	1,5508	3,3462	0,2694	6,5737	82,7856	5,4757	LW	4,7351	78,0505	2,252	0,9095	0,7075	0	0,6877	0,1646	0,6985	4,7683	0,1932	2,7326	26931	26	154
	2006	20.07.2006	0	0	negativ	NA	NA	NA	DE	30163	9,746967	52,39847	3	Niedersachsen	Lower Saxony	0,1227	0,7514	0,3154	98,8498	0	0	URBAN	0	0	0,605	0,0474	0	0	0	0	0,1227	0	17,7109	45,1866	30163	30	24
	2006	06.09.2006	0	0	negativ	NA	NA	NA	DE	30519	9,775792	52,338004	3	Niedersachsen	Lower Saxony	7,7446	5,3635	3,5487	68,9001	9,3714	5,2907	URBAN	1,1295	8,2419	1,0385	4,325	2,1873	0	7,7446	0	0	3,1034	17,8688	25,9967	30519	30	24
	2006	25.11.2006	0	0	negativ	NA	NA	NA	DE	30659	9,837857	52,417602	3	Niedersachsen	Lower Saxony	3,3356	4,1743	3,0966	60,1359	8,8506	20,5242	URBAN	0,9483	7,9024	0,2054	3,969	3,8184	0	1,5334	0	1,8022	16,7058	7,2443	21,9298	30659	30	24
	2006	10.08.2006	0	0	negativ	NA	NA	NA	DE	35041	8,702461	50,817362	6	Hessen	Hesse	42,7252	0,2872	0,0576	10,776	43,652	2,508	LW	28,7869	14,8651	0,2393	0,0479	2,3619	0	11,3077	2,7191	28,6984	0,0293	0,5059	6,0727	35041	35	309
	2006	25.04.2006	0	0	negativ	NA	NA	NA	DE	35510	8,628246	50,422938	6	Hessen	Hesse	40,0901	0,0867	0,3744	10,2921	47,4555	1,7089	LW	39,0553	8,4002	0	0,0867	1,1435	0	6,5804	9,6843	23,8254	0,2681	0,9486	4,6896	35510	35	309
	2006	10.04.2006	0	0	negativ	NA	NA	NA	DE	35713	8,362711	50,812505	6	Hessen	Hesse	50,1233	0,0921	0,5768	11,5388	35,1378	2,5312	WALD	10,3577	24,7801	0	0,0921	2,0252	0,2303	9,2187	15,7688	25,1357	0,0403	0,478	7,1524	35713	35	309
	2006	22.02.2006	0	0	negativ	NA	NA	NA	DE	36275	9,55776	50,851019	6	Hessen	Hesse	48,9544	0,2439	0,592	5,9593	42,4498	1,8259	WALD	27,1961	15,2537	0	0,2439	1,76	0	2,1986	29,0498	17,706	0,0574	0,8821	2,2281	36275	36	145
	2006	09.06.2006	0	0	negativ	NA	NA	NA	DE	36275	9,55776	50,851019	6	Hessen	Hesse	48,9544	0,2439	0,592	5,9593	42,4498	1,8259	WALD	27,1961	15,2537	0	0,2439	1,76	0	2,1986	29,0498	17,706	0,0574	0,8821	2,2281	36275	36	145
	2006	18.05.2006	0	0	negativ	NA	NA	NA	DE	36275	9,55776	50,851019	6	Hessen	Hesse	48,9544	0,2439	0,592	5,9593	42,4498	1,8259	WALD	27,1961	15,2537	0	0,2439	1,76	0	2,1986	29,0498	17,706	0,0574	0,8821	2,2281	36275	36	145
	2006	30.11.2006	0	0	negativ	NA	NA	NA	DE	36275	9,55776	50,851019	6	Hessen	Hesse	48,9544	0,2439	0,592	5,9593	42,4498	1,8259	WALD	27,1961	15,2537	0	0,2439	1,76	0	2,1986	29,0498	17,706	0,0574	0,8821	2,2281	36275	36	145
	2006	15.09.2006	0	0	negativ	NA	NA	NA	DE	38159	10,36988	52,250289	3	Niedersachsen	Lower Saxony	13,1982	2,1644	0,3573	10,919	71,3285	2,0326	LW	65,9756	5,3528	0,505	1,6408	0,798	0	5,4787	0,0242	7,6953	1,1375	0,521	4,5567	38159	38	2
	2006	31.03.2006	0	0	negativ	NA	NA	NA	DE	38170	10,775639	52,132288	3	Niedersachsen	Lower Saxony	22,2748	0,0378	0,1535	4,4706	71,7752	1,2881	LW	70,9739	0,8013	0	0,0378	0,3862	0	4,678	1,6096	15,9872	0,7865	0,2901	1,7354	38170	38	2
	2006	31.05.2006	0	0	negativ	NA	NA	NA	DE	38448	10,817693	52,457889	3	Niedersachsen	Lower Saxony	12,862	1,7326	0,8875	25,7408	55,0725	3,7094	LW	35,5177	19,5548	0,4623	1,2703	1,018	0,0725	3,2282	2,8463	6,7874	2,6189	3,9344	11,8744	38448	38	2
	2006	01.09.2006	0	0	negativ	NA	NA	NA	DE	38448	10,817693	52,457889	3	Niedersachsen	Lower Saxony	12,862	1,7326	0,8875	25,7408	55,0725	3,7094	LW	35,5177	19,5548	0,4623	1,2703	1,018	0,0725	3,2282	2,8463	6,7874	2,6189	3,9344	11,8744	38448	38	2
	2006	01.12.2006	0	0	negativ	NA	NA	NA	DE	38448	10,817693	52,457889	3	Niedersachsen	Lower Saxony	12,862	1,7326	0,8875	25,7408	55,0725	3,7094	LW	35,5177	19,5548	0,4623	1,2703	1,018	0,0725	3,2282	2,8463	6,7874	2,6189	3,9344	11,8744	38448	38	2
	2006	15.02.2006	0	0	negativ	NA	NA	NA	DE	39397	11,219494	51,94897	15	Sachsen-Anhalt	Saxony Anhalt	1,4126	0,5768	0,1888	6,0225	90,0815	1,7179	LW	87,2236	2,8579	0,1639	0,4129	0,864	0	1,4017	0,0108	0	0,8539	0,5235	0,4259	39397	39	489
	2006	21.10.2006	0	0	negativ	NA	NA	NA	DE	40470	6,808908	51,253285	5	Nordrhein-Westfalen	Northrhine Westphalia	0	0	2,5865	89,5356	0	7,9289	URBAN	0	0	0	0	2,3944	0	0	0	0	0,4731	17,9309	43,7805	40470	40	543
	2006	01.12.2006	0	0	negativ	NA	NA	NA	DE	40878	6,846724	51,296781	5	Nordrhein-Westfalen	Northrhine Westphalia	0,4405	0,5257	3,982	86,4971	4,4318	4,2668	URBAN	0,6487	3,7831	0	0,5257	4,2284	0	0,4331	0,0074	0	0	8,5349	50,389	40878	40	543
	2006	31.10.2006	0	0	negativ	NA	NA	NA	DE	41063	6,428816	51,212038	5	Nordrhein-Westfalen	Northrhine Westphalia	9,8616	0	1,4728	69,1076	17,113	2,4911	URBAN	11,3478	5,7652	0	0	2,4911	0	8,3878	0	1,4737	0	7,1508	37,5594	41063	41	162
	2006	07.03.2006	0	0	negativ	NA	NA	NA	DE	41470	6,736794	51,135473	5	Nordrhein-Westfalen	Northrhine Westphalia	8,6596	0,062	0,4204	29,7896	58,7235	2,3784	LW	51,6535	7,07	0	0,062	2,0921	0	7,3763	0,6579	0,6254	0,2791	2,5638	19,3056	41470	41	162
	2006	03.11.2006	0	0	negativ	NA	NA	NA	DE	41472	6,65232	51,160061	5	Nordrhein-Westfalen	Northrhine Westphalia	4,403	0,513	1,2687	26,5462	65,037	2,2414	LW	56,6614	8,3755	0,3387	0,1743	2,2382	0	4,403	0	0	0	3,3688	9,9134	41472	41	162
	2006	13.09.2006	0	0	negativ	NA	NA	NA	DE	41564	6,614439	51,21955	5	Nordrhein-Westfalen	Northrhine Westphalia	6,0366	3,3677	1,3804	31,5485	54,0148	3,6909	LW	48,0839	5,9309	0	3,3677	3,6021	0	5,4438	0,1331	0,4597	0,0566	1,9336	19,3702	41564	41	162
	2006	06.09.2006	0	0	negativ	NA	NA	NA	DE	42489	7,037724	51,29058	5	Nordrhein-Westfalen	Northrhine Westphalia	15,8547	2,2949	0,2832	29,1143	47,0012	5,4959	LW	33,8558	13,1454	0	2,2949	5,0044	0	13,6432	0,2188	1,9927	0,1002	1,6753	10,2229	42489	42	1225
	2006	21.03.2006	0	0	negativ	NA	NA	NA	DE	42549	7,023842	51,338225	5	Nordrhein-Westfalen	Northrhine Westphalia	12,0271	0,13	1,1438	59,2523	25,9878	1,8631	URBAN	16,5278	9,46	0	0,13	1,7919	0	10,242	0,0282	1,7569	0,0217	5,9165	35,3538	42549	42	1225
	2006	31.07.2006	0	0	negativ	NA	NA	NA	DE	42549	7,023842	51,338225	5	Nordrhein-Westfalen	Northrhine Westphalia	12,0271	0,13	1,1438	59,2523	25,9878	1,8631	URBAN	16,5278	9,46	0	0,13	1,7919	0	10,242	0,0282	1,7569	0,0217	5,9165	35,3538	42549	42	1225
	2006	07.07.2006	0	0	negativ	NA	NA	NA	DE	42549	7,023842	51,338225	5	Nordrhein-Westfalen	Northrhine Westphalia	12,0271	0,13	1,1438	59,2523	25,9878	1,8631	URBAN	16,5278	9,46	0	0,13	1,7919	0	10,242	0,0282	1,7569	0,0217	5,9165	35,3538	42549	42	1225
	2006	11.05.2006	0	0	negativ	NA	NA	NA	DE	42853	7,181811	51,183883	5	Nordrhein-Westfalen	Northrhine Westphalia	1,0423	0,1288	1,501	97,2865	0	0,0661	URBAN	0	0	0	0,1288	0,0661	0	1,0423	0	0	0	13,2606	39,4144	42853	42	1225
	2006	08.11.2006	0	0	negativ	NA	NA	NA	DE	44649	7,150491	51,533043	5	Nordrhein-Westfalen	Northrhine Westphalia	0,9873	0,1623	2,6126	83,0508	0,1887	13,0923	URBAN	0,1887	0	0	0,1623	11,3716	0	0,9873	0	0	1,687	10,7168	42,1408	44649	44	1405
	2006	18.08.2006	0	0	negativ	NA	NA	NA	DE	45141	7,023904	51,475603	5	Nordrhein-Westfalen	Northrhine Westphalia	8,4763	0,073	2,2066	83,3302	0,1143	5,8619	URBAN	0	0,1143	0	0,073	5,648	0	8,4763	0	0	0,0764	12,2213	25,253	45141	45	1193
	2006	22.11.2006	0	0	negativ	NA	NA	NA	DE	45149	6,962994	51,418235	5	Nordrhein-Westfalen	Northrhine Westphalia	11,6048	0,1712	5,8534	58,5115	19,0506	4,8417	URBAN	14,26	4,7906	0	0,1712	4,7642	0	11,6048	0	0	0	6,4952	38,6677	45149	45	1193
	2006	24.03.2006	0	0	negativ	NA	NA	NA	DE	45659	7,186892	51,616051	5	Nordrhein-Westfalen	Northrhine Westphalia	7,762	0,2876	3,0953	36,696	46,1076	6,1515	LW	34,9576	11,15	0	0,2876	5,645	0	7,0494	0,0096	0,703	0,4815	6,7296	15,6449	45659	45	1193
	2006	10.02.2006	0	0	negativ	NA	NA	NA	DE	47058	6,796565	51,442159	5	Nordrhein-Westfalen	Northrhine Westphalia	8,5536	3,4202	13,1069	59,1866	8,3401	8,2493	URBAN	3,9132	4,4268	3,1968	0,2234	6,0327	0	8,5536	0	0	2,0528	18,6101	20,7802	47058	47	427
	2006	19.12.2006	0	0	negativ	NA	NA	NA	DE	47509	6,472058	51,451133	5	Nordrhein-Westfalen	Northrhine Westphalia	15,7926	1,5749	0,1641	12,3892	67,7282	2,369	LW	52,6408	15,0874	0	1,5749	2,3557	0	10,5169	0,4038	4,8718	0,0133	0,8989	4,955	47509	47	427
	2006	07.04.2006	0	0	negativ	NA	NA	NA	DE	48157	7,681455	51,998792	5	Nordrhein-Westfalen	Northrhine Westphalia	16,24	2,6377	0,3345	17,3763	55,3635	8,0538	LW	40,8101	14,5534	1,2332	1,3747	2,67	4,0161	12,0771	1,2108	2,9521	1,2273	1,8063	6,2189	48157	48	207
	2006	11.07.2006	0	0	negativ	NA	NA	NA	DE	48157	7,681455	51,998792	5	Nordrhein-Westfalen	Northrhine Westphalia	16,24	2,6377	0,3345	17,3763	55,3635	8,0538	LW	40,8101	14,5534	1,2332	1,3747	2,67	4,0161	12,0771	1,2108	2,9521	1,2273	1,8063	6,2189	48157	48	207
	2006	10.05.2006	0	0	negativ	NA	NA	NA	DE	48165	7,65553	51,898753	5	Nordrhein-Westfalen	Northrhine Westphalia	33,4601	2,5692	0,3905	30,6033	29,5859	3,3934	WALD	18,4009	11,185	1,4122	1,157	2,4857	0,1668	15,1475	11,755	6,5576	0,7374	3,5355	17,7075	48165	48	207
	2006	24.05.2006	0	0	negativ	NA	NA	NA	DE	50765	6,869546	51,017138	5	Nordrhein-Westfalen	Northrhine Westphalia	7,5883	2,4885	1,0562	33,7938	51,7111	3,3884	LW	46,9108	4,8003	0	2,4885	3,3473	0	7,1116	0,3302	0,1465	0,031	7,4477	15,645	50765	50	308
	2006	19.06.2006	0	0	negativ	NA	NA	NA	DE	50769	6,874681	51,04597	5	Nordrhein-Westfalen	Northrhine Westphalia	21,5324	6,8538	1,4799	29,4983	37,4403	3,3346	LW	30,0315	7,4088	4,7848	1,8609	2,0442	0	19,756	0,5279	1,2486	1,1684	4,5897	9,5599	50769	50	308
	2006	17.07.2006	0	0	negativ	NA	NA	NA	DE	50769	6,874681	51,04597	5	Nordrhein-Westfalen	Northrhine Westphalia	21,5324	6,8538	1,4799	29,4983	37,4403	3,3346	LW	30,0315	7,4088	4,7848	1,8609	2,0442	0	19,756	0,5279	1,2486	1,1684	4,5897	9,5599	50769	50	308
	2006	13.01.2006	0	0	negativ	NA	NA	NA	DE	50969	6,939053	50,907225	5	Nordrhein-Westfalen	Northrhine Westphalia	0,3785	0	14,5482	83,5885	0	1,7015	URBAN	0	0	0	0	1,5638	0	0,3785	0	0	0	21,3079	27,0792	50969	50	308
	2006	10.01.2006	0	0	negativ	NA	NA	NA	DE	51371	6,945556	51,059714	5	Nordrhein-Westfalen	Northrhine Westphalia	5,3524	12,407	1,4358	39,6024	35,3705	6,0181	URBAN	20,1662	15,2043	4,5208	7,1509	5,4385	0	5,3524	0	0	0,4958	4,4507	24,845	51371	51	214
	2006	06.12.2006	0	0	negativ	NA	NA	NA	DE	51375	7,059898	51,03318	5	Nordrhein-Westfalen	Northrhine Westphalia	15,5278	0,5622	0,9286	58,6693	21,7907	2,5452	URBAN	7,1911	14,5996	0,5164	0,0457	2,5414	0	10,5155	3,9021	1,1101	0	3,3362	43,231	51375	51	214
	2006	10.06.2006	0	0	negativ	NA	NA	NA	DE	51491	7,295651	50,946045	5	Nordrhein-Westfalen	Northrhine Westphalia	34,2705	0,5038	0,4595	18,4139	44,2605	2,1441	LW	5,0882	39,1723	0,296	0,2079	2,1005	0	6,3256	9,218	18,7269	0,0436	1,5023	10,3237	51491	51	214
	2006	19.12.2006	0	0	negativ	NA	NA	NA	DE	51645	7,563709	51,001199	5	Nordrhein-Westfalen	Northrhine Westphalia	52,4148	0,2494	0,597	30,1635	14,3595	2,28	WALD	0,2295	14,13	0,1443	0,1051	2,2518	0	5,8882	14,0105	32,5161	0,0282	0,9355	18,769	51645	51	214
	2006	08.07.2006	0	0	negativ	NA	NA	NA	DE	53332	6,959034	50,765017	5	Nordrhein-Westfalen	Northrhine Westphalia	19,4955	1,5667	0,4618	21,464	54,3259	2,6874	LW	43,3096	11,0163	1,1954	0,3713	2,1713	0	6,9605	5,4398	7,0953	0,4542	1,5573	10,3763	53332	53	911
	2006	03.03.2006	0	0	negativ	NA	NA	NA	DE	53489	7,221785	50,527927	7	Rheinland-Pfalz	Rhineland Palatinate	42,8792	1,064	0,6012	15,634	34,5654	5,3092	WALD	19,0913	15,4741	0,8711	0,1929	4,0075	0	18,2506	3,4746	21,1539	1,3003	0,7392	7,632	53489	53	911
	2006	21.06.2006	0	0	negativ	NA	NA	NA	DE	53783	7,45483	50,764867	5	Nordrhein-Westfalen	Northrhine Westphalia	52,3093	0,6475	0,1499	14,5182	30,9363	1,4389	WALD	3,4395	27,4968	0,561	0,0864	1,3158	0,007	17,1576	15,532	19,6196	0,1161	1,8238	8,5508	53783	53	911
	2006	03.07.2006	0	0	negativ	NA	NA	NA	DE	54597	6,430323	50,204245	7	Rheinland-Pfalz	Rhineland Palatinate	41,3557	0,0762	0,049	4,2225	52,7723	1,5151	LW	11,1195	41,6528	0	0,0762	1,143	0,1461	4,4587	18,2637	18,6333	0,226	0,3837	0,7759	54597	54	15
	2006	19.04.2006	0	0	negativ	NA	NA	NA	DE	56203	7,681632	50,43902	7	Rheinland-Pfalz	Rhineland Palatinate	58,3001	0,0999	0,5844	21,7603	17,4267	1,903	WALD	2,281	15,1457	0	0,0999	0,82	0	14,6692	16,4758	27,155	1,083	1,6657	7,2241	56203	56	123
	2006	26.01.2006	0	0	negativ	NA	NA	NA	DE	56567	7,439281	50,471535	7	Rheinland-Pfalz	Rhineland Palatinate	45,4746	2,4142	0,076	21,7945	28,2387	2,0189	WALD	13,4635	14,7752	2,3581	0,0561	0,801	0	26,3482	3,537	15,5893	1,2179	0,6252	10,9384	56567	56	123
	2006	30.05.2006	0	0	negativ	NA	NA	NA	DE	56567	7,439281	50,471535	7	Rheinland-Pfalz	Rhineland Palatinate	45,4746	2,4142	0,076	21,7945	28,2387	2,0189	WALD	13,4635	14,7752	2,3581	0,0561	0,801	0	26,3482	3,537	15,5893	1,2179	0,6252	10,9384	56567	56	123
	2006	27.05.2006	0	0	negativ	NA	NA	NA	DE	56567	7,439281	50,471535	7	Rheinland-Pfalz	Rhineland Palatinate	45,4746	2,4142	0,076	21,7945	28,2387	2,0189	WALD	13,4635	14,7752	2,3581	0,0561	0,801	0	26,3482	3,537	15,5893	1,2179	0,6252	10,9384	56567	56	123
	2006	09.01.2006	0	0	negativ	NA	NA	NA	DE	56637	7,382513	50,387684	7	Rheinland-Pfalz	Rhineland Palatinate	5,6208	0,1115	1,1914	41,9706	45,4903	5,8456	LW	38,3465	7,1438	0	0,1115	4,2588	0	5,563	0,0022	0,0555	1,5868	2,4613	7,8448	56637	56	123
	2006	13.07.2006	0	0	negativ	NA	NA	NA	DE	56766	6,998657	50,208468	7	Rheinland-Pfalz	Rhineland Palatinate	53,327	0,7226	0,2581	8,2324	33,9561	3,5097	WALD	8,4467	25,5094	0	0,7226	2,3119	0	13,3025	11,9187	28,1058	1,1966	0,2224	2,6416	56766	56	123
	2006	01.08.2006	0	0	negativ	NA	NA	NA	DE	58119	7,567966	51,345071	5	Nordrhein-Westfalen	Northrhine Westphalia	49,0933	1,259	1,2118	36,0395	7,7389	4,7537	WALD	2,1817	5,5571	1,1915	0,0675	4,2585	0,0208	10,6866	28,9115	9,4952	0,4744	1,7014	19,0517	58119	58	1841
	2006	15.02.2006	0	0	negativ	NA	NA	NA	DE	58636	7,716641	51,38727	5	Nordrhein-Westfalen	Northrhine Westphalia	27,6978	1,2175	1,7119	55,8768	10,5364	3,1836	URBAN	2,2172	8,3193	0	1,2175	3,0859	0	12,7555	9,2407	5,7017	0,0977	7,2645	24,8161	58636	58	1841
	2006	31.01.2006	1	1	Crenosoma vulpis	NA	NA	NA	DE	58636	7,716641	51,38727	5	Nordrhein-Westfalen	Northrhine Westphalia	27,6978	1,2175	1,7119	55,8768	10,5364	3,1836	URBAN	2,2172	8,3193	0	1,2175	3,0859	0	12,7555	9,2407	5,7017	0,0977	7,2645	24,8161	58636	58	1841
	2006	10.06.2006	0	0	negativ	NA	NA	NA	DE	58636	7,716641	51,38727	5	Nordrhein-Westfalen	Northrhine Westphalia	27,6978	1,2175	1,7119	55,8768	10,5364	3,1836	URBAN	2,2172	8,3193	0	1,2175	3,0859	0	12,7555	9,2407	5,7017	0,0977	7,2645	24,8161	58636	58	1841
	2006	13.04.2006	0	0	negativ	NA	NA	NA	DE	58636	7,716641	51,38727	5	Nordrhein-Westfalen	Northrhine Westphalia	27,6978	1,2175	1,7119	55,8768	10,5364	3,1836	URBAN	2,2172	8,3193	0	1,2175	3,0859	0	12,7555	9,2407	5,7017	0,0977	7,2645	24,8161	58636	58	1841
	2006	10.04.2006	0	0	negativ	NA	NA	NA	DE	58636	7,716641	51,38727	5	Nordrhein-Westfalen	Northrhine Westphalia	27,6978	1,2175	1,7119	55,8768	10,5364	3,1836	URBAN	2,2172	8,3193	0	1,2175	3,0859	0	12,7555	9,2407	5,7017	0,0977	7,2645	24,8161	58636	58	1841
	2006	10.11.2006	0	0	negativ	NA	NA	NA	DE	58636	7,716641	51,38727	5	Nordrhein-Westfalen	Northrhine Westphalia	27,6978	1,2175	1,7119	55,8768	10,5364	3,1836	URBAN	2,2172	8,3193	0	1,2175	3,0859	0	12,7555	9,2407	5,7017	0,0977	7,2645	24,8161	58636	58	1841
	2006	07.06.2006	0	0	negativ	NA	NA	NA	DE	60388	8,763457	50,156412	6	Hessen	Hesse	9,1938	0,333	0,638	34,2748	51,4803	4,08	LW	37,278	14,2023	0	0,333	4,08	0	2,5047	0,2213	6,4679	0	6,8967	13,8696	60388	60	12
	2006	27.03.2006	0	0	negativ	NA	NA	NA	DE	60528	8,644398	50,06811	6	Hessen	Hesse	58,4067	1,161	2,9942	31,8123	2,6722	3,1061	WALD	0,1566	2,5157	1,0816	0,0335	2,5845	0	12,0974	8,397	37,9123	0,0709	13,1088	7,3273	60528	60	12
	2006	27.05.2006	0	0	negativ	NA	NA	NA	DE	60528	8,644398	50,06811	6	Hessen	Hesse	58,4067	1,161	2,9942	31,8123	2,6722	3,1061	WALD	0,1566	2,5157	1,0816	0,0335	2,5845	0	12,0974	8,397	37,9123	0,0709	13,1088	7,3273	60528	60	12
	2006	28.03.2006	0	0	negativ	NA	NA	NA	DE	61231	8,751089	50,376199	6	Hessen	Hesse	11,3345	0,3572	0,4031	25,516	59,6652	2,7286	LW	48,7896	10,8756	0	0,3572	2,4774	0	6,1487	0,9166	4,2692	0	3,1255	12,1983	61231	61	523
	2006	08.12.2006	0	0	negativ	NA	NA	NA	DE	61231	8,751089	50,376199	6	Hessen	Hesse	11,3345	0,3572	0,4031	25,516	59,6652	2,7286	LW	48,7896	10,8756	0	0,3572	2,4774	0	6,1487	0,9166	4,2692	0	3,1255	12,1983	61231	61	523
	2006	17.08.2006	0	0	negativ	NA	NA	NA	DE	61250	8,527445	50,34927	6	Hessen	Hesse	46,7429	0,1418	0,081	10,8969	40,9432	1,1941	WALD	24,9769	15,9663	0	0,1418	0,9888	0	7,8594	7,5428	31,3407	0,0733	0,8805	4,9773	61250	61	523
	2006	21.12.2006	0	0	negativ	NA	NA	NA	DE	61267	8,508501	50,292281	6	Hessen	Hesse	44,4384	0,0791	0,301	15,4966	38,8952	0,7895	WALD	19,2622	19,633	0	0,0791	0,7274	0	5,2643	13,6707	25,5034	0	2,131	5,2393	61267	61	523
	2006	09.06.2006	0	0	negativ	NA	NA	NA	DE	63263	8,670058	50,043117	6	Hessen	Hesse	59,8792	0,7241	1,6254	33,1968	3,5918	1,024	WALD	0	3,5918	0	0,7241	0,8878	0	12,0999	13,6358	34,1435	0	5,5191	12,8481	63263	63	104
	2006	05.05.2006	0	0	negativ	NA	NA	NA	DE	63263	8,670058	50,043117	6	Hessen	Hesse	59,8792	0,7241	1,6254	33,1968	3,5918	1,024	WALD	0	3,5918	0	0,7241	0,8878	0	12,0999	13,6358	34,1435	0	5,5191	12,8481	63263	63	104
	2006	04.05.2006	0	0	negativ	NA	NA	NA	DE	63263	8,670058	50,043117	6	Hessen	Hesse	59,8792	0,7241	1,6254	33,1968	3,5918	1,024	WALD	0	3,5918	0	0,7241	0,8878	0	12,0999	13,6358	34,1435	0	5,5191	12,8481	63263	63	104
	2006	03.05.2006	0	0	negativ	NA	NA	NA	DE	63263	8,670058	50,043117	6	Hessen	Hesse	59,8792	0,7241	1,6254	33,1968	3,5918	1,024	WALD	0	3,5918	0	0,7241	0,8878	0	12,0999	13,6358	34,1435	0	5,5191	12,8481	63263	63	104
	2006	24.08.2006	0	0	negativ	NA	NA	NA	DE	63303	8,708748	50,006915	6	Hessen	Hesse	47,2236	0,1455	0,7123	23,2419	26,7924	1,9161	WALD	13,7637	13,0287	0	0,1455	1,2557	0,0753	13,3139	14,4428	19,4669	0,2673	4,444	11,0525	63303	63	104
	2006	07.02.2006	0	0	negativ	NA	NA	NA	DE	63457	8,976752	50,118954	6	Hessen	Hesse	60,3117	0,9658	2,7129	29,1648	5,1313	1,8399	WALD	1,7419	3,3893	0,8157	0,1466	1,5767	0	13,3392	11,0258	35,9467	0,1302	2,1131	7,4535	63457	63	104
	2006	22.08.2006	0	0	negativ	NA	NA	NA	DE	63743	9,170363	49,945524	9	Bayern	Bavaria	38,6661	1,4887	0,2742	21,253	38,2881	0,0373	WALD	21,6607	16,6274	1,4331	0,0556	0,0373	0	0,5005	26,6802	11,4854	0	1,0863	10,3914	63743	63	104
	2006	15.12.2006	0	0	negativ	NA	NA	NA	DE	63755	9,084286	50,084378	9	Bayern	Bavaria	49,3964	2,2873	0,1693	15,5256	32,2949	0,3323	WALD	21,6143	10,6806	0,1406	2,1467	0,3323	0	2,5764	19,5033	27,3167	0	1,0098	6,3169	63755	63	104
	2006	21.06.2006	0	0	negativ	NA	NA	NA	DE	64390	8,632407	49,953381	6	Hessen	Hesse	25,6219	0,0221	3,3944	23,5082	45,5492	1,9065	LW	32,2713	13,2779	0	0,0221	1,089	0	3,1714	9,2466	13,2039	0,0108	2,3655	16,3127	64390	64	119
	2006	28.02.2006	0	0	negativ	NA	NA	NA	DE	65207	8,306908	50,110211	6	Hessen	Hesse	38,4647	0,0302	0,3949	10,781	47,3808	2,9605	LW	28,7953	18,5855	0	0,0302	2,2796	0	17,6216	0,8421	20,0009	0,5372	2,1327	5,8577	65207	65	243
	2006	14.02.2006	0	0	negativ	NA	NA	NA	DE	65207	8,306908	50,110211	6	Hessen	Hesse	38,4647	0,0302	0,3949	10,781	47,3808	2,9605	LW	28,7953	18,5855	0	0,0302	2,2796	0	17,6216	0,8421	20,0009	0,5372	2,1327	5,8577	65207	65	243
	2006	02.02.2006	0	0	negativ	NA	NA	NA	DE	65207	8,306908	50,110211	6	Hessen	Hesse	38,4647	0,0302	0,3949	10,781	47,3808	2,9605	LW	28,7953	18,5855	0	0,0302	2,2796	0	17,6216	0,8421	20,0009	0,5372	2,1327	5,8577	65207	65	243
	2006	02.02.2006	1	1	Crenosoma vulpis	NA	NA	NA	DE	65207	8,306908	50,110211	6	Hessen	Hesse	38,4647	0,0302	0,3949	10,781	47,3808	2,9605	LW	28,7953	18,5855	0	0,0302	2,2796	0	17,6216	0,8421	20,0009	0,5372	2,1327	5,8577	65207	65	243
	2006	31.01.2006	0	0	negativ	NA	NA	NA	DE	65207	8,306908	50,110211	6	Hessen	Hesse	38,4647	0,0302	0,3949	10,781	47,3808	2,9605	LW	28,7953	18,5855	0	0,0302	2,2796	0	17,6216	0,8421	20,0009	0,5372	2,1327	5,8577	65207	65	243
	2006	19.01.2006	1	1	Crenosoma vulpis	NA	NA	NA	DE	65207	8,306908	50,110211	6	Hessen	Hesse	38,4647	0,0302	0,3949	10,781	47,3808	2,9605	LW	28,7953	18,5855	0	0,0302	2,2796	0	17,6216	0,8421	20,0009	0,5372	2,1327	5,8577	65207	65	243
	2006	07.01.2006	1	1	Crenosoma vulpis	NA	NA	NA	DE	65207	8,306908	50,110211	6	Hessen	Hesse	38,4647	0,0302	0,3949	10,781	47,3808	2,9605	LW	28,7953	18,5855	0	0,0302	2,2796	0	17,6216	0,8421	20,0009	0,5372	2,1327	5,8577	65207	65	243
	2006	18.05.2006	0	0	negativ	NA	NA	NA	DE	65207	8,306908	50,110211	6	Hessen	Hesse	38,4647	0,0302	0,3949	10,781	47,3808	2,9605	LW	28,7953	18,5855	0	0,0302	2,2796	0	17,6216	0,8421	20,0009	0,5372	2,1327	5,8577	65207	65	243
	2006	05.07.2006	0	0	negativ	NA	NA	NA	DE	65207	8,306908	50,110211	6	Hessen	Hesse	38,4647	0,0302	0,3949	10,781	47,3808	2,9605	LW	28,7953	18,5855	0	0,0302	2,2796	0	17,6216	0,8421	20,0009	0,5372	2,1327	5,8577	65207	65	243
	2006	04.10.2006	0	0	negativ	NA	NA	NA	DE	65207	8,306908	50,110211	6	Hessen	Hesse	38,4647	0,0302	0,3949	10,781	47,3808	2,9605	LW	28,7953	18,5855	0	0,0302	2,2796	0	17,6216	0,8421	20,0009	0,5372	2,1327	5,8577	65207	65	243
	2006	24.08.2006	0	0	negativ	NA	NA	NA	DE	65428	8,451398	49,981809	6	Hessen	Hesse	43,4592	1,6053	3,7158	28,0451	21,0829	2,1195	WALD	15,306	5,7768	0,691	0,9144	1,3952	0	5,6729	15,9925	21,7938	0,3799	3,8572	13,6942	65428	65	243
	2006	07.08.2006	0	0	negativ	NA	NA	NA	DE	65510	8,260715	50,232592	6	Hessen	Hesse	44,8661	0,0663	0,2246	9,3168	43,9558	1,5774	WALD	33,2512	10,7046	0	0,0663	1,3843	0	10,6491	6,2021	28,0149	0,0403	1,2777	4,9439	65510	65	243
	2006	22.04.2006	0	0	negativ	NA	NA	NA	DE	65719	8,409245	50,094297	6	Hessen	Hesse	42,8602	0,0678	0,5722	19,2351	35,7119	1,56	WALD	24,1121	11,5998	0	0,0678	1,5161	0	17,5803	2,3181	22,9618	0,0016	2,4473	11,0291	65719	65	243
	2006	21.02.2006	0	0	negativ	NA	NA	NA	DE	67659	7,749007	49,468148	7	Rheinland-Pfalz	Rhineland Palatinate	44,768	0,3268	0,3767	20,2518	30,4392	3,8741	WALD	18,6477	11,7915	0	0,3268	2,4776	0	2,3302	2,3481	40,0896	1,3965	1,078	11,5078	67659	67	14
	2006	10.07.2006	0	0	negativ	NA	NA	NA	DE	68161	8,470803	49,485449	8	Baden-W³rttemberg	Baden - Wurttemberg	0	1,475	13,9467	79,4558	4,642	0,8031	URBAN	0	4,642	1,475	0	0,8031	0	0	0	0	0	3,5454	28,2376	68161	68	534
	2006	08.06.2006	0	0	negativ	NA	NA	NA	DE	69121	8,694587	49,434385	8	Baden-W³rttemberg	Baden - Wurttemberg	53,7838	0,6093	0,2231	20,2113	24,6845	0,4879	WALD	7,2969	17,3877	0,6025	0,0068	0,4879	0	0	0	53,7838	0	2,4033	8,9525	69121	69	105
	2006	20.12.2006	0	0	negativ	NA	NA	NA	DE	69221	8,680922	49,451657	8	Baden-W³rttemberg	Baden - Wurttemberg	46,0501	1,4308	0,8722	15,8363	34,0786	1,8122	WALD	25,0449	9,0338	1,3856	0,0453	1,8122	0	0	0	46,0501	0	0,6664	7,4722	69221	69	105
	2006	22.11.2006	1	1	Angiostrongylus vasorum	NA	NA	NA	DE	69221	8,680922	49,451657	8	Baden-W³rttemberg	Baden - Wurttemberg	46,0501	1,4308	0,8722	15,8363	34,0786	1,8122	WALD	25,0449	9,0338	1,3856	0,0453	1,8122	0	0	0	46,0501	0	0,6664	7,4722	69221	69	105
	2006	25.10.2006	0	0	negativ	NA	NA	NA	DE	69221	8,680922	49,451657	8	Baden-W³rttemberg	Baden - Wurttemberg	46,0501	1,4308	0,8722	15,8363	34,0786	1,8122	WALD	25,0449	9,0338	1,3856	0,0453	1,8122	0	0	0	46,0501	0	0,6664	7,4722	69221	69	105
	2006	22.03.2006	0	0	negativ	NA	NA	NA	DE	70565	9,125877	48,716268	8	Baden-W³rttemberg	Baden - Wurttemberg	18,8489	0,0206	5,9921	51,1477	22,1025	2,0152	URBAN	11,6894	10,4131	0	0,0206	2,0134	0	0	0	18,8489	0,0018	5,8922	27,7986	70565	70	8
	2006	21.06.2006	0	0	negativ	NA	NA	NA	DE	70565	9,125877	48,716268	8	Baden-W³rttemberg	Baden - Wurttemberg	18,8489	0,0206	5,9921	51,1477	22,1025	2,0152	URBAN	11,6894	10,4131	0	0,0206	2,0134	0	0	0	18,8489	0,0018	5,8922	27,7986	70565	70	8
	2006	10.06.2006	0	0	negativ	NA	NA	NA	DE	70565	9,125877	48,716268	8	Baden-W³rttemberg	Baden - Wurttemberg	18,8489	0,0206	5,9921	51,1477	22,1025	2,0152	URBAN	11,6894	10,4131	0	0,0206	2,0134	0	0	0	18,8489	0,0018	5,8922	27,7986	70565	70	8
	2006	07.06.2006	0	0	negativ	NA	NA	NA	DE	70565	9,125877	48,716268	8	Baden-W³rttemberg	Baden - Wurttemberg	18,8489	0,0206	5,9921	51,1477	22,1025	2,0152	URBAN	11,6894	10,4131	0	0,0206	2,0134	0	0	0	18,8489	0,0018	5,8922	27,7986	70565	70	8
	2006	06.06.2006	0	0	negativ	NA	NA	NA	DE	70565	9,125877	48,716268	8	Baden-W³rttemberg	Baden - Wurttemberg	18,8489	0,0206	5,9921	51,1477	22,1025	2,0152	URBAN	11,6894	10,4131	0	0,0206	2,0134	0	0	0	18,8489	0,0018	5,8922	27,7986	70565	70	8
	2006	24.05.2006	1	1	Angiostrongylus vasorum	NA	NA	NA	DE	70565	9,125877	48,716268	8	Baden-W³rttemberg	Baden - Wurttemberg	18,8489	0,0206	5,9921	51,1477	22,1025	2,0152	URBAN	11,6894	10,4131	0	0,0206	2,0134	0	0	0	18,8489	0,0018	5,8922	27,7986	70565	70	8
	2006	11.04.2006	0	0	negativ	NA	NA	NA	DE	70565	9,125877	48,716268	8	Baden-W³rttemberg	Baden - Wurttemberg	18,8489	0,0206	5,9921	51,1477	22,1025	2,0152	URBAN	11,6894	10,4131	0	0,0206	2,0134	0	0	0	18,8489	0,0018	5,8922	27,7986	70565	70	8
	2006	17.08.2006	0	0	negativ	NA	NA	NA	DE	70565	9,125877	48,716268	8	Baden-W³rttemberg	Baden - Wurttemberg	18,8489	0,0206	5,9921	51,1477	22,1025	2,0152	URBAN	11,6894	10,4131	0	0,0206	2,0134	0	0	0	18,8489	0,0018	5,8922	27,7986	70565	70	8
	2006	17.08.2006	0	0	negativ	NA	NA	NA	DE	70565	9,125877	48,716268	8	Baden-W³rttemberg	Baden - Wurttemberg	18,8489	0,0206	5,9921	51,1477	22,1025	2,0152	URBAN	11,6894	10,4131	0	0,0206	2,0134	0	0	0	18,8489	0,0018	5,8922	27,7986	70565	70	8
	2006	01.12.2006	0	0	negativ	NA	NA	NA	DE	70565	9,125877	48,716268	8	Baden-W³rttemberg	Baden - Wurttemberg	18,8489	0,0206	5,9921	51,1477	22,1025	2,0152	URBAN	11,6894	10,4131	0	0,0206	2,0134	0	0	0	18,8489	0,0018	5,8922	27,7986	70565	70	8
	2006	07.03.2006	0	0	negativ	NA	NA	NA	DE	70567	9,156024	48,723138	8	Baden-W³rttemberg	Baden - Wurttemberg	12,3419	0,3825	3,3827	49,7644	32,7609	1,5219	URBAN	15,1304	17,6305	0	0,3825	1,5219	0	6,9844	0,0648	5,2926	0	2,3422	24,2915	70567	70	8
	2006	08.11.2006	0	0	negativ	NA	NA	NA	DE	70771	9,143686	48,68192	8	Baden-W³rttemberg	Baden - Wurttemberg	34,2575	0,0061	2,0247	27,6556	34,9267	1,1791	LW	18,7707	16,156	0	0,0061	1,1682	0	0,1027	0,4671	33,6877	0,0108	1,0758	12,5322	70771	70	8
	2006	11.02.2006	0	0	negativ	NA	NA	NA	DE	71111	9,130902	48,629574	8	Baden-W³rttemberg	Baden - Wurttemberg	55,901	0,1055	0,0164	10,4975	31,0964	2,3831	WALD	12,078	19,0184	0	0,1055	2,3831	0	0,5391	0	55,3619	0	0,7745	5,3104	71111	71	539
	2006	04.09.2006	0	0	negativ	NA	NA	NA	DE	71229	9,009674	48,790404	8	Baden-W³rttemberg	Baden - Wurttemberg	33,6698	0,0565	1,4279	20,7992	41,1286	2,9821	LW	21,1641	19,9645	0	0,0565	2,9788	0,0033	0,2417	0,1528	33,2753	0	2,1982	10,8414	71229	71	539
	2006	11.07.2006	0	0	negativ	NA	NA	NA	DE	71229	9,009674	48,790404	8	Baden-W³rttemberg	Baden - Wurttemberg	33,6698	0,0565	1,4279	20,7992	41,1286	2,9821	LW	21,1641	19,9645	0	0,0565	2,9788	0,0033	0,2417	0,1528	33,2753	0	2,1982	10,8414	71229	71	539
	2006	17.11.2006	0	0	negativ	NA	NA	NA	DE	71229	9,009674	48,790404	8	Baden-W³rttemberg	Baden - Wurttemberg	33,6698	0,0565	1,4279	20,7992	41,1286	2,9821	LW	21,1641	19,9645	0	0,0565	2,9788	0,0033	0,2417	0,1528	33,2753	0	2,1982	10,8414	71229	71	539
	2006	02.10.2006	0	0	negativ	NA	NA	NA	DE	71229	9,009674	48,790404	8	Baden-W³rttemberg	Baden - Wurttemberg	33,6698	0,0565	1,4279	20,7992	41,1286	2,9821	LW	21,1641	19,9645	0	0,0565	2,9788	0,0033	0,2417	0,1528	33,2753	0	2,1982	10,8414	71229	71	539
	2006	27.09.2006	0	0	negativ	NA	NA	NA	DE	71254	9,024417	48,837932	8	Baden-W³rttemberg	Baden - Wurttemberg	11,5148	0,0037	0,4841	19,6677	66,6021	1,7764	LW	55,8517	10,7504	0	0,0037	1,7764	0	2,3354	0,7213	8,4581	0	1,2425	8,382	71254	71	539
	2006	15.06.2006	0	0	negativ	NA	NA	NA	DE	71640	9,224398	48,897636	8	Baden-W³rttemberg	Baden - Wurttemberg	2,9666	0,0709	0,019	54,2768	41,2444	1,4222	URBAN	30,8422	10,4022	0	0,0709	1,4222	0	2,9666	0	0	0	5,4754	31,4063	71640	71	539
	2006	19.10.2006	0	0	negativ	NA	NA	NA	DE	71691	9,189764	48,932741	8	Baden-W³rttemberg	Baden - Wurttemberg	1,0436	1,4051	0,8386	30,541	60,2439	5,9908	LW	45,6475	14,5964	1,2852	0,1199	5,9908	0	0	0	1,0436	0	3,8816	12,4895	71691	71	539
	2006	21.10.2006	0	0	negativ	NA	NA	NA	DE	72622	9,344465	48,617884	8	Baden-W³rttemberg	Baden - Wurttemberg	31,1972	0,9865	0,3509	22,9112	41,8277	2,7473	LW	18,0132	23,8145	0,6743	0,3122	2,7106	0,0359	14,245	0,9762	15,9759	0,0008	1,4387	11,0915	72622	72	18
	2006	15.09.2006	0	0	negativ	NA	NA	NA	DE	73312	9,835404	48,612817	8	Baden-W³rttemberg	Baden - Wurttemberg	34,4009	0,0289	0,2453	9,4714	53,8904	1,9632	LW	37,8139	16,0765	0,0068	0,0221	1,5902	0,354	10,1703	1,7463	22,4844	0,019	0,4554	3,6243	73312	73	47
	2006	21.12.2006	0	0	negativ	NA	NA	NA	DE	73312	9,835404	48,612817	8	Baden-W³rttemberg	Baden - Wurttemberg	34,4009	0,0289	0,2453	9,4714	53,8904	1,9632	LW	37,8139	16,0765	0,0068	0,0221	1,5902	0,354	10,1703	1,7463	22,4844	0,019	0,4554	3,6243	73312	73	47
	2006	01.07.2006	0	0	negativ	NA	NA	NA	DE	73479	10,180306	48,964352	8	Baden-W³rttemberg	Baden - Wurttemberg	33,2321	0,63	0,2419	9,9968	54,394	1,5076	LW	30,6017	23,7923	0	0,63	1,4088	0	0,3727	17,9323	14,9271	0,0988	0,4436	2,955	73479	73	47
	2006	04.10.2006	0	0	negativ	NA	NA	NA	DE	73479	10,180306	48,964352	8	Baden-W³rttemberg	Baden - Wurttemberg	33,2321	0,63	0,2419	9,9968	54,394	1,5076	LW	30,6017	23,7923	0	0,63	1,4088	0	0,3727	17,9323	14,9271	0,0988	0,4436	2,955	73479	73	47
	2006	18.10.2006	0	0	negativ	NA	NA	NA	DE	73525	9,801289	48,795237	8	Baden-W³rttemberg	Baden - Wurttemberg	17,6682	0,0063	2,0655	56,8359	18,7564	4,931	URBAN	0,7984	17,958	0	0,0063	4,9311	0	5,1418	5,147	7,3795	0	2,5444	22,8407	73525	73	47
	2006	11.08.2006	0	0	negativ	NA	NA	NA	DE	73730	9,364937	48,732604	8	Baden-W³rttemberg	Baden - Wurttemberg	39,0782	2,622	1,2099	30,6752	24,1755	2,2929	WALD	4,3512	19,8243	2,4949	0,1271	2,2875	0	11,2635	0	27,8146	0,0054	2,1531	12,3564	73730	73	47
	2006	10.08.2006	0	0	negativ	NA	NA	NA	DE	73730	9,364937	48,732604	8	Baden-W³rttemberg	Baden - Wurttemberg	39,0782	2,622	1,2099	30,6752	24,1755	2,2929	WALD	4,3512	19,8243	2,4949	0,1271	2,2875	0	11,2635	0	27,8146	0,0054	2,1531	12,3564	73730	73	47
	2006	26.09.2006	0	0	negativ	NA	NA	NA	DE	73765	9,279058	48,680163	8	Baden-W³rttemberg	Baden - Wurttemberg	20,1455	0,0503	2,7619	21,2013	54,2008	1,6616	LW	38,173	16,0278	0	0,0503	1,3111	0,3505	0	0	20,1455	0	0,7257	9,868	73765	73	47
	2006	19.09.2006	0	0	negativ	NA	NA	NA	DE	74523	9,748285	49,108367	8	Baden-W³rttemberg	Baden - Wurttemberg	25,3169	0,3861	1,1612	15,5514	55,675	1,9109	LW	37,6883	17,9867	0,2559	0,1303	1,8188	0	0,6455	8,5992	16,0722	0,0922	1,674	5,9769	74523	74	42
	2006	02.03.2006	0	0	negativ	NA	NA	NA	DE	75223	8,798975	48,908525	8	Baden-W³rttemberg	Baden - Wurttemberg	36,9164	0,5015	0,7023	15,3973	43,6811	2,8137	LW	20,4476	23,2335	0,4785	0,023	2,6805	0	0	0,1117	36,8047	0,1332	0,6539	8,8939	75223	75	227
	2006	24.02.2006	0	0	negativ	NA	NA	NA	DE	75223	8,798975	48,908525	8	Baden-W³rttemberg	Baden - Wurttemberg	36,9164	0,5015	0,7023	15,3973	43,6811	2,8137	LW	20,4476	23,2335	0,4785	0,023	2,6805	0	0	0,1117	36,8047	0,1332	0,6539	8,8939	75223	75	227
	2006	27.01.2006	0	0	negativ	NA	NA	NA	DE	75223	8,798975	48,908525	8	Baden-W³rttemberg	Baden - Wurttemberg	36,9164	0,5015	0,7023	15,3973	43,6811	2,8137	LW	20,4476	23,2335	0,4785	0,023	2,6805	0	0	0,1117	36,8047	0,1332	0,6539	8,8939	75223	75	227
	2006	05.07.2006	0	0	negativ	NA	NA	NA	DE	75365	8,733997	48,707119	8	Baden-W³rttemberg	Baden - Wurttemberg	53,8881	0,4444	0,0616	14,8788	29,3328	1,3967	WALD	14,3511	14,9816	0,431	0,0133	1,3738	0	0,122	31,9683	21,7978	0,0229	1,2622	5,5976	75365	75	227
	2006	30.08.2006	0	0	negativ	NA	NA	NA	DE	75417	8,852918	48,946071	8	Baden-W³rttemberg	Baden - Wurttemberg	30,2361	0,8022	0,5732	15,7158	49,5994	3,0761	LW	31,5856	18,0138	0,7575	0,0447	3,069	0	0,0113	0,0336	30,1912	0,0071	0,7259	5,8715	75417	75	227
	2006	06.10.2006	0	0	negativ	NA	NA	NA	DE	76344	8,38848	49,093573	8	Baden-W³rttemberg	Baden - Wurttemberg	32,0611	13,9823	0,6803	21,6749	28,2317	3,391	WALD	20,5877	7,6441	5,4748	8,5075	1,9661	0,0562	22,7193	0,0383	9,3035	1,3334	1,5819	7,9135	76344	76	3
	2006	12.10.2006	0	0	negativ	NA	NA	NA	DE	77933	7,877206	48,335162	8	Baden-W³rttemberg	Baden - Wurttemberg	39,1948	0,7271	2,7875	22,2347	33,2036	1,8588	WALD	16,9647	16,2389	0,0004	0,7266	1,7871	0	5,7761	0,0761	33,3427	0,0717	2,1312	8,6585	77933	77	35
	2006	31.03.2006	0	0	negativ	NA	NA	NA	DE	78166	8,484553	47,953163	8	Baden-W³rttemberg	Baden - Wurttemberg	29,7971	1,2343	1,1355	11,4191	52,59	3,8254	LW	26,8571	25,7329	0,6579	0,5764	1,9756	0	0,0113	15,7459	14,0399	1,8498	2,5323	3,0623	78166	78	164
	2006	31.01.2006	0	0	negativ	NA	NA	NA	DE	78166	8,484553	47,953163	8	Baden-W³rttemberg	Baden - Wurttemberg	29,7971	1,2343	1,1355	11,4191	52,59	3,8254	LW	26,8571	25,7329	0,6579	0,5764	1,9756	0	0,0113	15,7459	14,0399	1,8498	2,5323	3,0623	78166	78	164
	2006	13.06.2006	0	0	negativ	NA	NA	NA	DE	78166	8,484553	47,953163	8	Baden-W³rttemberg	Baden - Wurttemberg	29,7971	1,2343	1,1355	11,4191	52,59	3,8254	LW	26,8571	25,7329	0,6579	0,5764	1,9756	0	0,0113	15,7459	14,0399	1,8498	2,5323	3,0623	78166	78	164
	2006	26.09.2006	0	0	negativ	NA	NA	NA	DE	78166	8,484553	47,953163	8	Baden-W³rttemberg	Baden - Wurttemberg	29,7971	1,2343	1,1355	11,4191	52,59	3,8254	LW	26,8571	25,7329	0,6579	0,5764	1,9756	0	0,0113	15,7459	14,0399	1,8498	2,5323	3,0623	78166	78	164
	2006	10.01.2006	0	0	negativ	NA	NA	NA	DE	78655	8,497099	48,220185	8	Baden-W³rttemberg	Baden - Wurttemberg	32,3927	0,0748	0,3845	7,2125	58,7479	1,1893	LW	44,1059	14,642	0	0,0748	1,1893	0	0,017	32,2284	0,1473	0	0,2216	2,2432	78655	78	164
	2006	30.08.2006	0	0	negativ	NA	NA	NA	DE	79206	7,62413	48,019712	8	Baden-W³rttemberg	Baden - Wurttemberg	25,2278	6,3686	0,4758	12,1485	54,2315	1,4713	LW	46,3532	7,8782	3,3305	3,0151	1,4402	0	15,832	0,1709	9,2248	0,0311	1,1249	2,8777	79206	79	1
	2006	25.07.2006	0	0	negativ	NA	NA	NA	DE	79249	7,826633	47,965526	8	Baden-W³rttemberg	Baden - Wurttemberg	19,1407	0,0492	0,063	36,6727	39,0279	5,0465	LW	5,3596	33,6683	0	0,0492	4,7228	0	0,4669	0,1413	18,5325	0,3237	2,6754	21,9195	79249	79	1
	2006	29.03.2006	0	0	negativ	NA	NA	NA	DE	79539	7,66438	47,61581	8	Baden-W³rttemberg	Baden - Wurttemberg	10,9883	1,1369	2,6328	50,1527	33,4683	1,7636	URBAN	7,6458	25,8225	1,0402	0,0967	1,7584	0	5,9895	0	4,9988	0,0049	7,2131	18,6705	79539	79	1
	2006	13.04.2006	0	0	negativ	NA	NA	NA	DE	79618	7,771421	47,585035	8	Baden-W³rttemberg	Baden - Wurttemberg	39,5789	1,8787	0,9174	16,5934	39,5381	1,4656	WALD	10,8804	28,6577	1,8351	0,0436	1,3921	0	5,8576	1,0833	32,638	0,0007	0,9249	6,4517	79618	79	1
	2006	13.07.2006	0	0	negativ	NA	NA	NA	DE	79618	7,771421	47,585035	8	Baden-W³rttemberg	Baden - Wurttemberg	39,5789	1,8787	0,9174	16,5934	39,5381	1,4656	WALD	10,8804	28,6577	1,8351	0,0436	1,3921	0	5,8576	1,0833	32,638	0,0007	0,9249	6,4517	79618	79	1
	2006	06.07.2006	0	0	negativ	NA	NA	NA	DE	79618	7,771421	47,585035	8	Baden-W³rttemberg	Baden - Wurttemberg	39,5789	1,8787	0,9174	16,5934	39,5381	1,4656	WALD	10,8804	28,6577	1,8351	0,0436	1,3921	0	5,8576	1,0833	32,638	0,0007	0,9249	6,4517	79618	79	1
	2006	25.10.2006	0	0	negativ	NA	NA	NA	DE	79618	7,771421	47,585035	8	Baden-W³rttemberg	Baden - Wurttemberg	39,5789	1,8787	0,9174	16,5934	39,5381	1,4656	WALD	10,8804	28,6577	1,8351	0,0436	1,3921	0	5,8576	1,0833	32,638	0,0007	0,9249	6,4517	79618	79	1
	2006	24.10.2006	0	0	negativ	NA	NA	NA	DE	79618	7,771421	47,585035	8	Baden-W³rttemberg	Baden - Wurttemberg	39,5789	1,8787	0,9174	16,5934	39,5381	1,4656	WALD	10,8804	28,6577	1,8351	0,0436	1,3921	0	5,8576	1,0833	32,638	0,0007	0,9249	6,4517	79618	79	1
	2006	15.05.2006	0	0	negativ	NA	NA	NA	DE	79790	8,327039	47,598177	8	Baden-W³rttemberg	Baden - Wurttemberg	37,5944	2,799	0,0178	9,8305	48,0912	1,4863	LW	19,4292	28,662	2,7494	0,0496	1,4863	0	0,4299	0,019	37,1454	0	0,5014	4,4791	79790	79	1
	2006	24.05.2006	0	0	negativ	NA	NA	NA	DE	80805	11,607499	48,173186	9	Bayern	Bavaria	0,5948	5,4897	1,1539	89,4451	3,4595	0	URBAN	0	3,4595	5,2365	0,2533	0	0	0,5948	0	0	0	50,0058	26,63	80805	80	1955
	2006	04.04.2006	0	0	negativ	NA	NA	NA	DE	81369	11,530496	48,110651	9	Bayern	Bavaria	0	0	4,0976	94,3645	0,9062	0,6529	URBAN	0	0,9062	0	0	0,6529	0	0	0	0	0	3,9573	72,2471	81369	81	1317
	2006	25.07.2006	0	0	negativ	NA	NA	NA	DE	81547	11,575521	48,100578	9	Bayern	Bavaria	1,0109	0,0647	1,2869	93,6483	3,9915	0	URBAN	0	3,9915	0,0647	0	0	0	0	0,7285	0,2824	0	18,9757	63,6867	81547	81	1317
	2006	12.01.2006	0	0	negativ	NA	NA	NA	DE	82166	11,43478	48,122404	9	Bayern	Bavaria	28,2188	0,3574	0,7601	54,3895	15,753	0,5936	URBAN	11,8984	3,8546	0,3473	0,0102	0,5427	0	1,0431	25,0199	2,1559	0,0508	4,4437	40,4094	82166	82	96
	2006	30.05.2006	0	0	negativ	NA	NA	NA	DE	82335	11,345485	47,916668	9	Bayern	Bavaria	18,4599	60,0772	0,0466	5,4833	15,3668	0,5672	GEWAESSER	3,1058	12,261	0,0001	60,0771	0,0893	0	0,6784	13,2092	4,5722	0,4779	0,2575	3,2712	82335	82	96
	2006	22.08.2006	0	0	negativ	NA	NA	NA	DE	82335	11,345485	47,916668	9	Bayern	Bavaria	18,4599	60,0772	0,0466	5,4833	15,3668	0,5672	GEWAESSER	3,1058	12,261	0,0001	60,0771	0,0893	0	0,6784	13,2092	4,5722	0,4779	0,2575	3,2712	82335	82	96
	2006	24.05.2006	0	0	negativ	NA	NA	NA	DE	82362	11,147771	47,843432	9	Bayern	Bavaria	23,5832	1,5192	0,1646	13,4615	59,896	1,3754	LW	10,0582	49,8378	0,6003	0,9189	0,2146	0	1,3552	9,7744	12,4536	1,1608	0,9355	5,9091	82362	82	96
	2006	06.12.2006	0	0	negativ	NA	NA	NA	DE	82362	11,147771	47,843432	9	Bayern	Bavaria	23,5832	1,5192	0,1646	13,4615	59,896	1,3754	LW	10,0582	49,8378	0,6003	0,9189	0,2146	0	1,3552	9,7744	12,4536	1,1608	0,9355	5,9091	82362	82	96
	2006	13.11.2006	0	0	negativ	NA	NA	NA	DE	82362	11,147771	47,843432	9	Bayern	Bavaria	23,5832	1,5192	0,1646	13,4615	59,896	1,3754	LW	10,0582	49,8378	0,6003	0,9189	0,2146	0	1,3552	9,7744	12,4536	1,1608	0,9355	5,9091	82362	82	96
	2006	10.11.2006	0	0	negativ	NA	NA	NA	DE	82362	11,147771	47,843432	9	Bayern	Bavaria	23,5832	1,5192	0,1646	13,4615	59,896	1,3754	LW	10,0582	49,8378	0,6003	0,9189	0,2146	0	1,3552	9,7744	12,4536	1,1608	0,9355	5,9091	82362	82	96
	2006	11.10.2006	0	0	negativ	NA	NA	NA	DE	83512	12,205488	48,052004	9	Bayern	Bavaria	24,0887	6,9658	0,2397	24,8479	43,1711	0,6868	LW	17,6933	25,4778	5,0376	1,9282	0,0142	0	3,018	11,8129	9,2578	0,6726	0,8428	9,4675	83512	83	3
	2006	05.09.2006	0	0	negativ	NA	NA	NA	DE	83627	11,73816	47,818168	9	Bayern	Bavaria	42,4865	0,3201	0,0551	4,6817	52,4185	0,0381	LW	0	52,4185	0,2866	0,0335	0,0381	0	0,302	3,4989	38,6857	0	0,2556	1,1011	83627	83	3
	2006	03.02.2006	0	0	negativ	NA	NA	NA	DE	85080	11,362909	48,813714	9	Bayern	Bavaria	13,5072	0,1241	0,1901	17,8427	67,9356	0,4003	LW	61,0653	6,8703	0	0,1241	0,4003	0	0,8567	1,5134	11,1371	0	1,3288	9,0416	85080	85	111
	2006	07.10.2006	0	0	negativ	NA	NA	NA	DE	85283	11,629032	48,603046	9	Bayern	Bavaria	26,5546	0,179	0,2939	7,713	65,1195	0,1515	LW	33,8276	31,2919	0,1056	0,0734	0,1515	0	0,4912	17,6925	8,3709	0	0,2394	2,0906	85283	85	111
	2006	26.01.2006	0	0	negativ	NA	NA	NA	DE	85435	11,912572	48,308331	9	Bayern	Bavaria	3,6038	2,2874	3,7294	21,8897	68,2575	0,2321	LW	58,798	9,4596	0,483	1,8044	0,1499	0	0,291	1,143	2,1698	0,0823	1,523	7,8515	85435	85	111
	2006	10.11.2006	0	0	negativ	NA	NA	NA	DE	85521	11,670188	48,060288	9	Bayern	Bavaria	12,7006	0,0202	0	82,8667	4,184	0,2284	URBAN	3,1384	1,0456	0	0,0202	0,2284	0	0,5437	10,8091	1,3478	0	4,6945	54,0951	85521	85	111
	2006	23.03.2006	0	0	negativ	NA	NA	NA	DE	85540	11,729938	48,117737	9	Bayern	Bavaria	13,155	0,0418	0,989	39,0838	46,3147	0,4161	LW	42,1348	4,1799	0	0,0418	0,4161	0	0,3088	12,3748	0,4713	0	2,7068	17,752	85540	85	111
	2006	18.01.2006	0	0	negativ	NA	NA	NA	DE	85540	11,729938	48,117737	9	Bayern	Bavaria	13,155	0,0418	0,989	39,0838	46,3147	0,4161	LW	42,1348	4,1799	0	0,0418	0,4161	0	0,3088	12,3748	0,4713	0	2,7068	17,752	85540	85	111
	2006	22.06.2006	0	0	negativ	NA	NA	NA	DE	85540	11,729938	48,117737	9	Bayern	Bavaria	13,155	0,0418	0,989	39,0838	46,3147	0,4161	LW	42,1348	4,1799	0	0,0418	0,4161	0	0,3088	12,3748	0,4713	0	2,7068	17,752	85540	85	111
	2006	30.11.2006	0	0	negativ	NA	NA	NA	DE	85540	11,729938	48,117737	9	Bayern	Bavaria	13,155	0,0418	0,989	39,0838	46,3147	0,4161	LW	42,1348	4,1799	0	0,0418	0,4161	0	0,3088	12,3748	0,4713	0	2,7068	17,752	85540	85	111
	2006	18.10.2006	0	0	negativ	NA	NA	NA	DE	85540	11,729938	48,117737	9	Bayern	Bavaria	13,155	0,0418	0,989	39,0838	46,3147	0,4161	LW	42,1348	4,1799	0	0,0418	0,4161	0	0,3088	12,3748	0,4713	0	2,7068	17,752	85540	85	111
	2006	22.06.2006	0	0	negativ	NA	NA	NA	DE	85570	11,873837	48,200498	9	Bayern	Bavaria	7,4444	1,0341	0,2668	18,514	72,5393	0,2014	LW	50,1599	22,3794	0,564	0,4701	0,1719	0	0,8338	1,3261	5,2844	0,0295	1,4192	8,0434	85570	85	111
	2006	04.10.2006	0	0	negativ	NA	NA	NA	DE	85604	11,819195	48,082046	9	Bayern	Bavaria	50,2824	0,0531	0,2042	10,3228	38,8595	0,278	WALD	34,5755	4,284	0	0,0531	0,278	0	0,0635	46,7865	3,4324	0	0,9288	5,744	85604	85	111
	2006	15.08.2006	0	0	negativ	NA	NA	NA	DE	86356	10,808999	48,392708	9	Bayern	Bavaria	20,404	0,6472	0,221	29,9628	47,8865	0,8785	LW	26,1451	21,7414	0,4995	0,1477	0,8502	0	0,2145	18,8078	1,3817	0,0283	1,7502	19,3766	86356	86	24
	2006	21.12.2006	0	0	negativ	NA	NA	NA	DE	88213	9,543867	47,77192	8	Baden-W³rttemberg	Baden - Wurttemberg	24,0063	0,1798	0,1064	11,5485	63,4032	0,7568	LW	34,1881	29,2152	0,1543	0,0256	0,7568	0	0,7661	2,8494	20,3908	0	1,6285	4,2932	88213	88	27
	2006	12.06.2006	0	0	negativ	NA	NA	NA	DE	88339	9,750177	47,91795	8	Baden-W³rttemberg	Baden - Wurttemberg	29,2092	0,4278	0,2342	10,761	58,1293	1,2397	LW	26,5405	31,5888	0	0,4278	0,7061	0	0,0563	0,5767	28,5762	0,5336	1,9044	2,4528	88339	88	27
	2006	13.12.2006	0	0	negativ	NA	NA	NA	DE	89150	9,690345	48,484766	8	Baden-W³rttemberg	Baden - Wurttemberg	27,2511	0,0041	0,3079	8,5353	61,5832	2,3192	LW	40,6622	20,921	0	0,0041	1,4399	0,8793	1,4927	2,2574	23,501	0	0,6279	2,3043	89150	89	9
	2006	13.06.2006	0	0	negativ	NA	NA	NA	DE	90451	11,045564	49,404788	9	Bayern	Bavaria	4,1574	6,267	3,2669	67,0703	17,6406	1,6602	URBAN	5,4424	12,1982	4,2422	0,1647	1,6602	0	0,4983	1,6159	2,0432	0	5,8766	22,3864	90451	90	124
	2006	18.12.2006	0	0	negativ	NA	NA	NA	DE	90451	11,045564	49,404788	9	Bayern	Bavaria	4,1574	6,267	3,2669	67,0703	17,6406	1,6602	URBAN	5,4424	12,1982	4,2422	0,1647	1,6602	0	0,4983	1,6159	2,0432	0	5,8766	22,3864	90451	90	124
	2006	23.11.2006	0	0	negativ	NA	NA	NA	DE	90451	11,045564	49,404788	9	Bayern	Bavaria	4,1574	6,267	3,2669	67,0703	17,6406	1,6602	URBAN	5,4424	12,1982	4,2422	0,1647	1,6602	0	0,4983	1,6159	2,0432	0	5,8766	22,3864	90451	90	124
	2006	14.11.2006	0	0	negativ	NA	NA	NA	DE	90451	11,045564	49,404788	9	Bayern	Bavaria	4,1574	6,267	3,2669	67,0703	17,6406	1,6602	URBAN	5,4424	12,1982	4,2422	0,1647	1,6602	0	0,4983	1,6159	2,0432	0	5,8766	22,3864	90451	90	124
	2006	14.03.2006	0	0	negativ	NA	NA	NA	DE	90518	11,383797	49,393322	9	Bayern	Bavaria	31,5491	0,3374	0,6178	13,7859	53,4945	0,2601	LW	29,2274	24,2671	0,2028	0,1346	0,2601	0	5,2591	16,4966	9,7934	0	0,789	5,5854	90518	90	124
	2006	27.01.2006	0	0	negativ	NA	NA	NA	DE	90768	10,939788	49,493303	9	Bayern	Bavaria	17,7727	2,573	0,4339	25,1997	52,7851	1,2622	LW	39,3217	13,4634	2,4978	0,0752	1,2622	0	0,555	15,8287	1,3889	0	3,4665	12,8236	90768	90	124
	2006	30.05.2006	0	0	negativ	NA	NA	NA	DE	91275	11,608548	49,689202	9	Bayern	Bavaria	49,0398	0,7157	0	6,4127	43,6936	0,1381	WALD	24,6549	19,0388	0,004	0,7118	0,1363	0	0,3196	36,0917	12,6285	0,0018	0,3631	2,4321	91275	91	2
	2006	01.08.2006	0	0	negativ	NA	NA	NA	DE	91522	10,559752	49,29048	9	Bayern	Bavaria	29,2079	0,3994	0,9635	18,4109	50,45	0,5737	LW	31,523	18,927	0,0402	0,3592	0,5339	0	0,1349	23,3008	5,7721	0,0398	1,0515	5,5515	91522	91	2
	2006	20.12.2006	0	0	negativ	NA	NA	NA	DE	92318	11,476801	49,280196	9	Bayern	Bavaria	35,0822	0,2976	0,3297	20,5757	42,4295	1,2914	LW	26,532	15,8975	0,1248	0,1728	1,2903	0	0,8472	27,9869	6,2482	0,0011	1,8497	8,5322	92318	92	144
	2006	28.10.2006	0	0	negativ	NA	NA	NA	DE	94360	12,668512	48,970192	9	Bayern	Bavaria	37,5201	0,0956	0	11,684	50,485	0,2154	LW	24,0544	26,4306	0	0,0956	0,2154	0	0,3154	32,4238	4,7809	0	0,808	3,8341	94360	94	9
	2006	08.06.2006	0	0	negativ	NA	NA	NA	DE	94491	13,07906	48,775239	9	Bayern	Bavaria	21,687	1,0118	0,2114	11,2284	65,618	0,2482	LW	41,1389	24,4792	0,357	0,6548	0,183	0	0,8382	7,7388	13,11	0,0653	0,2312	2,5672	94491	94	9
	2006	21.09.2006	0	0	negativ	NA	NA	NA	DE	95445	11,548834	49,956016	9	Bayern	Bavaria	20,1111	0,3451	0,1004	38,2561	41,146	0,0413	LW	22,8531	18,2929	0,2279	0,1172	0,0413	0	0,5964	19,061	0,4538	0	4,2595	18,5628	95445	95	38
	2006	31.05.2006	0	0	negativ	NA	NA	NA	DE	96052	10,891651	49,911729	9	Bayern	Bavaria	4,2073	2,6868	7,4304	66,8107	18,1318	0,7396	URBAN	12,3468	5,7851	1,2232	0,1151	0,7396	0	0,2559	3,5113	0,4401	0	5,4662	13,108	96052	96	23
	2006	20.09.2006	0	0	negativ	NA	NA	NA	DE	96052	10,891651	49,911729	9	Bayern	Bavaria	4,2073	2,6868	7,4304	66,8107	18,1318	0,7396	URBAN	12,3468	5,7851	1,2232	0,1151	0,7396	0	0,2559	3,5113	0,4401	0	5,4662	13,108	96052	96	23
	2006	11.09.2006	0	0	negativ	NA	NA	NA	DE	96052	10,891651	49,911729	9	Bayern	Bavaria	4,2073	2,6868	7,4304	66,8107	18,1318	0,7396	URBAN	12,3468	5,7851	1,2232	0,1151	0,7396	0	0,2559	3,5113	0,4401	0	5,4662	13,108	96052	96	23
	2006	26.06.2006	0	0	negativ	NA	NA	NA	DE	99834	10,128319	50,972829	16	Th³ringen	Thuringia	45,4425	1,0938	0,4856	5,597	46,3114	1,0934	LW	25,1542	21,1572	0,6923	0,4015	0,724	0,0467	3,2428	24,7889	17,4107	0,3227	0,3869	0,7994	99834	99	97
	2006	26.06.2006	0	0	negativ	NA	NA	NA	DE	99834	10,128319	50,972829	16	Th³ringen	Thuringia	45,4425	1,0938	0,4856	5,597	46,3114	1,0934	LW	25,1542	21,1572	0,6923	0,4015	0,724	0,0467	3,2428	24,7889	17,4107	0,3227	0,3869	0,7994	99834	99	97
	2007	29.01.2007	0	0	negativ	NA	NA	NA	DE	6886	12,607311	51,870409	15	Sachsen-Anhalt	Saxony Anhalt	15,1565	4,5984	1,2495	21,823	49,2254	7,9609	LW	25,4529	23,7726	3,737	0,7448	5,0396	0	5,2478	7,7862	2,1224	2,9146	2,0312	5,1018	6886	6	112
	2007	12.06.2007	0	0	negativ	NA	NA	NA	DE	6886	12,607311	51,870409	15	Sachsen-Anhalt	Saxony Anhalt	15,1565	4,5984	1,2495	21,823	49,2254	7,9609	LW	25,4529	23,7726	3,737	0,7448	5,0396	0	5,2478	7,7862	2,1224	2,9146	2,0312	5,1018	6886	6	112
	2007	08.08.2007	0	0	negativ	NA	NA	NA	DE	7545	12,083146	50,879151	16	Th³ringen	Thuringia	0,0003	0	15,1231	84,6787	0,0585	0,2557	URBAN	0	0,0585	0	0	0	0	0	0	0,0003	0,2557	3,454	19,368	7545	7	23
	2007	19.10.2007	0	0	negativ	NA	NA	NA	DE	7545	12,083146	50,879151	16	Th³ringen	Thuringia	0,0003	0	15,1231	84,6787	0,0585	0,2557	URBAN	0	0,0585	0	0	0	0	0	0	0,0003	0,2557	3,454	19,368	7545	7	23
	2007	26.07.2007	0	0	negativ	NA	NA	NA	DE	10713	13,31188	52,484943	11	Berlin	Berlin	0	1,7878	13,5473	82,9485	0	4,4358	URBAN	0	0	0	1,7878	4,4358	0	0	0	0	0	10,5613	42,6512	10713	10	238
	2007	07.11.2007	0	0	negativ	NA	NA	NA	DE	12349	13,420261	52,426338	11	Berlin	Berlin	0	1,5202	1,0763	93,1399	3,2497	1,0138	URBAN	3,2486	0,0012	0	1,5202	0,0455	0	0	0	0	0,9683	36,3599	44,1389	12349	12	159
	2007	19.10.2007	0	0	negativ	NA	NA	NA	DE	12349	13,420261	52,426338	11	Berlin	Berlin	0	1,5202	1,0763	93,1399	3,2497	1,0138	URBAN	3,2486	0,0012	0	1,5202	0,0455	0	0	0	0	0,9683	36,3599	44,1389	12349	12	159
	2007	29.06.2007	0	0	negativ	NA	NA	NA	DE	13439	13,357536	52,598062	11	Berlin	Berlin	0	0	0,3409	98,1239	0	1,5352	URBAN	0	0	0	0	1,5352	0	0	0	0	0	11,4459	63,6568	13439	13	849
	2007	19.06.2007	0	0	negativ	NA	NA	NA	DE	13589	13,169728	52,557728	11	Berlin	Berlin	25,745	1,7795	0,7081	69,691	0,7706	1,3058	URBAN	0	0,7706	0	1,7795	0,4009	0	2,886	4,2056	18,6534	0,905	14,9179	33,9313	13589	13	849
	2007	28.08.2007	0	0	negativ	NA	NA	NA	DE	13589	13,169728	52,557728	11	Berlin	Berlin	25,745	1,7795	0,7081	69,691	0,7706	1,3058	URBAN	0	0,7706	0	1,7795	0,4009	0	2,886	4,2056	18,6534	0,905	14,9179	33,9313	13589	13	849
	2007	05.11.2007	0	0	negativ	NA	NA	NA	DE	14193	13,234688	52,473734	11	Berlin	Berlin	66,5647	9,7311	2,2017	15,7221	0,4414	5,3553	WALD	0	0,4414	7,9182	1,8129	1,6455	0	4,5643	9,005	52,9953	3,7097	2,1048	10,3352	14193	14	139
	2007	11.10.2007	0	0	negativ	NA	NA	NA	DE	14193	13,234688	52,473734	11	Berlin	Berlin	66,5647	9,7311	2,2017	15,7221	0,4414	5,3553	WALD	0	0,4414	7,9182	1,8129	1,6455	0	4,5643	9,005	52,9953	3,7097	2,1048	10,3352	14193	14	139
	2007	22.08.2007	0	0	negativ	NA	NA	NA	DE	14612	13,078389	52,575702	12	Brandenburg	Brandenburg	31,2337	1,3034	0,4388	42,5518	20,741	3,7321	URBAN	9,3232	11,4178	0	1,3034	1,8516	0	5,4941	7,2264	18,5132	1,8805	1,0761	35,7246	14612	14	139
	2007	17.12.2007	0	0	negativ	NA	NA	NA	DE	21029	10,228698	53,483191	2	Hamburg	Hamburg	9,3092	1,7077	5,3065	67,7542	10,1705	5,7889	URBAN	5,4504	4,7201	1,5747	0,1331	2,4342	0	0,3578	0	8,9515	3,3547	12,0569	33,9974	21029	21	57
	2007	21.04.2007	0	0	negativ	NA	NA	NA	DE	22143	10,168335	53,606456	2	Hamburg	Hamburg	3,6292	0,5249	0,3329	73,8984	18,039	3,5751	URBAN	6,4717	11,5673	0	0,5249	3,5751	0	3,6292	0	0	0	2,7572	50,2476	22143	22	295
	2007	06.03.2007	0	0	negativ	NA	NA	NA	DE	22455	9,951331	53,640509	2	Hamburg	Hamburg	2,2331	0,6444	1,0052	65,4245	24,8465	6,011	URBAN	0,1056	24,7409	0	0,6444	4,3512	0	1,9302	0,1847	0,1182	1,6598	3,384	56,0461	22455	22	295
	2007	08.06.2007	0	0	negativ	NA	NA	NA	DE	22926	10,239285	53,668883	1	Schleswig-Holstein	Schleswig Holstein	17,8887	1,6524	0,8153	34,6825	39,3781	5,6104	LW	28,2543	11,1238	0	1,6524	2,1314	0	3,6062	0,6376	13,645	3,479	3,3387	21,0158	22926	22	295
	2007	19.03.2007	0	0	negativ	NA	NA	NA	DE	24937	9,429644	54,786551	1	Schleswig-Holstein	Schleswig Holstein	1,1853	0,1238	11,7584	77,7007	0	8,0905	URBAN	0	0	0	0,1238	5,9616	0	1,1853	0	0	2,1289	7,4143	34,8411	24937	24	64
	2007	27.11.2007	0	0	negativ	NA	NA	NA	DE	24941	9,40901	54,772125	1	Schleswig-Holstein	Schleswig Holstein	12,4784	0,6101	9,2356	40,2286	21,95	15,5742	URBAN	13,4318	8,5182	0	0,6101	7,2484	0	5,9476	2,0697	4,4612	8,3258	4,3334	12,4313	24941	24	64
	2007	14.12.2007	0	0	negativ	NA	NA	NA	DE	25560	9,446812	54,046628	1	Schleswig-Holstein	Schleswig Holstein	8,3714	0,6905	0,2603	6,7596	82,2976	1,6205	LW	52,4147	29,8829	0	0,6905	1,2551	0,0658	1,5971	2,9044	3,87	0,2995	0,2207	1,7591	25560	25	1
	2007	18.09.2007	0	0	negativ	NA	NA	NA	DE	25704	9,061759	54,095516	1	Schleswig-Holstein	Schleswig Holstein	1,7208	3,4148	0,1143	8,2482	80,9146	5,4623	LW	46,9016	34,013	0,4714	2,9434	0,4314	0,0421	0,233	0,5826	0,9052	4,9888	0,2994	3,2273	25704	25	1
	2007	06.08.2007	0	0	negativ	NA	NA	NA	DE	26135	8,258803	53,12352	3	Niedersachsen	Lower Saxony	6,4079	6,0296	2,3051	46,3599	35,3812	3,7571	URBAN	7,1575	28,2238	2,5582	3,4714	1,7814	0,0011	5,7347	0,1363	0,5369	1,9746	5,3772	20,6751	26135	26	154
	2007	03.09.2007	0	0	negativ	NA	NA	NA	DE	26441	7,882432	53,554357	3	Niedersachsen	Lower Saxony	2,1577	0,8419	3,2391	18,0248	73,7373	1,9993	LW	11,9056	61,8317	0,0392	0,8026	0,7492	0	0,597	0,6262	0,9345	1,2501	1,0223	9,9853	26441	26	154
	2007	14.03.2007	0	0	negativ	NA	NA	NA	DE	27283	9,236715	52,93888	3	Niedersachsen	Lower Saxony	12,7779	2,6309	0,5781	20,9122	60,8355	2,274	LW	37,3931	23,4425	1,9477	0,6709	1,5093	0,0115	1,02	8,1471	3,6108	0,7062	3,0544	9,2994	27283	27	8
	2007	18.07.2007	0	0	negativ	NA	NA	NA	DE	29614	9,850708	52,999829	3	Niedersachsen	Lower Saxony	46,1594	0,423	0,3532	8,5855	39,4914	4,994	WALD	29,796	9,6954	0	0,423	0,3175	3,555	1,149	38,7092	6,3012	1,1214	1,6741	3,0303	29614	29	66
	2007	28.03.2007	0	0	negativ	NA	NA	NA	DE	30519	9,775792	52,338004	3	Niedersachsen	Lower Saxony	7,7446	5,3635	3,5487	68,9001	9,3714	5,2907	URBAN	1,1295	8,2419	1,0385	4,325	2,1873	0	7,7446	0	0	3,1034	17,8688	25,9967	30519	30	24
	2007	14.02.2007	0	0	negativ	NA	NA	NA	DE	30519	9,775792	52,338004	3	Niedersachsen	Lower Saxony	7,7446	5,3635	3,5487	68,9001	9,3714	5,2907	URBAN	1,1295	8,2419	1,0385	4,325	2,1873	0	7,7446	0	0	3,1034	17,8688	25,9967	30519	30	24
	2007	06.08.2007	0	0	negativ	NA	NA	NA	DE	30519	9,775792	52,338004	3	Niedersachsen	Lower Saxony	7,7446	5,3635	3,5487	68,9001	9,3714	5,2907	URBAN	1,1295	8,2419	1,0385	4,325	2,1873	0	7,7446	0	0	3,1034	17,8688	25,9967	30519	30	24
	2007	06.11.2007	0	0	negativ	NA	NA	NA	DE	30519	9,775792	52,338004	3	Niedersachsen	Lower Saxony	7,7446	5,3635	3,5487	68,9001	9,3714	5,2907	URBAN	1,1295	8,2419	1,0385	4,325	2,1873	0	7,7446	0	0	3,1034	17,8688	25,9967	30519	30	24
	2007	29.06.2007	0	0	negativ	NA	NA	NA	DE	30625	9,802786	52,376609	3	Niedersachsen	Lower Saxony	28,3646	1,0628	2,0974	66,6489	0,7545	1,1375	URBAN	0,3705	0,384	0	1,0628	0,4524	0	1,7059	0,0511	26,6076	0,6851	22,9951	19,0344	30625	30	24
	2007	18.06.2007	0	0	negativ	NA	NA	NA	DE	30625	9,802786	52,376609	3	Niedersachsen	Lower Saxony	28,3646	1,0628	2,0974	66,6489	0,7545	1,1375	URBAN	0,3705	0,384	0	1,0628	0,4524	0	1,7059	0,0511	26,6076	0,6851	22,9951	19,0344	30625	30	24
	2007	08.06.2007	0	0	negativ	NA	NA	NA	DE	30926	9,575766	52,384831	3	Niedersachsen	Lower Saxony	14,5314	2,0827	2,5791	17,9043	60,207	2,7542	LW	54,138	6,069	1,9699	0,1045	1,0322	0	11,5544	0,0293	2,9477	1,722	1,9554	9,7066	30926	30	24
	2007	06.12.2007	0	0	negativ	NA	NA	NA	DE	32120	8,635208	52,155806	5	Nordrhein-Westfalen	Northrhine Westphalia	9,1553	0,5659	0,651	37,8839	48,9627	2,7942	LW	35,8289	13,1338	0,1741	0,3918	2,6794	0	4,9705	0,0292	4,1556	0,1148	0,7029	26,3356	32120	32	1321
	2007	06.12.2007	0	0	negativ	NA	NA	NA	DE	32120	8,635208	52,155806	5	Nordrhein-Westfalen	Northrhine Westphalia	9,1553	0,5659	0,651	37,8839	48,9627	2,7942	LW	35,8289	13,1338	0,1741	0,3918	2,6794	0	4,9705	0,0292	4,1556	0,1148	0,7029	26,3356	32120	32	1321
	2007	16.01.2007	0	0	negativ	NA	NA	NA	DE	35037	8,752502	50,803931	6	Hessen	Hesse	18,0472	1,9046	0,1573	59,602	15,7931	4,5436	URBAN	6,0479	9,7452	1,8864	0,0181	4,4176	0	5,1973	1,7154	11,1345	0,074	6,7141	29,666	35037	35	309
	2007	06.08.2007	0	0	negativ	NA	NA	NA	DE	35037	8,752502	50,803931	6	Hessen	Hesse	18,0472	1,9046	0,1573	59,602	15,7931	4,5436	URBAN	6,0479	9,7452	1,8864	0,0181	4,4176	0	5,1973	1,7154	11,1345	0,074	6,7141	29,666	35037	35	309
	2007	18.10.2007	0	0	negativ	NA	NA	NA	DE	35096	8,70023	50,759977	6	Hessen	Hesse	31,6965	1,0137	1,1931	8,3077	56,3081	1,5035	LW	44,7665	11,5416	0,4025	0,6112	1,2206	0,0369	12,7623	3,4497	15,4846	0,0397	0,5219	3,6904	35096	35	309
	2007	17.10.2007	0	0	negativ	NA	NA	NA	DE	35096	8,70023	50,759977	6	Hessen	Hesse	31,6965	1,0137	1,1931	8,3077	56,3081	1,5035	LW	44,7665	11,5416	0,4025	0,6112	1,2206	0,0369	12,7623	3,4497	15,4846	0,0397	0,5219	3,6904	35096	35	309
	2007	16.10.2007	0	0	negativ	NA	NA	NA	DE	35096	8,70023	50,759977	6	Hessen	Hesse	31,6965	1,0137	1,1931	8,3077	56,3081	1,5035	LW	44,7665	11,5416	0,4025	0,6112	1,2206	0,0369	12,7623	3,4497	15,4846	0,0397	0,5219	3,6904	35096	35	309
	2007	08.12.2007	0	0	negativ	NA	NA	NA	DE	35633	8,568623	50,591028	6	Hessen	Hesse	36,9764	0,9273	0,3878	12,7147	46,474	2,5925	LW	30,0004	16,4736	0,7458	0,1815	2,4995	0	15,4175	4,3492	17,2097	0,0895	1,6198	7,4611	35633	35	309
	2007	07.12.2007	0	0	negativ	NA	NA	NA	DE	35633	8,568623	50,591028	6	Hessen	Hesse	36,9764	0,9273	0,3878	12,7147	46,474	2,5925	LW	30,0004	16,4736	0,7458	0,1815	2,4995	0	15,4175	4,3492	17,2097	0,0895	1,6198	7,4611	35633	35	309
	2007	06.12.2007	0	0	negativ	NA	NA	NA	DE	35633	8,568623	50,591028	6	Hessen	Hesse	36,9764	0,9273	0,3878	12,7147	46,474	2,5925	LW	30,0004	16,4736	0,7458	0,1815	2,4995	0	15,4175	4,3492	17,2097	0,0895	1,6198	7,4611	35633	35	309
	2007	09.07.2007	0	0	negativ	NA	NA	NA	DE	36211	9,660886	51,029641	6	Hessen	Hesse	41,816	0,5766	0,0829	5,1951	49,0742	3,2552	LW	31,228	17,8462	0,2321	0,3445	3,1859	0	4,5492	16,5	20,7668	0	0,1903	2,3872	36211	36	145
	2007	20.09.2007	0	0	negativ	NA	NA	NA	DE	38448	10,817693	52,457889	3	Niedersachsen	Lower Saxony	12,862	1,7326	0,8875	25,7408	55,0725	3,7094	LW	35,5177	19,5548	0,4623	1,2703	1,018	0,0725	3,2282	2,8463	6,7874	2,6189	3,9344	11,8744	38448	38	2
	2007	19.09.2007	0	0	negativ	NA	NA	NA	DE	38448	10,817693	52,457889	3	Niedersachsen	Lower Saxony	12,862	1,7326	0,8875	25,7408	55,0725	3,7094	LW	35,5177	19,5548	0,4623	1,2703	1,018	0,0725	3,2282	2,8463	6,7874	2,6189	3,9344	11,8744	38448	38	2
	2007	21.12.2007	0	0	negativ	NA	NA	NA	DE	38448	10,817693	52,457889	3	Niedersachsen	Lower Saxony	12,862	1,7326	0,8875	25,7408	55,0725	3,7094	LW	35,5177	19,5548	0,4623	1,2703	1,018	0,0725	3,2282	2,8463	6,7874	2,6189	3,9344	11,8744	38448	38	2
	2007	10.02.2007	0	0	negativ	NA	NA	NA	DE	40470	6,808908	51,253285	5	Nordrhein-Westfalen	Northrhine Westphalia	0	0	2,5865	89,5356	0	7,9289	URBAN	0	0	0	0	2,3944	0	0	0	0	0,4731	17,9309	43,7805	40470	40	543
	2007	18.05.2007	0	0	negativ	NA	NA	NA	DE	40470	6,808908	51,253285	5	Nordrhein-Westfalen	Northrhine Westphalia	0	0	2,5865	89,5356	0	7,9289	URBAN	0	0	0	0	2,3944	0	0	0	0	0,4731	17,9309	43,7805	40470	40	543
	2007	14.05.2007	0	0	negativ	NA	NA	NA	DE	40470	6,808908	51,253285	5	Nordrhein-Westfalen	Northrhine Westphalia	0	0	2,5865	89,5356	0	7,9289	URBAN	0	0	0	0	2,3944	0	0	0	0	0,4731	17,9309	43,7805	40470	40	543
	2007	14.05.2007	0	0	negativ	NA	NA	NA	DE	40470	6,808908	51,253285	5	Nordrhein-Westfalen	Northrhine Westphalia	0	0	2,5865	89,5356	0	7,9289	URBAN	0	0	0	0	2,3944	0	0	0	0	0,4731	17,9309	43,7805	40470	40	543
	2007	09.05.2007	0	0	negativ	NA	NA	NA	DE	40470	6,808908	51,253285	5	Nordrhein-Westfalen	Northrhine Westphalia	0	0	2,5865	89,5356	0	7,9289	URBAN	0	0	0	0	2,3944	0	0	0	0	0,4731	17,9309	43,7805	40470	40	543
	2007	29.10.2007	0	0	negativ	NA	NA	NA	DE	40470	6,808908	51,253285	5	Nordrhein-Westfalen	Northrhine Westphalia	0	0	2,5865	89,5356	0	7,9289	URBAN	0	0	0	0	2,3944	0	0	0	0	0,4731	17,9309	43,7805	40470	40	543
	2007	19.01.2007	0	0	negativ	NA	NA	NA	DE	40625	6,855987	51,232401	5	Nordrhein-Westfalen	Northrhine Westphalia	13,4664	0,0159	1,6536	77,0971	3,3242	4,4529	URBAN	2,1344	1,1898	0	0,0159	2,7418	0	13,3235	0	0,1429	0	12,7599	40,7725	40625	40	543
	2007	26.06.2007	0	0	negativ	NA	NA	NA	DE	40667	6,686403	51,261181	5	Nordrhein-Westfalen	Northrhine Westphalia	13,2152	3,6347	0,7064	33,3645	45,6357	3,6263	LW	34,6253	11,0104	3,1022	0,5325	2,8261	0,0183	11,8618	0,7505	0,6028	0,3989	4,4088	20,8497	40667	40	543
	2007	07.03.2007	0	0	negativ	NA	NA	NA	DE	40724	6,953204	51,181403	5	Nordrhein-Westfalen	Northrhine Westphalia	36,019	0,304	4,2723	39,1305	15,7298	4,6397	URBAN	3,4703	12,2595	0	0,304	3,9937	0,3816	17,0624	3,0063	15,9503	0	3,2284	22,0932	40724	40	543
	2007	07.03.2007	0	0	negativ	NA	NA	NA	DE	40724	6,953204	51,181403	5	Nordrhein-Westfalen	Northrhine Westphalia	36,019	0,304	4,2723	39,1305	15,7298	4,6397	URBAN	3,4703	12,2595	0	0,304	3,9937	0,3816	17,0624	3,0063	15,9503	0	3,2284	22,0932	40724	40	543
	2007	22.03.2007	0	0	negativ	NA	NA	NA	DE	41063	6,428816	51,212038	5	Nordrhein-Westfalen	Northrhine Westphalia	9,8616	0	1,4728	69,1076	17,113	2,4911	URBAN	11,3478	5,7652	0	0	2,4911	0	8,3878	0	1,4737	0	7,1508	37,5594	41063	41	162
	2007	25.06.2007	0	0	negativ	NA	NA	NA	DE	41063	6,428816	51,212038	5	Nordrhein-Westfalen	Northrhine Westphalia	9,8616	0	1,4728	69,1076	17,113	2,4911	URBAN	11,3478	5,7652	0	0	2,4911	0	8,3878	0	1,4737	0	7,1508	37,5594	41063	41	162
	2007	20.09.2007	0	0	negativ	NA	NA	NA	DE	41063	6,428816	51,212038	5	Nordrhein-Westfalen	Northrhine Westphalia	9,8616	0	1,4728	69,1076	17,113	2,4911	URBAN	11,3478	5,7652	0	0	2,4911	0	8,3878	0	1,4737	0	7,1508	37,5594	41063	41	162
	2007	05.10.2007	0	0	negativ	NA	NA	NA	DE	41460	6,704916	51,206332	5	Nordrhein-Westfalen	Northrhine Westphalia	4,4365	12,1852	22,2239	45,2605	10,4559	5,8456	URBAN	1,5729	8,883	6,9405	0,6477	5,1343	0	4,4365	0	0	0,7009	10,0103	2,7855	41460	41	162
	2007	23.07.2007	0	0	negativ	NA	NA	NA	DE	42551	7,058055	51,346825	5	Nordrhein-Westfalen	Northrhine Westphalia	21,4967	0,1831	2,0591	40,9217	31,1067	4,4632	URBAN	17,3322	13,7744	0	0,1831	4,0984	0	16,8261	1,3106	3,36	0,0587	0,6139	13,5606	42551	42	1225
	2007	12.12.2007	0	0	negativ	NA	NA	NA	DE	44649	7,150491	51,533043	5	Nordrhein-Westfalen	Northrhine Westphalia	0,9873	0,1623	2,6126	83,0508	0,1887	13,0923	URBAN	0,1887	0	0	0,1623	11,3716	0	0,9873	0	0	1,687	10,7168	42,1408	44649	44	1405
	2007	09.10.2007	0	0	negativ	NA	NA	NA	DE	45149	6,962994	51,418235	5	Nordrhein-Westfalen	Northrhine Westphalia	11,6048	0,1712	5,8534	58,5115	19,0506	4,8417	URBAN	14,26	4,7906	0	0,1712	4,7642	0	11,6048	0	0	0	6,4952	38,6677	45149	45	1193
	2007	05.11.2007	0	0	negativ	NA	NA	NA	DE	45239	7,014963	51,381998	5	Nordrhein-Westfalen	Northrhine Westphalia	21,9402	8,1728	0,2355	31,8056	35,0855	2,7823	LW	23,9263	11,1591	1,3365	6,7557	2,5557	0	19,4837	1,0571	1,3994	0,2266	5,7643	17,1829	45239	45	1193
	2007	22.10.2007	0	0	negativ	NA	NA	NA	DE	45481	6,863279	51,38468	5	Nordrhein-Westfalen	Northrhine Westphalia	31,5457	1,9431	0,4281	32,0487	32,0559	2,0879	LW	12,7426	19,3132	1,1207	0,8224	1,95	0	19,891	1,0384	10,6163	0,1224	7,1977	16,2908	45481	45	1193
	2007	06.11.2007	0	0	negativ	NA	NA	NA	DE	45659	7,186892	51,616051	5	Nordrhein-Westfalen	Northrhine Westphalia	7,762	0,2876	3,0953	36,696	46,1076	6,1515	LW	34,9576	11,15	0	0,2876	5,645	0	7,0494	0,0096	0,703	0,4815	6,7296	15,6449	45659	45	1193
	2007	16.10.2007	0	0	negativ	NA	NA	NA	DE	45659	7,186892	51,616051	5	Nordrhein-Westfalen	Northrhine Westphalia	7,762	0,2876	3,0953	36,696	46,1076	6,1515	LW	34,9576	11,15	0	0,2876	5,645	0	7,0494	0,0096	0,703	0,4815	6,7296	15,6449	45659	45	1193
	2007	15.10.2007	0	0	negativ	NA	NA	NA	DE	45659	7,186892	51,616051	5	Nordrhein-Westfalen	Northrhine Westphalia	7,762	0,2876	3,0953	36,696	46,1076	6,1515	LW	34,9576	11,15	0	0,2876	5,645	0	7,0494	0,0096	0,703	0,4815	6,7296	15,6449	45659	45	1193
	2007	24.04.2007	0	0	negativ	NA	NA	NA	DE	46537	6,7379	51,577451	5	Nordrhein-Westfalen	Northrhine Westphalia	2,8714	0,1325	2,0318	88,515	1,2346	5,23	URBAN	0,6183	0,6163	0	0,1325	2,4709	0	2,783	0	0,0884	0	8,2149	63,2642	46537	46	2511
	2007	14.05.2007	1	1	Angiostrongylus vasorum	NA	NA	NA	DE	47058	6,796565	51,442159	5	Nordrhein-Westfalen	Northrhine Westphalia	8,5536	3,4202	13,1069	59,1866	8,3401	8,2493	URBAN	3,9132	4,4268	3,1968	0,2234	6,0327	0	8,5536	0	0	2,0528	18,6101	20,7802	47058	47	427
	2007	26.06.2007	1	1	Angiostrongylus vasorum	NA	NA	NA	DE	47058	6,796565	51,442159	5	Nordrhein-Westfalen	Northrhine Westphalia	8,5536	3,4202	13,1069	59,1866	8,3401	8,2493	URBAN	3,9132	4,4268	3,1968	0,2234	6,0327	0	8,5536	0	0	2,0528	18,6101	20,7802	47058	47	427
	2007	07.08.2007	0	0	negativ	NA	NA	NA	DE	47058	6,796565	51,442159	5	Nordrhein-Westfalen	Northrhine Westphalia	8,5536	3,4202	13,1069	59,1866	8,3401	8,2493	URBAN	3,9132	4,4268	3,1968	0,2234	6,0327	0	8,5536	0	0	2,0528	18,6101	20,7802	47058	47	427
	2007	25.07.2007	0	0	negativ	NA	NA	NA	DE	47058	6,796565	51,442159	5	Nordrhein-Westfalen	Northrhine Westphalia	8,5536	3,4202	13,1069	59,1866	8,3401	8,2493	URBAN	3,9132	4,4268	3,1968	0,2234	6,0327	0	8,5536	0	0	2,0528	18,6101	20,7802	47058	47	427
	2007	17.10.2007	0	0	negativ	NA	NA	NA	DE	47058	6,796565	51,442159	5	Nordrhein-Westfalen	Northrhine Westphalia	8,5536	3,4202	13,1069	59,1866	8,3401	8,2493	URBAN	3,9132	4,4268	3,1968	0,2234	6,0327	0	8,5536	0	0	2,0528	18,6101	20,7802	47058	47	427
	2007	08.05.2007	0	0	negativ	NA	NA	NA	DE	51371	6,945556	51,059714	5	Nordrhein-Westfalen	Northrhine Westphalia	5,3524	12,407	1,4358	39,6024	35,3705	6,0181	URBAN	20,1662	15,2043	4,5208	7,1509	5,4385	0	5,3524	0	0	0,4958	4,4507	24,845	51371	51	214
	2007	13.06.2007	0	0	negativ	NA	NA	NA	DE	51381	7,042301	51,072455	5	Nordrhein-Westfalen	Northrhine Westphalia	11,7944	0,3314	0,7418	47,1446	36,6354	3,3801	URBAN	13,709	22,9264	0,0322	0,2992	3,2806	0	7,1978	1,413	3,1836	0,096	1,7752	32,7384	51381	51	214
	2007	05.06.2007	0	0	negativ	NA	NA	NA	DE	51645	7,563709	51,001199	5	Nordrhein-Westfalen	Northrhine Westphalia	52,4148	0,2494	0,597	30,1635	14,3595	2,28	WALD	0,2295	14,13	0,1443	0,1051	2,2518	0	5,8882	14,0105	32,5161	0,0282	0,9355	18,769	51645	51	214
	2007	20.04.2007	0	0	negativ	NA	NA	NA	DE	51645	7,563709	51,001199	5	Nordrhein-Westfalen	Northrhine Westphalia	52,4148	0,2494	0,597	30,1635	14,3595	2,28	WALD	0,2295	14,13	0,1443	0,1051	2,2518	0	5,8882	14,0105	32,5161	0,0282	0,9355	18,769	51645	51	214
	2007	09.11.2007	0	0	negativ	NA	NA	NA	DE	51645	7,563709	51,001199	5	Nordrhein-Westfalen	Northrhine Westphalia	52,4148	0,2494	0,597	30,1635	14,3595	2,28	WALD	0,2295	14,13	0,1443	0,1051	2,2518	0	5,8882	14,0105	32,5161	0,0282	0,9355	18,769	51645	51	214
	2007	04.09.2007	0	0	negativ	NA	NA	NA	DE	52511	6,128632	50,973408	5	Nordrhein-Westfalen	Northrhine Westphalia	6,7706	0,3025	2,7809	18,2394	69,3987	2,5087	LW	60,8565	8,5422	0	0,3025	2,0013	0,274	2,8749	1,4829	2,4129	0,2284	0,8275	6,6493	52511	52	263
	2007	09.05.2007	0	0	negativ	NA	NA	NA	DE	53123	7,045354	50,715984	5	Nordrhein-Westfalen	Northrhine Westphalia	9,7119	0	2,1373	65,8627	20,4818	1,8503	URBAN	17,2262	3,2556	0	0	1,632	0	2,2953	0,5181	6,8985	0,1573	4,5656	42,1438	53123	53	911
	2007	20.03.2007	0	0	negativ	NA	NA	NA	DE	53179	7,183661	50,663123	5	Nordrhein-Westfalen	Northrhine Westphalia	3,3635	11,3117	1,5488	49,8116	27,9724	6,0218	URBAN	4,4465	23,5259	11,2824	0,0293	5,699	0	3,3632	0	0,0003	0,3228	3,0959	36,3749	53179	53	911
	2007	01.06.2007	0	0	negativ	NA	NA	NA	DE	53332	6,959034	50,765017	5	Nordrhein-Westfalen	Northrhine Westphalia	19,4955	1,5667	0,4618	21,464	54,3259	2,6874	LW	43,3096	11,0163	1,1954	0,3713	2,1713	0	6,9605	5,4398	7,0953	0,4542	1,5573	10,3763	53332	53	911
	2007	23.10.2007	0	0	negativ	NA	NA	NA	DE	53332	6,959034	50,765017	5	Nordrhein-Westfalen	Northrhine Westphalia	19,4955	1,5667	0,4618	21,464	54,3259	2,6874	LW	43,3096	11,0163	1,1954	0,3713	2,1713	0	6,9605	5,4398	7,0953	0,4542	1,5573	10,3763	53332	53	911
	2007	28.08.2007	0	0	negativ	NA	NA	NA	DE	53489	7,221785	50,527927	7	Rheinland-Pfalz	Rhineland Palatinate	42,8792	1,064	0,6012	15,634	34,5654	5,3092	WALD	19,0913	15,4741	0,8711	0,1929	4,0075	0	18,2506	3,4746	21,1539	1,3003	0,7392	7,632	53489	53	911
	2007	04.12.2007	0	0	negativ	NA	NA	NA	DE	53489	7,221785	50,527927	7	Rheinland-Pfalz	Rhineland Palatinate	42,8792	1,064	0,6012	15,634	34,5654	5,3092	WALD	19,0913	15,4741	0,8711	0,1929	4,0075	0	18,2506	3,4746	21,1539	1,3003	0,7392	7,632	53489	53	911
	2007	08.06.2007	0	0	negativ	NA	NA	NA	DE	53539	6,905909	50,301222	7	Rheinland-Pfalz	Rhineland Palatinate	48,2411	0,0199	0,0048	4,6591	45,8429	1,2323	WALD	7,9606	37,8823	0	0,0199	0,7238	0	7,8833	19,0782	21,2796	0,5085	0,195	1,1928	53539	53	911
	2007	14.05.2007	0	0	negativ	NA	NA	NA	DE	53757	7,187808	50,770637	5	Nordrhein-Westfalen	Northrhine Westphalia	11,4608	0,8479	4,5509	46,4564	32,3982	4,3962	URBAN	15,6771	16,721	0,5653	0,2826	4,0996	0	5,2445	4,0951	2,1212	0,2966	4,1906	26,4551	53757	53	911
	2007	13.04.2007	0	0	negativ	NA	NA	NA	DE	53757	7,187808	50,770637	5	Nordrhein-Westfalen	Northrhine Westphalia	11,4608	0,8479	4,5509	46,4564	32,3982	4,3962	URBAN	15,6771	16,721	0,5653	0,2826	4,0996	0	5,2445	4,0951	2,1212	0,2966	4,1906	26,4551	53757	53	911
	2007	21.11.2007	0	0	negativ	NA	NA	NA	DE	53757	7,187808	50,770637	5	Nordrhein-Westfalen	Northrhine Westphalia	11,4608	0,8479	4,5509	46,4564	32,3982	4,3962	URBAN	15,6771	16,721	0,5653	0,2826	4,0996	0	5,2445	4,0951	2,1212	0,2966	4,1906	26,4551	53757	53	911
	2007	17.12.2007	0	0	negativ	NA	NA	NA	DE	53783	7,45483	50,764867	5	Nordrhein-Westfalen	Northrhine Westphalia	52,3093	0,6475	0,1499	14,5182	30,9363	1,4389	WALD	3,4395	27,4968	0,561	0,0864	1,3158	0,007	17,1576	15,532	19,6196	0,1161	1,8238	8,5508	53783	53	911
	2007	18.01.2007	0	0	negativ	NA	NA	NA	DE	53840	7,163807	50,813384	5	Nordrhein-Westfalen	Northrhine Westphalia	11,8087	1,5288	3,1967	69,8094	10,9755	2,7522	URBAN	2,6656	8,3099	1,3237	0,2051	2,6839	0,0449	3,5513	4,6751	3,5823	0,0234	4,1261	28,5956	53840	53	911
	2007	15.08.2007	0	0	negativ	NA	NA	NA	DE	53879	6,788504	50,658398	5	Nordrhein-Westfalen	Northrhine Westphalia	1,4471	0,1461	1,7806	72,875	22,0154	1,7565	URBAN	19,6982	2,3172	0	0,1461	1,4226	0	1,4471	0	0	0,3339	4,8979	33,0439	53879	53	911
	2007	19.12.2007	0	0	negativ	NA	NA	NA	DE	54292	6,692812	49,786556	7	Rheinland-Pfalz	Rhineland Palatinate	13,3705	7,6365	2,0715	32,2255	32,3189	12,4759	LW	15,568	16,7509	6,5771	1,0594	6,3374	0	8,5443	0,5119	4,3143	6,1383	2,2793	6,6011	54292	54	15
	2007	09.03.2007	0	0	negativ	NA	NA	NA	DE	56567	7,439281	50,471535	7	Rheinland-Pfalz	Rhineland Palatinate	45,4746	2,4142	0,076	21,7945	28,2387	2,0189	WALD	13,4635	14,7752	2,3581	0,0561	0,801	0	26,3482	3,537	15,5893	1,2179	0,6252	10,9384	56567	56	123
	2007	25.05.2007	0	0	negativ	NA	NA	NA	DE	56567	7,439281	50,471535	7	Rheinland-Pfalz	Rhineland Palatinate	45,4746	2,4142	0,076	21,7945	28,2387	2,0189	WALD	13,4635	14,7752	2,3581	0,0561	0,801	0	26,3482	3,537	15,5893	1,2179	0,6252	10,9384	56567	56	123
	2007	08.11.2007	0	0	negativ	NA	NA	NA	DE	56567	7,439281	50,471535	7	Rheinland-Pfalz	Rhineland Palatinate	45,4746	2,4142	0,076	21,7945	28,2387	2,0189	WALD	13,4635	14,7752	2,3581	0,0561	0,801	0	26,3482	3,537	15,5893	1,2179	0,6252	10,9384	56567	56	123
	2007	17.10.2007	0	0	negativ	NA	NA	NA	DE	56567	7,439281	50,471535	7	Rheinland-Pfalz	Rhineland Palatinate	45,4746	2,4142	0,076	21,7945	28,2387	2,0189	WALD	13,4635	14,7752	2,3581	0,0561	0,801	0	26,3482	3,537	15,5893	1,2179	0,6252	10,9384	56567	56	123
	2007	12.10.2007	0	0	negativ	NA	NA	NA	DE	56567	7,439281	50,471535	7	Rheinland-Pfalz	Rhineland Palatinate	45,4746	2,4142	0,076	21,7945	28,2387	2,0189	WALD	13,4635	14,7752	2,3581	0,0561	0,801	0	26,3482	3,537	15,5893	1,2179	0,6252	10,9384	56567	56	123
	2007	15.11.2007	0	0	negativ	NA	NA	NA	DE	56626	7,370259	50,431811	7	Rheinland-Pfalz	Rhineland Palatinate	23,1388	3,0855	0,9442	22,7336	46,9927	3,1995	LW	38,4329	8,5598	2,9401	0,0309	1,5391	0	18,2209	0,9131	4,0048	1,6603	1,0808	7,5125	56626	56	123
	2007	06.03.2007	0	0	negativ	NA	NA	NA	DE	58119	7,567966	51,345071	5	Nordrhein-Westfalen	Northrhine Westphalia	49,0933	1,259	1,2118	36,0395	7,7389	4,7537	WALD	2,1817	5,5571	1,1915	0,0675	4,2585	0,0208	10,6866	28,9115	9,4952	0,4744	1,7014	19,0517	58119	58	1841
	2007	09.10.2007	0	0	negativ	NA	NA	NA	DE	58119	7,567966	51,345071	5	Nordrhein-Westfalen	Northrhine Westphalia	49,0933	1,259	1,2118	36,0395	7,7389	4,7537	WALD	2,1817	5,5571	1,1915	0,0675	4,2585	0,0208	10,6866	28,9115	9,4952	0,4744	1,7014	19,0517	58119	58	1841
	2007	27.03.2007	0	0	negativ	NA	NA	NA	DE	58636	7,716641	51,38727	5	Nordrhein-Westfalen	Northrhine Westphalia	27,6978	1,2175	1,7119	55,8768	10,5364	3,1836	URBAN	2,2172	8,3193	0	1,2175	3,0859	0	12,7555	9,2407	5,7017	0,0977	7,2645	24,8161	58636	58	1841
	2007	01.03.2007	0	0	negativ	NA	NA	NA	DE	58636	7,716641	51,38727	5	Nordrhein-Westfalen	Northrhine Westphalia	27,6978	1,2175	1,7119	55,8768	10,5364	3,1836	URBAN	2,2172	8,3193	0	1,2175	3,0859	0	12,7555	9,2407	5,7017	0,0977	7,2645	24,8161	58636	58	1841
	2007	19.05.2007	0	0	negativ	NA	NA	NA	DE	58636	7,716641	51,38727	5	Nordrhein-Westfalen	Northrhine Westphalia	27,6978	1,2175	1,7119	55,8768	10,5364	3,1836	URBAN	2,2172	8,3193	0	1,2175	3,0859	0	12,7555	9,2407	5,7017	0,0977	7,2645	24,8161	58636	58	1841
	2007	24.04.2007	0	0	negativ	NA	NA	NA	DE	58636	7,716641	51,38727	5	Nordrhein-Westfalen	Northrhine Westphalia	27,6978	1,2175	1,7119	55,8768	10,5364	3,1836	URBAN	2,2172	8,3193	0	1,2175	3,0859	0	12,7555	9,2407	5,7017	0,0977	7,2645	24,8161	58636	58	1841
	2007	24.04.2007	0	0	negativ	NA	NA	NA	DE	58636	7,716641	51,38727	5	Nordrhein-Westfalen	Northrhine Westphalia	27,6978	1,2175	1,7119	55,8768	10,5364	3,1836	URBAN	2,2172	8,3193	0	1,2175	3,0859	0	12,7555	9,2407	5,7017	0,0977	7,2645	24,8161	58636	58	1841
	2007	11.12.2007	1	1	Crenosoma vulpis	NA	NA	NA	DE	58636	7,716641	51,38727	5	Nordrhein-Westfalen	Northrhine Westphalia	27,6978	1,2175	1,7119	55,8768	10,5364	3,1836	URBAN	2,2172	8,3193	0	1,2175	3,0859	0	12,7555	9,2407	5,7017	0,0977	7,2645	24,8161	58636	58	1841
	2007	27.11.2007	0	0	negativ	NA	NA	NA	DE	58636	7,716641	51,38727	5	Nordrhein-Westfalen	Northrhine Westphalia	27,6978	1,2175	1,7119	55,8768	10,5364	3,1836	URBAN	2,2172	8,3193	0	1,2175	3,0859	0	12,7555	9,2407	5,7017	0,0977	7,2645	24,8161	58636	58	1841
	2007	16.11.2007	0	0	negativ	NA	NA	NA	DE	59557	8,349106	51,660431	5	Nordrhein-Westfalen	Northrhine Westphalia	0,1997	0,3791	1,2021	52,9267	43,2144	2,1245	URBAN	34,3458	8,8686	0,3398	0,0393	1,8179	0	0,1896	0,0101	0	0,2971	2,6705	24,303	59557	59	183
	2007	30.07.2007	0	0	negativ	NA	NA	NA	DE	60435	8,696751	50,158781	6	Hessen	Hesse	0	0,1791	2,126	48,4574	40,7018	8,694	URBAN	29,2863	11,4155	0,1791	0	8,694	0	0	0	0	0	9,193	29,0674	60435	60	12
	2007	13.07.2007	0	0	negativ	NA	NA	NA	DE	60528	8,644398	50,06811	6	Hessen	Hesse	58,4067	1,161	2,9942	31,8123	2,6722	3,1061	WALD	0,1566	2,5157	1,0816	0,0335	2,5845	0	12,0974	8,397	37,9123	0,0709	13,1088	7,3273	60528	60	12
	2007	17.08.2007	0	0	negativ	NA	NA	NA	DE	61130	8,896581	50,243905	6	Hessen	Hesse	21,6475	0,0403	0,1869	12,2314	64,5745	1,322	LW	52,9483	11,6262	0	0,0403	0,931	0	9,7361	0,6712	11,2402	0	0,9678	6,3917	61130	61	523
	2007	02.08.2007	0	0	negativ	NA	NA	NA	DE	61231	8,751089	50,376199	6	Hessen	Hesse	11,3345	0,3572	0,4031	25,516	59,6652	2,7286	LW	48,7896	10,8756	0	0,3572	2,4774	0	6,1487	0,9166	4,2692	0	3,1255	12,1983	61231	61	523
	2007	27.09.2007	0	0	negativ	NA	NA	NA	DE	61273	8,584963	50,306046	6	Hessen	Hesse	42,0046	0,049	0,134	13,1349	43,5314	1,149	LW	24,1488	19,3826	0	0,049	0,9387	0	4,8177	7,4135	29,7734	0	0,7335	4,8199	61273	61	523
	2007	22.05.2007	0	0	negativ	NA	NA	NA	DE	63263	8,670058	50,043117	6	Hessen	Hesse	59,8792	0,7241	1,6254	33,1968	3,5918	1,024	WALD	0	3,5918	0	0,7241	0,8878	0	12,0999	13,6358	34,1435	0	5,5191	12,8481	63263	63	104
	2007	09.10.2007	0	0	negativ	NA	NA	NA	DE	63303	8,708748	50,006915	6	Hessen	Hesse	47,2236	0,1455	0,7123	23,2419	26,7924	1,9161	WALD	13,7637	13,0287	0	0,1455	1,2557	0,0753	13,3139	14,4428	19,4669	0,2673	4,444	11,0525	63303	63	104
	2007	01.10.2007	0	0	negativ	NA	NA	NA	DE	63303	8,708748	50,006915	6	Hessen	Hesse	47,2236	0,1455	0,7123	23,2419	26,7924	1,9161	WALD	13,7637	13,0287	0	0,1455	1,2557	0,0753	13,3139	14,4428	19,4669	0,2673	4,444	11,0525	63303	63	104
	2007	23.01.2007	0	0	negativ	NA	NA	NA	DE	63694	8,990585	50,264127	6	Hessen	Hesse	31,0144	0,0515	0,6457	13,847	53,2168	1,2398	LW	31,0861	22,1307	0	0,0515	1,1822	0	6,7402	4,4808	19,7935	0	0,7594	7,7596	63694	63	104
	2007	17.04.2007	0	0	negativ	NA	NA	NA	DE	64646	8,661187	49,642958	6	Hessen	Hesse	33,9121	0,4833	1,0495	16,1251	44,4691	3,9673	LW	20,6181	23,8509	0	0,4833	2,3353	0	19,2807	0,1211	14,5104	0,5699	1,4971	6,7999	64646	64	119
	2007	27.11.2007	0	0	negativ	NA	NA	NA	DE	64646	8,661187	49,642958	6	Hessen	Hesse	33,9121	0,4833	1,0495	16,1251	44,4691	3,9673	LW	20,6181	23,8509	0	0,4833	2,3353	0	19,2807	0,1211	14,5104	0,5699	1,4971	6,7999	64646	64	119
	2007	15.11.2007	0	0	negativ	NA	NA	NA	DE	64646	8,661187	49,642958	6	Hessen	Hesse	33,9121	0,4833	1,0495	16,1251	44,4691	3,9673	LW	20,6181	23,8509	0	0,4833	2,3353	0	19,2807	0,1211	14,5104	0,5699	1,4971	6,7999	64646	64	119
	2007	28.08.2007	0	0	negativ	NA	NA	NA	DE	64839	8,844309	49,92554	6	Hessen	Hesse	40,9373	0,0724	0,204	17,6108	38,6056	2,5918	WALD	28,4212	10,1844	0	0,0724	0,6769	0	2,7177	23,2583	14,9613	0	1,4626	9,4891	64839	64	119
	2007	28.09.2007	0	0	negativ	NA	NA	NA	DE	65207	8,306908	50,110211	6	Hessen	Hesse	38,4647	0,0302	0,3949	10,781	47,3808	2,9605	LW	28,7953	18,5855	0	0,0302	2,2796	0	17,6216	0,8421	20,0009	0,5372	2,1327	5,8577	65207	65	243
	2007	12.12.2007	0	0	negativ	NA	NA	NA	DE	65207	8,306908	50,110211	6	Hessen	Hesse	38,4647	0,0302	0,3949	10,781	47,3808	2,9605	LW	28,7953	18,5855	0	0,0302	2,2796	0	17,6216	0,8421	20,0009	0,5372	2,1327	5,8577	65207	65	243
	2007	07.12.2007	1	1	Crenosoma vulpis	NA	NA	NA	DE	65207	8,306908	50,110211	6	Hessen	Hesse	38,4647	0,0302	0,3949	10,781	47,3808	2,9605	LW	28,7953	18,5855	0	0,0302	2,2796	0	17,6216	0,8421	20,0009	0,5372	2,1327	5,8577	65207	65	243
	2007	29.11.2007	1	1	Crenosoma vulpis	NA	NA	NA	DE	65207	8,306908	50,110211	6	Hessen	Hesse	38,4647	0,0302	0,3949	10,781	47,3808	2,9605	LW	28,7953	18,5855	0	0,0302	2,2796	0	17,6216	0,8421	20,0009	0,5372	2,1327	5,8577	65207	65	243
	2007	26.11.2007	0	0	negativ	NA	NA	NA	DE	65207	8,306908	50,110211	6	Hessen	Hesse	38,4647	0,0302	0,3949	10,781	47,3808	2,9605	LW	28,7953	18,5855	0	0,0302	2,2796	0	17,6216	0,8421	20,0009	0,5372	2,1327	5,8577	65207	65	243
	2007	08.03.2007	0	0	negativ	NA	NA	NA	DE	65428	8,451398	49,981809	6	Hessen	Hesse	43,4592	1,6053	3,7158	28,0451	21,0829	2,1195	WALD	15,306	5,7768	0,691	0,9144	1,3952	0	5,6729	15,9925	21,7938	0,3799	3,8572	13,6942	65428	65	243
	2007	27.08.2007	0	0	negativ	NA	NA	NA	DE	65428	8,451398	49,981809	6	Hessen	Hesse	43,4592	1,6053	3,7158	28,0451	21,0829	2,1195	WALD	15,306	5,7768	0,691	0,9144	1,3952	0	5,6729	15,9925	21,7938	0,3799	3,8572	13,6942	65428	65	243
	2007	16.07.2007	0	0	negativ	NA	NA	NA	DE	65428	8,451398	49,981809	6	Hessen	Hesse	43,4592	1,6053	3,7158	28,0451	21,0829	2,1195	WALD	15,306	5,7768	0,691	0,9144	1,3952	0	5,6729	15,9925	21,7938	0,3799	3,8572	13,6942	65428	65	243
	2007	12.11.2007	1	1	Crenosoma vulpis	NA	NA	NA	DE	65428	8,451398	49,981809	6	Hessen	Hesse	43,4592	1,6053	3,7158	28,0451	21,0829	2,1195	WALD	15,306	5,7768	0,691	0,9144	1,3952	0	5,6729	15,9925	21,7938	0,3799	3,8572	13,6942	65428	65	243
	2007	12.03.2007	0	0	negativ	NA	NA	NA	DE	65760	8,567182	50,150532	6	Hessen	Hesse	0	0,0671	2,1236	44,4014	49,7296	3,7041	LW	42,3416	7,388	0	0,0671	3,5106	0	0	0	0	0,1884	6,53	16,9019	65760	65	243
	2007	24.09.2007	0	0	negativ	NA	NA	NA	DE	65760	8,567182	50,150532	6	Hessen	Hesse	0	0,0671	2,1236	44,4014	49,7296	3,7041	LW	42,3416	7,388	0	0,0671	3,5106	0	0	0	0	0,1884	6,53	16,9019	65760	65	243
	2007	21.12.2007	0	0	negativ	NA	NA	NA	DE	65760	8,567182	50,150532	6	Hessen	Hesse	0	0,0671	2,1236	44,4014	49,7296	3,7041	LW	42,3416	7,388	0	0,0671	3,5106	0	0	0	0	0,1884	6,53	16,9019	65760	65	243
	2007	08.10.2007	0	0	negativ	NA	NA	NA	DE	65760	8,567182	50,150532	6	Hessen	Hesse	0	0,0671	2,1236	44,4014	49,7296	3,7041	LW	42,3416	7,388	0	0,0671	3,5106	0	0	0	0	0,1884	6,53	16,9019	65760	65	243
	2007	12.12.2007	0	0	negativ	NA	NA	NA	DE	65812	8,485581	50,151692	6	Hessen	Hesse	22,036	0,0388	0,2833	36,5265	35,502	5,6163	URBAN	14,269	21,233	0	0,0388	5,3125	0	9,3466	1,1425	11,547	0,2644	2,5047	26,2474	65812	65	243
	2007	26.09.2007	0	0	negativ	NA	NA	NA	DE	66129	7,044618	49,183456	10	Saarland	Saarland	20,2868	0,9918	0,7664	44,2589	20,2939	13,4022	URBAN	3,3403	16,9536	0,9629	0,0289	7,6524	0	18,9471	0,7885	0,5511	5,7497	1,3762	32,1875	66129	66	28
	2007	26.09.2007	0	0	negativ	NA	NA	NA	DE	66129	7,044618	49,183456	10	Saarland	Saarland	20,2868	0,9918	0,7664	44,2589	20,2939	13,4022	URBAN	3,3403	16,9536	0,9629	0,0289	7,6524	0	18,9471	0,7885	0,5511	5,7497	1,3762	32,1875	66129	66	28
	2007	19.12.2007	0	0	negativ	NA	NA	NA	DE	66129	7,044618	49,183456	10	Saarland	Saarland	20,2868	0,9918	0,7664	44,2589	20,2939	13,4022	URBAN	3,3403	16,9536	0,9629	0,0289	7,6524	0	18,9471	0,7885	0,5511	5,7497	1,3762	32,1875	66129	66	28
	2007	28.11.2007	1	1	Angiostrongylus vasorum	NA	NA	NA	DE	66129	7,044618	49,183456	10	Saarland	Saarland	20,2868	0,9918	0,7664	44,2589	20,2939	13,4022	URBAN	3,3403	16,9536	0,9629	0,0289	7,6524	0	18,9471	0,7885	0,5511	5,7497	1,3762	32,1875	66129	66	28
	2007	28.11.2007	0	0	negativ	NA	NA	NA	DE	66129	7,044618	49,183456	10	Saarland	Saarland	20,2868	0,9918	0,7664	44,2589	20,2939	13,4022	URBAN	3,3403	16,9536	0,9629	0,0289	7,6524	0	18,9471	0,7885	0,5511	5,7497	1,3762	32,1875	66129	66	28
	2007	07.11.2007	1	1	Angiostrongylus vasorum	NA	NA	NA	DE	66129	7,044618	49,183456	10	Saarland	Saarland	20,2868	0,9918	0,7664	44,2589	20,2939	13,4022	URBAN	3,3403	16,9536	0,9629	0,0289	7,6524	0	18,9471	0,7885	0,5511	5,7497	1,3762	32,1875	66129	66	28
	2007	10.10.2007	0	0	negativ	NA	NA	NA	DE	66129	7,044618	49,183456	10	Saarland	Saarland	20,2868	0,9918	0,7664	44,2589	20,2939	13,4022	URBAN	3,3403	16,9536	0,9629	0,0289	7,6524	0	18,9471	0,7885	0,5511	5,7497	1,3762	32,1875	66129	66	28
	2007	15.02.2007	0	0	negativ	NA	NA	NA	DE	66663	6,621474	49,448294	10	Saarland	Saarland	34,0389	1,2391	0,848	12,5422	43,8793	7,44	LW	19,7811	24,0982	0,8406	0,375	5,6469	0	10,7024	7,2363	16,1002	1,7912	0,7154	7,6454	66663	66	28
	2007	19.06.2007	0	0	negativ	NA	NA	NA	DE	66740	6,746469	49,311232	10	Saarland	Saarland	14,2878	1,7745	2,3601	37,2246	34,4144	9,9994	URBAN	21,5214	12,893	1,3487	0,2319	7,5262	0	5,2677	0,9788	8,0413	2,3926	2,5707	15,0581	66740	66	28
	2007	04.12.2007	1	1	Crenosoma vulpis	NA	NA	NA	DE	67365	8,336219	49,277123	7	Rheinland-Pfalz	Rhineland Palatinate	26,0602	0,0647	0,5282	10,5743	58,6736	4,099	LW	52,3979	6,2757	0	0,0647	3,3833	0	17,9802	1,5647	6,5152	0,7157	0,4082	2,4564	67365	67	14
	2007	22.05.2007	0	0	negativ	NA	NA	NA	DE	67454	8,266524	49,350721	7	Rheinland-Pfalz	Rhineland Palatinate	0	0	0	0	0	0	WALD	0	0	0	0	0	0	0	0	0	0	0	0	67454	67	14
	2007	09.03.2007	0	0	negativ	NA	NA	NA	DE	67806	7,81994	49,62874	7	Rheinland-Pfalz	Rhineland Palatinate	37,2265	0,0118	0,0839	6,7378	54,1322	1,8077	LW	34,1896	19,9427	0	0,0118	1,7583	0	28,7795	3,0493	5,3977	0,0494	0,5297	1,8597	67806	67	14
	2007	14.05.2007	0	0	negativ	NA	NA	NA	DE	68161	8,470803	49,485449	8	Baden-W³rttemberg	Baden - Wurttemberg	0	1,475	13,9467	79,4558	4,642	0,8031	URBAN	0	4,642	1,475	0	0,8031	0	0	0	0	0	3,5454	28,2376	68161	68	534
	2007	02.03.2007	0	0	negativ	NA	NA	NA	DE	68526	8,611766	49,475256	8	Baden-W³rttemberg	Baden - Wurttemberg	0	2,3657	0,4716	20,7763	74,5156	1,8894	LW	63,8014	10,7142	2,347	0,0187	1,8894	0	0	0	0	0	2,2619	6,5117	68526	68	534
	2007	25.07.2007	0	0	negativ	NA	NA	NA	DE	68526	8,611766	49,475256	8	Baden-W³rttemberg	Baden - Wurttemberg	0	2,3657	0,4716	20,7763	74,5156	1,8894	LW	63,8014	10,7142	2,347	0,0187	1,8894	0	0	0	0	0	2,2619	6,5117	68526	68	534
	2007	22.08.2007	0	0	negativ	NA	NA	NA	DE	69221	8,680922	49,451657	8	Baden-W³rttemberg	Baden - Wurttemberg	46,0501	1,4308	0,8722	15,8363	34,0786	1,8122	WALD	25,0449	9,0338	1,3856	0,0453	1,8122	0	0	0	46,0501	0	0,6664	7,4722	69221	69	105
	2007	07.11.2007	0	0	negativ	NA	NA	NA	DE	69221	8,680922	49,451657	8	Baden-W³rttemberg	Baden - Wurttemberg	46,0501	1,4308	0,8722	15,8363	34,0786	1,8122	WALD	25,0449	9,0338	1,3856	0,0453	1,8122	0	0	0	46,0501	0	0,6664	7,4722	69221	69	105
	2007	06.09.2007	0	0	negativ	NA	NA	NA	DE	69250	8,801039	49,443241	8	Baden-W³rttemberg	Baden - Wurttemberg	82,5612	0,022	0,0296	8,8935	5,7036	2,7924	WALD	0	5,7036	0	0,022	2,7924	0	0,0287	0,3071	82,2254	0	0,484	4,7692	69250	69	105
	2007	26.10.2007	0	0	negativ	NA	NA	NA	DE	69483	8,847355	49,553072	6	Hessen	Hesse	68,202	0,0128	0,0059	6,8606	24,2892	0,6295	WALD	7,3347	16,9545	0	0,0128	0,5785	0	1,6311	20,0858	46,4851	0,0019	0,3256	4,4711	69483	69	105
	2007	25.07.2007	0	0	negativ	NA	NA	NA	DE	70435	9,160541	48,830513	8	Baden-W³rttemberg	Baden - Wurttemberg	19,4221	0	4,5638	64,2034	7,8077	4,032	URBAN	0,8865	6,9212	0	0	4,032	0	4,4698	1,4998	13,4524	0	11,411	20,5368	70435	70	8
	2007	08.03.2007	0	0	negativ	NA	NA	NA	DE	70565	9,125877	48,716268	8	Baden-W³rttemberg	Baden - Wurttemberg	18,8489	0,0206	5,9921	51,1477	22,1025	2,0152	URBAN	11,6894	10,4131	0	0,0206	2,0134	0	0	0	18,8489	0,0018	5,8922	27,7986	70565	70	8
	2007	12.01.2007	0	0	negativ	NA	NA	NA	DE	70565	9,125877	48,716268	8	Baden-W³rttemberg	Baden - Wurttemberg	18,8489	0,0206	5,9921	51,1477	22,1025	2,0152	URBAN	11,6894	10,4131	0	0,0206	2,0134	0	0	0	18,8489	0,0018	5,8922	27,7986	70565	70	8
	2007	09.01.2007	0	0	negativ	NA	NA	NA	DE	70565	9,125877	48,716268	8	Baden-W³rttemberg	Baden - Wurttemberg	18,8489	0,0206	5,9921	51,1477	22,1025	2,0152	URBAN	11,6894	10,4131	0	0,0206	2,0134	0	0	0	18,8489	0,0018	5,8922	27,7986	70565	70	8
	2007	05.11.2007	0	0	negativ	NA	NA	NA	DE	70565	9,125877	48,716268	8	Baden-W³rttemberg	Baden - Wurttemberg	18,8489	0,0206	5,9921	51,1477	22,1025	2,0152	URBAN	11,6894	10,4131	0	0,0206	2,0134	0	0	0	18,8489	0,0018	5,8922	27,7986	70565	70	8
	2007	23.11.2007	0	0	negativ	NA	NA	NA	DE	70771	9,143686	48,68192	8	Baden-W³rttemberg	Baden - Wurttemberg	34,2575	0,0061	2,0247	27,6556	34,9267	1,1791	LW	18,7707	16,156	0	0,0061	1,1682	0	0,1027	0,4671	33,6877	0,0108	1,0758	12,5322	70771	70	8
	2007	09.11.2007	0	0	negativ	NA	NA	NA	DE	70794	9,215807	48,659947	8	Baden-W³rttemberg	Baden - Wurttemberg	19,8981	0,0717	4,8638	23,9748	49,5996	1,62	LW	33,4807	16,119	0	0,0717	1,5643	0	0,0342	0	19,8639	0,0527	1,0255	9,9572	70794	70	8
	2007	20.07.2007	0	0	negativ	NA	NA	NA	DE	71063	8,990728	48,705585	8	Baden-W³rttemberg	Baden - Wurttemberg	2,2975	0,4185	3,3989	81,7379	7,7104	4,4508	URBAN	2,587	5,1233	0	0,4185	2,1805	0	0,2235	0	2,074	0	4,9323	14,8046	71063	71	539
	2007	13.02.2007	0	0	negativ	NA	NA	NA	DE	71229	9,009674	48,790404	8	Baden-W³rttemberg	Baden - Wurttemberg	33,6698	0,0565	1,4279	20,7992	41,1286	2,9821	LW	21,1641	19,9645	0	0,0565	2,9788	0,0033	0,2417	0,1528	33,2753	0	2,1982	10,8414	71229	71	539
	2007	16.04.2007	0	0	negativ	NA	NA	NA	DE	71229	9,009674	48,790404	8	Baden-W³rttemberg	Baden - Wurttemberg	33,6698	0,0565	1,4279	20,7992	41,1286	2,9821	LW	21,1641	19,9645	0	0,0565	2,9788	0,0033	0,2417	0,1528	33,2753	0	2,1982	10,8414	71229	71	539
	2007	23.10.2007	0	0	negativ	NA	NA	NA	DE	71229	9,009674	48,790404	8	Baden-W³rttemberg	Baden - Wurttemberg	33,6698	0,0565	1,4279	20,7992	41,1286	2,9821	LW	21,1641	19,9645	0	0,0565	2,9788	0,0033	0,2417	0,1528	33,2753	0	2,1982	10,8414	71229	71	539
	2007	08.10.2007	0	0	negativ	NA	NA	NA	DE	71229	9,009674	48,790404	8	Baden-W³rttemberg	Baden - Wurttemberg	33,6698	0,0565	1,4279	20,7992	41,1286	2,9821	LW	21,1641	19,9645	0	0,0565	2,9788	0,0033	0,2417	0,1528	33,2753	0	2,1982	10,8414	71229	71	539
	2007	14.05.2007	0	0	negativ	NA	NA	NA	DE	71636	9,167311	48,888236	8	Baden-W³rttemberg	Baden - Wurttemberg	1,0724	0	1,9496	58,5366	35,9402	2,5062	URBAN	29,8445	6,0957	0	0	2,4277	0	1,0724	0	0	0,0785	2,6446	21,2436	71636	71	539
	2007	04.09.2007	0	0	negativ	NA	NA	NA	DE	71686	9,26598	48,878055	8	Baden-W³rttemberg	Baden - Wurttemberg	4,7484	2,3033	0,4514	23,9234	63,786	4,7943	LW	49,8968	13,8893	2,2988	0,0046	4,7874	0	2,6557	0	2,0927	0,0069	1,2104	11,2726	71686	71	539
	2007	07.08.2007	0	0	negativ	NA	NA	NA	DE	71686	9,26598	48,878055	8	Baden-W³rttemberg	Baden - Wurttemberg	4,7484	2,3033	0,4514	23,9234	63,786	4,7943	LW	49,8968	13,8893	2,2988	0,0046	4,7874	0	2,6557	0	2,0927	0,0069	1,2104	11,2726	71686	71	539
	2007	03.07.2007	0	0	negativ	NA	NA	NA	DE	71686	9,26598	48,878055	8	Baden-W³rttemberg	Baden - Wurttemberg	4,7484	2,3033	0,4514	23,9234	63,786	4,7943	LW	49,8968	13,8893	2,2988	0,0046	4,7874	0	2,6557	0	2,0927	0,0069	1,2104	11,2726	71686	71	539
	2007	07.12.2007	0	0	negativ	NA	NA	NA	DE	72379	8,976373	48,348855	8	Baden-W³rttemberg	Baden - Wurttemberg	40,5545	0,0332	0,6749	13,7425	41,7011	3,314	LW	10,5259	31,1752	0	0,0332	2,4784	0,8168	0,268	0,6329	39,6536	0,0188	1,8677	4,7943	72379	72	18
	2007	08.11.2007	0	0	negativ	NA	NA	NA	DE	72531	9,364418	48,338439	8	Baden-W³rttemberg	Baden - Wurttemberg	36,9509	0,0074	0,0214	5,1531	55,7951	2,0722	LW	29,0647	26,7303	0	0,0074	1,5011	0,5711	0,0494	1,6865	35,2149	0	0,213	1,1678	72531	72	18
	2007	08.11.2007	0	0	negativ	NA	NA	NA	DE	72531	9,364418	48,338439	8	Baden-W³rttemberg	Baden - Wurttemberg	36,9509	0,0074	0,0214	5,1531	55,7951	2,0722	LW	29,0647	26,7303	0	0,0074	1,5011	0,5711	0,0494	1,6865	35,2149	0	0,213	1,1678	72531	72	18
	2007	08.11.2007	0	0	negativ	NA	NA	NA	DE	72531	9,364418	48,338439	8	Baden-W³rttemberg	Baden - Wurttemberg	36,9509	0,0074	0,0214	5,1531	55,7951	2,0722	LW	29,0647	26,7303	0	0,0074	1,5011	0,5711	0,0494	1,6865	35,2149	0	0,213	1,1678	72531	72	18
	2007	11.12.2007	0	0	negativ	NA	NA	NA	DE	72766	9,233935	48,529964	8	Baden-W³rttemberg	Baden - Wurttemberg	15,2439	0,4005	1,0368	31,3683	48,752	3,2521	LW	21,2055	27,5465	0,4005	0	2,3054	0,9158	10,7397	2,0976	2,4065	0,0031	1,0483	17,0988	72766	72	18
	2007	13.11.2007	0	0	negativ	NA	NA	NA	DE	73249	9,419756	48,688488	8	Baden-W³rttemberg	Baden - Wurttemberg	22,1311	2,8704	0,8855	23,3834	46,7074	4,2247	LW	20,7048	26,0026	0,9724	1,898	4,1126	0	0,8239	0,1107	21,1965	0,112	2,5252	9,0838	73249	73	47
	2007	15.10.2007	0	0	negativ	NA	NA	NA	DE	73249	9,419756	48,688488	8	Baden-W³rttemberg	Baden - Wurttemberg	22,1311	2,8704	0,8855	23,3834	46,7074	4,2247	LW	20,7048	26,0026	0,9724	1,898	4,1126	0	0,8239	0,1107	21,1965	0,112	2,5252	9,0838	73249	73	47
	2007	12.10.2007	0	0	negativ	NA	NA	NA	DE	73249	9,419756	48,688488	8	Baden-W³rttemberg	Baden - Wurttemberg	22,1311	2,8704	0,8855	23,3834	46,7074	4,2247	LW	20,7048	26,0026	0,9724	1,898	4,1126	0	0,8239	0,1107	21,1965	0,112	2,5252	9,0838	73249	73	47
	2007	01.08.2007	0	0	negativ	NA	NA	NA	DE	73614	9,529923	48,797861	8	Baden-W³rttemberg	Baden - Wurttemberg	43,2414	0,2871	0,4333	17,7832	37,0451	1,2889	WALD	9,992	27,0531	0,1108	0,1763	1,2772	0	0,0282	0,3834	42,8297	0,0116	0,9259	8,3215	73614	73	47
	2007	07.08.2007	0	0	negativ	NA	NA	NA	DE	73760	9,261549	48,71877	8	Baden-W³rttemberg	Baden - Wurttemberg	5,9878	0,0153	0,376	30,5171	61,9231	1,1843	LW	31,1769	30,7462	0	0,0153	1,1843	0	0,6569	0,6064	4,7244	0	2,1727	15,5661	73760	73	47
	2007	18.10.2007	0	0	negativ	NA	NA	NA	DE	73760	9,261549	48,71877	8	Baden-W³rttemberg	Baden - Wurttemberg	5,9878	0,0153	0,376	30,5171	61,9231	1,1843	LW	31,1769	30,7462	0	0,0153	1,1843	0	0,6569	0,6064	4,7244	0	2,1727	15,5661	73760	73	47
	2007	23.07.2007	0	0	negativ	NA	NA	NA	DE	74072	9,215342	49,140057	8	Baden-W³rttemberg	Baden - Wurttemberg	0	6,8434	5,3989	85,1582	0,9251	2,0651	URBAN	0	0,9251	6,8434	0	2,0652	0	0	0	0	0	11,1647	0,6764	74072	74	42
	2007	11.12.2007	0	0	negativ	NA	NA	NA	DE	74249	9,470038	49,310985	8	Baden-W³rttemberg	Baden - Wurttemberg	25,4997	1,1851	0,0012	6,6143	63,1633	3,5364	LW	49,3899	13,7734	1,1636	0,0215	3,4824	0	0,1001	0	25,3996	0,054	0,2113	1,9919	74249	74	42
	2007	25.05.2007	0	0	negativ	NA	NA	NA	DE	74366	9,139935	49,044736	8	Baden-W³rttemberg	Baden - Wurttemberg	2,8316	3,6108	0,6844	17,1549	73,1658	2,5525	LW	48,2963	24,8695	3,0721	0,5387	1,8667	0	2,8316	0	0	0,6858	0,7009	6,7803	74366	74	42
	2007	21.05.2007	0	0	negativ	NA	NA	NA	DE	74366	9,139935	49,044736	8	Baden-W³rttemberg	Baden - Wurttemberg	2,8316	3,6108	0,6844	17,1549	73,1658	2,5525	LW	48,2963	24,8695	3,0721	0,5387	1,8667	0	2,8316	0	0	0,6858	0,7009	6,7803	74366	74	42
	2007	30.04.2007	0	0	negativ	NA	NA	NA	DE	74366	9,139935	49,044736	8	Baden-W³rttemberg	Baden - Wurttemberg	2,8316	3,6108	0,6844	17,1549	73,1658	2,5525	LW	48,2963	24,8695	3,0721	0,5387	1,8667	0	2,8316	0	0	0,6858	0,7009	6,7803	74366	74	42
	2007	19.06.2007	0	0	negativ	NA	NA	NA	DE	74366	9,139935	49,044736	8	Baden-W³rttemberg	Baden - Wurttemberg	2,8316	3,6108	0,6844	17,1549	73,1658	2,5525	LW	48,2963	24,8695	3,0721	0,5387	1,8667	0	2,8316	0	0	0,6858	0,7009	6,7803	74366	74	42
	2007	18.07.2007	0	0	negativ	NA	NA	NA	DE	74366	9,139935	49,044736	8	Baden-W³rttemberg	Baden - Wurttemberg	2,8316	3,6108	0,6844	17,1549	73,1658	2,5525	LW	48,2963	24,8695	3,0721	0,5387	1,8667	0	2,8316	0	0	0,6858	0,7009	6,7803	74366	74	42
	2007	26.06.2007	0	0	negativ	NA	NA	NA	DE	74535	9,572946	49,088674	8	Baden-W³rttemberg	Baden - Wurttemberg	57,124	0,2032	0,0095	5,9128	35,9719	0,7787	WALD	11,233	24,739	0	0,2032	0,7594	0	0,0143	26,4636	30,646	0,0194	0,1408	1,1535	74535	74	42
	2007	18.06.2007	0	0	negativ	NA	NA	NA	DE	74889	8,883484	49,236312	8	Baden-W³rttemberg	Baden - Wurttemberg	26,0603	0,0377	0,5486	12,3918	58,0121	2,9603	LW	48,4303	9,5818	0	0,0377	2,9253	0	0,0038	0,0114	26,0451	0,035	1,5531	4,6989	74889	74	42
	2007	10.08.2007	0	0	negativ	NA	NA	NA	DE	75223	8,798975	48,908525	8	Baden-W³rttemberg	Baden - Wurttemberg	36,9164	0,5015	0,7023	15,3973	43,6811	2,8137	LW	20,4476	23,2335	0,4785	0,023	2,6805	0	0	0,1117	36,8047	0,1332	0,6539	8,8939	75223	75	227
	2007	01.10.2007	0	0	negativ	NA	NA	NA	DE	75223	8,798975	48,908525	8	Baden-W³rttemberg	Baden - Wurttemberg	36,9164	0,5015	0,7023	15,3973	43,6811	2,8137	LW	20,4476	23,2335	0,4785	0,023	2,6805	0	0	0,1117	36,8047	0,1332	0,6539	8,8939	75223	75	227
	2007	05.01.2007	0	0	negativ	NA	NA	NA	DE	75305	8,571214	48,825612	8	Baden-W³rttemberg	Baden - Wurttemberg	79,6369	0,1619	0,0635	10,5711	8,5599	1,0091	WALD	0	8,5599	0,1502	0,0117	1,0091	0	0	0,0003	79,6367	0	0,5246	5,2425	75305	75	227
	2007	06.11.2007	0	0	negativ	NA	NA	NA	DE	75365	8,733997	48,707119	8	Baden-W³rttemberg	Baden - Wurttemberg	53,8881	0,4444	0,0616	14,8788	29,3328	1,3967	WALD	14,3511	14,9816	0,431	0,0133	1,3738	0	0,122	31,9683	21,7978	0,0229	1,2622	5,5976	75365	75	227
	2007	23.10.2007	0	0	negativ	NA	NA	NA	DE	76133	8,389404	49,013686	8	Baden-W³rttemberg	Baden - Wurttemberg	2,087	0	4,1433	90,3981	0,6452	2,7923	URBAN	0	0,6452	0	0	0,0747	2,7175	2,087	0	0	0	6,5768	25,2689	76133	76	3
	2007	09.01.2007	0	0	negativ	NA	NA	NA	DE	76337	8,470915	48,923995	8	Baden-W³rttemberg	Baden - Wurttemberg	34,3092	0,0385	0,3407	27,414	36,245	1,6526	LW	8,631	27,6141	0	0,0385	1,6526	0	0,0669	0	34,2423	0	2,7604	17,7123	76337	76	3
	2007	12.04.2007	0	0	negativ	NA	NA	NA	DE	76351	8,408913	49,127722	8	Baden-W³rttemberg	Baden - Wurttemberg	29,4316	8,5788	0,6289	15,0329	43,6701	2,6616	LW	34,6096	9,0605	2,5992	5,9796	1,3282	0,0322	15,3478	0	14,0839	1,3012	0,9775	6,3394	76351	76	3
	2007	26.07.2007	0	0	negativ	NA	NA	NA	DE	76351	8,408913	49,127722	8	Baden-W³rttemberg	Baden - Wurttemberg	29,4316	8,5788	0,6289	15,0329	43,6701	2,6616	LW	34,6096	9,0605	2,5992	5,9796	1,3282	0,0322	15,3478	0	14,0839	1,3012	0,9775	6,3394	76351	76	3
	2007	17.10.2007	0	0	negativ	NA	NA	NA	DE	76448	8,290349	48,931152	8	Baden-W³rttemberg	Baden - Wurttemberg	40,227	2,1472	0,3457	13,9894	41,8344	1,4655	LW	29,1544	12,6801	0	2,1472	1,3778	0	3,2061	0	37,0209	0,0877	1,3538	5,9502	76448	76	3
	2007	09.05.2007	0	0	negativ	NA	NA	NA	DE	77815	8,147	48,689924	8	Baden-W³rttemberg	Baden - Wurttemberg	42,3619	0,4848	0,6411	15,59	39,4533	1,4838	WALD	16,5166	22,9367	0	0,4848	1,203	0,2541	8,1413	24,1891	10,0315	0,0267	0,8074	5,5352	77815	77	35
	2007	17.01.2007	0	0	negativ	NA	NA	NA	DE	77855	8,036541	48,634361	8	Baden-W³rttemberg	Baden - Wurttemberg	8,9486	1,2829	0,8386	17,1782	69,791	1,9845	LW	31,8574	37,9336	0	1,2829	1,939	0	6,6204	0,0175	2,3107	0,0455	0,7824	5,0473	77855	77	35
	2007	23.05.2007	0	0	negativ	NA	NA	NA	DE	77855	8,036541	48,634361	8	Baden-W³rttemberg	Baden - Wurttemberg	8,9486	1,2829	0,8386	17,1782	69,791	1,9845	LW	31,8574	37,9336	0	1,2829	1,939	0	6,6204	0,0175	2,3107	0,0455	0,7824	5,0473	77855	77	35
	2007	23.07.2007	0	0	negativ	NA	NA	NA	DE	77855	8,036541	48,634361	8	Baden-W³rttemberg	Baden - Wurttemberg	8,9486	1,2829	0,8386	17,1782	69,791	1,9845	LW	31,8574	37,9336	0	1,2829	1,939	0	6,6204	0,0175	2,3107	0,0455	0,7824	5,0473	77855	77	35
	2007	04.12.2007	0	0	negativ	NA	NA	NA	DE	77855	8,036541	48,634361	8	Baden-W³rttemberg	Baden - Wurttemberg	8,9486	1,2829	0,8386	17,1782	69,791	1,9845	LW	31,8574	37,9336	0	1,2829	1,939	0	6,6204	0,0175	2,3107	0,0455	0,7824	5,0473	77855	77	35
	2007	28.11.2007	0	0	negativ	NA	NA	NA	DE	77855	8,036541	48,634361	8	Baden-W³rttemberg	Baden - Wurttemberg	8,9486	1,2829	0,8386	17,1782	69,791	1,9845	LW	31,8574	37,9336	0	1,2829	1,939	0	6,6204	0,0175	2,3107	0,0455	0,7824	5,0473	77855	77	35
	2007	12.11.2007	0	0	negativ	NA	NA	NA	DE	77855	8,036541	48,634361	8	Baden-W³rttemberg	Baden - Wurttemberg	8,9486	1,2829	0,8386	17,1782	69,791	1,9845	LW	31,8574	37,9336	0	1,2829	1,939	0	6,6204	0,0175	2,3107	0,0455	0,7824	5,0473	77855	77	35
	2007	08.10.2007	0	0	negativ	NA	NA	NA	DE	77855	8,036541	48,634361	8	Baden-W³rttemberg	Baden - Wurttemberg	8,9486	1,2829	0,8386	17,1782	69,791	1,9845	LW	31,8574	37,9336	0	1,2829	1,939	0	6,6204	0,0175	2,3107	0,0455	0,7824	5,0473	77855	77	35
	2007	10.10.2007	0	0	negativ	NA	NA	NA	DE	78166	8,484553	47,953163	8	Baden-W³rttemberg	Baden - Wurttemberg	29,7971	1,2343	1,1355	11,4191	52,59	3,8254	LW	26,8571	25,7329	0,6579	0,5764	1,9756	0	0,0113	15,7459	14,0399	1,8498	2,5323	3,0623	78166	78	164
	2007	30.10.2007	0	0	negativ	NA	NA	NA	DE	78567	8,935383	48,02152	8	Baden-W³rttemberg	Baden - Wurttemberg	62,7974	1,2363	0,2229	6,7133	26,6214	2,4087	WALD	2,5976	24,0238	1,2309	0,0053	2,4087	0	8,9982	20,8376	32,9616	0	0,5419	3,9342	78567	78	164
	2007	19.12.2007	0	0	negativ	NA	NA	NA	DE	79286	7,963781	48,040648	8	Baden-W³rttemberg	Baden - Wurttemberg	64,6552	0,0172	0,0022	4,0681	29,755	1,5032	WALD	0,0473	29,7078	0	0,0172	1,4279	0,0517	0	0,0872	64,568	0,0236	0,1737	1,0169	79286	79	1
	2007	27.02.2007	0	0	negativ	NA	NA	NA	DE	79618	7,771421	47,585035	8	Baden-W³rttemberg	Baden - Wurttemberg	39,5789	1,8787	0,9174	16,5934	39,5381	1,4656	WALD	10,8804	28,6577	1,8351	0,0436	1,3921	0	5,8576	1,0833	32,638	0,0007	0,9249	6,4517	79618	79	1
	2007	26.02.2007	0	0	negativ	NA	NA	NA	DE	79618	7,771421	47,585035	8	Baden-W³rttemberg	Baden - Wurttemberg	39,5789	1,8787	0,9174	16,5934	39,5381	1,4656	WALD	10,8804	28,6577	1,8351	0,0436	1,3921	0	5,8576	1,0833	32,638	0,0007	0,9249	6,4517	79618	79	1
	2007	25.05.2007	0	0	negativ	NA	NA	NA	DE	79618	7,771421	47,585035	8	Baden-W³rttemberg	Baden - Wurttemberg	39,5789	1,8787	0,9174	16,5934	39,5381	1,4656	WALD	10,8804	28,6577	1,8351	0,0436	1,3921	0	5,8576	1,0833	32,638	0,0007	0,9249	6,4517	79618	79	1
	2007	12.04.2007	0	0	negativ	NA	NA	NA	DE	79618	7,771421	47,585035	8	Baden-W³rttemberg	Baden - Wurttemberg	39,5789	1,8787	0,9174	16,5934	39,5381	1,4656	WALD	10,8804	28,6577	1,8351	0,0436	1,3921	0	5,8576	1,0833	32,638	0,0007	0,9249	6,4517	79618	79	1
	2007	28.12.2007	0	0	negativ	NA	NA	NA	DE	79618	7,771421	47,585035	8	Baden-W³rttemberg	Baden - Wurttemberg	39,5789	1,8787	0,9174	16,5934	39,5381	1,4656	WALD	10,8804	28,6577	1,8351	0,0436	1,3921	0	5,8576	1,0833	32,638	0,0007	0,9249	6,4517	79618	79	1
	2007	27.12.2007	0	0	negativ	NA	NA	NA	DE	79618	7,771421	47,585035	8	Baden-W³rttemberg	Baden - Wurttemberg	39,5789	1,8787	0,9174	16,5934	39,5381	1,4656	WALD	10,8804	28,6577	1,8351	0,0436	1,3921	0	5,8576	1,0833	32,638	0,0007	0,9249	6,4517	79618	79	1
	2007	06.12.2007	1	1	Angiostrongylus vasorum	NA	NA	NA	DE	79618	7,771421	47,585035	8	Baden-W³rttemberg	Baden - Wurttemberg	39,5789	1,8787	0,9174	16,5934	39,5381	1,4656	WALD	10,8804	28,6577	1,8351	0,0436	1,3921	0	5,8576	1,0833	32,638	0,0007	0,9249	6,4517	79618	79	1
	2007	06.12.2007	0	0	negativ	NA	NA	NA	DE	79618	7,771421	47,585035	8	Baden-W³rttemberg	Baden - Wurttemberg	39,5789	1,8787	0,9174	16,5934	39,5381	1,4656	WALD	10,8804	28,6577	1,8351	0,0436	1,3921	0	5,8576	1,0833	32,638	0,0007	0,9249	6,4517	79618	79	1
	2007	22.10.2007	0	0	negativ	NA	NA	NA	DE	79618	7,771421	47,585035	8	Baden-W³rttemberg	Baden - Wurttemberg	39,5789	1,8787	0,9174	16,5934	39,5381	1,4656	WALD	10,8804	28,6577	1,8351	0,0436	1,3921	0	5,8576	1,0833	32,638	0,0007	0,9249	6,4517	79618	79	1
	2007	04.12.2007	0	0	negativ	NA	NA	NA	DE	79650	7,876865	47,673506	8	Baden-W³rttemberg	Baden - Wurttemberg	53,9924	0,1853	0,1137	9,0151	35,6541	1,0413	WALD	6,7326	28,9215	0,1474	0,0379	1,0009	0	0,4115	0,1357	53,4452	0,0404	0,6443	3,5507	79650	79	1
	2007	20.11.2007	0	0	negativ	NA	NA	NA	DE	79650	7,876865	47,673506	8	Baden-W³rttemberg	Baden - Wurttemberg	53,9924	0,1853	0,1137	9,0151	35,6541	1,0413	WALD	6,7326	28,9215	0,1474	0,0379	1,0009	0	0,4115	0,1357	53,4452	0,0404	0,6443	3,5507	79650	79	1
	2007	07.02.2007	0	0	negativ	NA	NA	NA	DE	79774	8,12042	47,62442	8	Baden-W³rttemberg	Baden - Wurttemberg	38,9595	1,533	0,1965	9,8967	47,7053	1,6766	LW	18,1083	29,5969	1,5253	0,0077	1,6766	0	0,2567	0,3025	38,4003	0	0,5219	3,1327	79774	79	1
	2007	03.12.2007	0	0	negativ	NA	NA	NA	DE	79774	8,12042	47,62442	8	Baden-W³rttemberg	Baden - Wurttemberg	38,9595	1,533	0,1965	9,8967	47,7053	1,6766	LW	18,1083	29,5969	1,5253	0,0077	1,6766	0	0,2567	0,3025	38,4003	0	0,5219	3,1327	79774	79	1
	2007	12.10.2007	0	0	negativ	NA	NA	NA	DE	79774	8,12042	47,62442	8	Baden-W³rttemberg	Baden - Wurttemberg	38,9595	1,533	0,1965	9,8967	47,7053	1,6766	LW	18,1083	29,5969	1,5253	0,0077	1,6766	0	0,2567	0,3025	38,4003	0	0,5219	3,1327	79774	79	1
	2007	11.07.2007	0	0	negativ	NA	NA	NA	DE	79790	8,327039	47,598177	8	Baden-W³rttemberg	Baden - Wurttemberg	37,5944	2,799	0,0178	9,8305	48,0912	1,4863	LW	19,4292	28,662	2,7494	0,0496	1,4863	0	0,4299	0,019	37,1454	0	0,5014	4,4791	79790	79	1
	2007	13.08.2007	0	0	negativ	NA	NA	NA	DE	81479	11,524216	48,078181	9	Bayern	Bavaria	7,2733	2,1891	1,0737	69,9892	19,0934	0,3812	URBAN	14,2985	4,7949	1,6433	0,5458	0	0	1,5387	0,0496	5,685	0,3812	5,8086	55,9888	81479	81	1317
	2007	13.08.2007	0	0	negativ	NA	NA	NA	DE	81479	11,524216	48,078181	9	Bayern	Bavaria	7,2733	2,1891	1,0737	69,9892	19,0934	0,3812	URBAN	14,2985	4,7949	1,6433	0,5458	0	0	1,5387	0,0496	5,685	0,3812	5,8086	55,9888	81479	81	1317
	2007	17.12.2007	0	0	negativ	NA	NA	NA	DE	81669	11,600523	48,119854	9	Bayern	Bavaria	0	0,3394	1,7141	97,9334	0,0131	0	URBAN	0	0,0131	0,3394	0	0	0	0	0	0	0	12,5189	53,4964	81669	81	1317
	2007	17.12.2007	0	0	negativ	NA	NA	NA	DE	81669	11,600523	48,119854	9	Bayern	Bavaria	0	0,3394	1,7141	97,9334	0,0131	0	URBAN	0	0,0131	0,3394	0	0	0	0	0	0	0	12,5189	53,4964	81669	81	1317
	2007	15.01.2007	0	0	negativ	NA	NA	NA	DE	82057	11,424841	47,945745	9	Bayern	Bavaria	39,4522	0,104	0,562	16,1312	43,6443	0,1165	LW	11,3395	32,3048	0	0,104	0	0	0,5948	32,4286	6,4289	0,1165	1,4411	10,9981	82057	82	96
	2007	05.02.2007	0	0	negativ	NA	NA	NA	DE	82335	11,345485	47,916668	9	Bayern	Bavaria	18,4599	60,0772	0,0466	5,4833	15,3668	0,5672	GEWAESSER	3,1058	12,261	0,0001	60,0771	0,0893	0	0,6784	13,2092	4,5722	0,4779	0,2575	3,2712	82335	82	96
	2007	19.11.2007	0	0	negativ	NA	NA	NA	DE	82335	11,345485	47,916668	9	Bayern	Bavaria	18,4599	60,0772	0,0466	5,4833	15,3668	0,5672	GEWAESSER	3,1058	12,261	0,0001	60,0771	0,0893	0	0,6784	13,2092	4,5722	0,4779	0,2575	3,2712	82335	82	96
	2007	24.02.2007	0	0	negativ	NA	NA	NA	DE	82362	11,147771	47,843432	9	Bayern	Bavaria	23,5832	1,5192	0,1646	13,4615	59,896	1,3754	LW	10,0582	49,8378	0,6003	0,9189	0,2146	0	1,3552	9,7744	12,4536	1,1608	0,9355	5,9091	82362	82	96
	2007	19.04.2007	0	0	negativ	NA	NA	NA	DE	82362	11,147771	47,843432	9	Bayern	Bavaria	23,5832	1,5192	0,1646	13,4615	59,896	1,3754	LW	10,0582	49,8378	0,6003	0,9189	0,2146	0	1,3552	9,7744	12,4536	1,1608	0,9355	5,9091	82362	82	96
	2007	04.09.2007	0	0	negativ	NA	NA	NA	DE	82362	11,147771	47,843432	9	Bayern	Bavaria	23,5832	1,5192	0,1646	13,4615	59,896	1,3754	LW	10,0582	49,8378	0,6003	0,9189	0,2146	0	1,3552	9,7744	12,4536	1,1608	0,9355	5,9091	82362	82	96
	2007	04.09.2007	0	0	negativ	NA	NA	NA	DE	82362	11,147771	47,843432	9	Bayern	Bavaria	23,5832	1,5192	0,1646	13,4615	59,896	1,3754	LW	10,0582	49,8378	0,6003	0,9189	0,2146	0	1,3552	9,7744	12,4536	1,1608	0,9355	5,9091	82362	82	96
	2007	17.12.2007	0	0	negativ	NA	NA	NA	DE	82362	11,147771	47,843432	9	Bayern	Bavaria	23,5832	1,5192	0,1646	13,4615	59,896	1,3754	LW	10,0582	49,8378	0,6003	0,9189	0,2146	0	1,3552	9,7744	12,4536	1,1608	0,9355	5,9091	82362	82	96
	2007	19.11.2007	0	0	negativ	NA	NA	NA	DE	82362	11,147771	47,843432	9	Bayern	Bavaria	23,5832	1,5192	0,1646	13,4615	59,896	1,3754	LW	10,0582	49,8378	0,6003	0,9189	0,2146	0	1,3552	9,7744	12,4536	1,1608	0,9355	5,9091	82362	82	96
	2007	06.11.2007	0	0	negativ	NA	NA	NA	DE	82362	11,147771	47,843432	9	Bayern	Bavaria	23,5832	1,5192	0,1646	13,4615	59,896	1,3754	LW	10,0582	49,8378	0,6003	0,9189	0,2146	0	1,3552	9,7744	12,4536	1,1608	0,9355	5,9091	82362	82	96
	2007	06.11.2007	0	0	negativ	NA	NA	NA	DE	82362	11,147771	47,843432	9	Bayern	Bavaria	23,5832	1,5192	0,1646	13,4615	59,896	1,3754	LW	10,0582	49,8378	0,6003	0,9189	0,2146	0	1,3552	9,7744	12,4536	1,1608	0,9355	5,9091	82362	82	96
	2007	03.12.2007	0	0	negativ	NA	NA	NA	DE	83727	11,871679	47,684306	9	Bayern	Bavaria	69,0366	3,2153	0,0176	4,8898	19,7013	3,1081	WALD	0	19,7013	0,1112	3,1041	1,61	0	0,1384	46,3649	22,5333	1,4981	0,3082	2,8251	83727	83	3
	2007	16.11.2007	0	0	negativ	NA	NA	NA	DE	84036	12,197247	48,526602	9	Bayern	Bavaria	26,6126	0,9053	0,009	15,1985	57,2505	0,0241	LW	47,5301	9,7204	0,2585	0,6468	0,0241	0	3,1198	13,7425	9,7503	0	0,7899	7,6475	84036	84	123
	2007	17.09.2007	0	0	negativ	NA	NA	NA	DE	84424	12,058926	48,189353	9	Bayern	Bavaria	36,1645	0,2216	0	7,6335	55,9528	0,0276	LW	27,2235	28,7294	0,0945	0,1271	0,0276	0	0,6154	25,0746	10,4744	0	0,2064	2,3075	84424	84	123
	2007	06.06.2007	0	0	negativ	NA	NA	NA	DE	85080	11,362909	48,813714	9	Bayern	Bavaria	13,5072	0,1241	0,1901	17,8427	67,9356	0,4003	LW	61,0653	6,8703	0	0,1241	0,4003	0	0,8567	1,5134	11,1371	0	1,3288	9,0416	85080	85	111
	2007	05.06.2007	0	0	negativ	NA	NA	NA	DE	85080	11,362909	48,813714	9	Bayern	Bavaria	13,5072	0,1241	0,1901	17,8427	67,9356	0,4003	LW	61,0653	6,8703	0	0,1241	0,4003	0	0,8567	1,5134	11,1371	0	1,3288	9,0416	85080	85	111
	2007	10.07.2007	0	0	negativ	NA	NA	NA	DE	85080	11,362909	48,813714	9	Bayern	Bavaria	13,5072	0,1241	0,1901	17,8427	67,9356	0,4003	LW	61,0653	6,8703	0	0,1241	0,4003	0	0,8567	1,5134	11,1371	0	1,3288	9,0416	85080	85	111
	2007	11.06.2007	0	0	negativ	NA	NA	NA	DE	85283	11,629032	48,603046	9	Bayern	Bavaria	26,5546	0,179	0,2939	7,713	65,1195	0,1515	LW	33,8276	31,2919	0,1056	0,0734	0,1515	0	0,4912	17,6925	8,3709	0	0,2394	2,0906	85283	85	111
	2007	25.05.2007	0	0	negativ	NA	NA	NA	DE	85283	11,629032	48,603046	9	Bayern	Bavaria	26,5546	0,179	0,2939	7,713	65,1195	0,1515	LW	33,8276	31,2919	0,1056	0,0734	0,1515	0	0,4912	17,6925	8,3709	0	0,2394	2,0906	85283	85	111
	2007	28.03.2007	0	0	negativ	NA	NA	NA	DE	85540	11,729938	48,117737	9	Bayern	Bavaria	13,155	0,0418	0,989	39,0838	46,3147	0,4161	LW	42,1348	4,1799	0	0,0418	0,4161	0	0,3088	12,3748	0,4713	0	2,7068	17,752	85540	85	111
	2007	08.03.2007	0	0	negativ	NA	NA	NA	DE	85540	11,729938	48,117737	9	Bayern	Bavaria	13,155	0,0418	0,989	39,0838	46,3147	0,4161	LW	42,1348	4,1799	0	0,0418	0,4161	0	0,3088	12,3748	0,4713	0	2,7068	17,752	85540	85	111
	2007	22.02.2007	0	0	negativ	NA	NA	NA	DE	85540	11,729938	48,117737	9	Bayern	Bavaria	13,155	0,0418	0,989	39,0838	46,3147	0,4161	LW	42,1348	4,1799	0	0,0418	0,4161	0	0,3088	12,3748	0,4713	0	2,7068	17,752	85540	85	111
	2007	27.08.2007	0	0	negativ	NA	NA	NA	DE	85540	11,729938	48,117737	9	Bayern	Bavaria	13,155	0,0418	0,989	39,0838	46,3147	0,4161	LW	42,1348	4,1799	0	0,0418	0,4161	0	0,3088	12,3748	0,4713	0	2,7068	17,752	85540	85	111
	2007	07.03.2007	0	0	negativ	NA	NA	NA	DE	85567	11,951109	48,032077	9	Bayern	Bavaria	26,6577	0,4456	0,1259	11,3639	61,0022	0,4048	LW	24,443	36,5593	0,2157	0,2299	0,0497	0	0,7697	11,6332	14,2547	0,355	1,5669	4,393	85567	85	111
	2007	15.05.2007	0	0	negativ	NA	NA	NA	DE	86441	10,596067	48,405966	9	Bayern	Bavaria	56,8186	0,4844	0,2584	5,7028	36,3207	0,4219	WALD	21,3222	14,9985	0,2638	0,2206	0,1577	0	0,7967	49,4996	6,5223	0,2642	0,26	1,9545	86441	86	24
	2007	26.11.2007	0	0	negativ	NA	NA	NA	DE	86459	10,714706	48,306183	9	Bayern	Bavaria	53,1766	0,4837	0,0919	6,8599	39,1577	0,2302	WALD	17,6007	21,557	0,2448	0,2389	0,0861	0	0,4608	44,9458	7,77	0,1441	0,6586	2,9684	86459	86	24
	2007	06.07.2007	0	0	negativ	NA	NA	NA	DE	86507	10,862819	48,215871	9	Bayern	Bavaria	12,2643	2,3929	1,7447	13,5338	69,5606	0,5037	LW	44,9366	24,6241	0,1598	2,2332	0,5037	0	3,277	6,0365	2,9508	0	0,2797	2,6552	86507	86	24
	2007	31.10.2007	0	0	negativ	NA	NA	NA	DE	86551	11,118079	48,447412	9	Bayern	Bavaria	31,8085	0,4801	0,0924	11,5388	55,6042	0,476	LW	40,5431	15,0611	0,2985	0,1816	0,476	0	0,3401	25,6998	5,7686	0	0,5708	5,112	86551	86	24
	2007	03.04.2007	0	0	negativ	NA	NA	NA	DE	86666	11,04041	48,690005	9	Bayern	Bavaria	9,091	1,2166	0,1893	7,7739	80,2054	1,5237	LW	62,5276	17,6777	0,1003	1,1164	0,7957	0,2832	0,8464	6,4709	1,7737	0,4448	0,2699	2,0702	86666	86	24
	2007	25.09.2007	1	1	Angiostrongylus vasorum	NA	NA	NA	DE	88662	9,160551	47,785533	8	Baden-W³rttemberg	Baden - Wurttemberg	22,5515	26,1307	0,2382	10,7135	39,0626	1,2718	LW	19,7908	19,2718	0	26,1307	1,0932	0	1,3644	1,263	19,924	0,1786	0,7299	4,9267	88662	88	27
	2007	01.10.2007	0	0	negativ	NA	NA	NA	DE	88662	9,160551	47,785533	8	Baden-W³rttemberg	Baden - Wurttemberg	22,5515	26,1307	0,2382	10,7135	39,0626	1,2718	LW	19,7908	19,2718	0	26,1307	1,0932	0	1,3644	1,263	19,924	0,1786	0,7299	4,9267	88662	88	27
	2007	20.03.2007	0	0	negativ	NA	NA	NA	DE	89150	9,690345	48,484766	8	Baden-W³rttemberg	Baden - Wurttemberg	27,2511	0,0041	0,3079	8,5353	61,5832	2,3192	LW	40,6622	20,921	0	0,0041	1,4399	0,8793	1,4927	2,2574	23,501	0	0,6279	2,3043	89150	89	9
	2007	25.05.2007	0	0	negativ	NA	NA	NA	DE	89231	10,008808	48,378857	9	Bayern	Bavaria	11,9573	3,2888	0,5675	53,6755	29,4844	1,0829	URBAN	18,7071	10,7774	2,1306	1,1582	1,0829	0	11,9418	0	0,0154	0	9,0574	14,3262	89231	89	9
	2007	30.07.2007	0	0	negativ	NA	NA	NA	DE	90451	11,045564	49,404788	9	Bayern	Bavaria	4,1574	6,267	3,2669	67,0703	17,6406	1,6602	URBAN	5,4424	12,1982	4,2422	0,1647	1,6602	0	0,4983	1,6159	2,0432	0	5,8766	22,3864	90451	90	124
	2007	28.12.2007	0	0	negativ	NA	NA	NA	DE	90451	11,045564	49,404788	9	Bayern	Bavaria	4,1574	6,267	3,2669	67,0703	17,6406	1,6602	URBAN	5,4424	12,1982	4,2422	0,1647	1,6602	0	0,4983	1,6159	2,0432	0	5,8766	22,3864	90451	90	124
	2007	13.12.2007	0	0	negativ	NA	NA	NA	DE	90451	11,045564	49,404788	9	Bayern	Bavaria	4,1574	6,267	3,2669	67,0703	17,6406	1,6602	URBAN	5,4424	12,1982	4,2422	0,1647	1,6602	0	0,4983	1,6159	2,0432	0	5,8766	22,3864	90451	90	124
	2007	13.12.2007	0	0	negativ	NA	NA	NA	DE	90451	11,045564	49,404788	9	Bayern	Bavaria	4,1574	6,267	3,2669	67,0703	17,6406	1,6602	URBAN	5,4424	12,1982	4,2422	0,1647	1,6602	0	0,4983	1,6159	2,0432	0	5,8766	22,3864	90451	90	124
	2007	03.12.2007	1	1	Crenosoma vulpis	NA	NA	NA	DE	90451	11,045564	49,404788	9	Bayern	Bavaria	4,1574	6,267	3,2669	67,0703	17,6406	1,6602	URBAN	5,4424	12,1982	4,2422	0,1647	1,6602	0	0,4983	1,6159	2,0432	0	5,8766	22,3864	90451	90	124
	2007	30.11.2007	1	1	Crenosoma vulpis	NA	NA	NA	DE	90451	11,045564	49,404788	9	Bayern	Bavaria	4,1574	6,267	3,2669	67,0703	17,6406	1,6602	URBAN	5,4424	12,1982	4,2422	0,1647	1,6602	0	0,4983	1,6159	2,0432	0	5,8766	22,3864	90451	90	124
	2007	21.11.2007	0	0	negativ	NA	NA	NA	DE	90451	11,045564	49,404788	9	Bayern	Bavaria	4,1574	6,267	3,2669	67,0703	17,6406	1,6602	URBAN	5,4424	12,1982	4,2422	0,1647	1,6602	0	0,4983	1,6159	2,0432	0	5,8766	22,3864	90451	90	124
	2007	21.11.2007	0	0	negativ	NA	NA	NA	DE	90451	11,045564	49,404788	9	Bayern	Bavaria	4,1574	6,267	3,2669	67,0703	17,6406	1,6602	URBAN	5,4424	12,1982	4,2422	0,1647	1,6602	0	0,4983	1,6159	2,0432	0	5,8766	22,3864	90451	90	124
	2007	26.06.2007	0	0	negativ	NA	NA	NA	DE	90587	10,883404	49,520858	9	Bayern	Bavaria	17,1237	0,6413	0,13	14,2996	67,8045	0,001	LW	54,4483	13,3562	0,2245	0,4168	0,001	0	0,062	17,0616	0	0	0,5903	8,7534	90587	90	124
	2007	15.10.2007	0	0	negativ	NA	NA	NA	DE	90587	10,883404	49,520858	9	Bayern	Bavaria	17,1237	0,6413	0,13	14,2996	67,8045	0,001	LW	54,4483	13,3562	0,2245	0,4168	0,001	0	0,062	17,0616	0	0	0,5903	8,7534	90587	90	124
	2007	14.05.2007	0	0	negativ	NA	NA	NA	DE	91275	11,608548	49,689202	9	Bayern	Bavaria	49,0398	0,7157	0	6,4127	43,6936	0,1381	WALD	24,6549	19,0388	0,004	0,7118	0,1363	0	0,3196	36,0917	12,6285	0,0018	0,3631	2,4321	91275	91	2
	2007	15.02.2007	0	0	negativ	NA	NA	NA	DE	91475	10,742111	49,703107	9	Bayern	Bavaria	35,2697	1,0319	0	5,2953	58,3734	0,0296	LW	44,7097	13,6637	0,2753	0,7566	0,0296	0	0,0191	35,1034	0,1472	0	0,2021	1,7931	91475	91	2
	2007	20.04.2007	1	1	Crenosoma vulpis	NA	NA	NA	DE	91522	10,559752	49,29048	9	Bayern	Bavaria	29,2079	0,3994	0,9635	18,4109	50,45	0,5737	LW	31,523	18,927	0,0402	0,3592	0,5339	0	0,1349	23,3008	5,7721	0,0398	1,0515	5,5515	91522	91	2
	2007	03.08.2007	0	0	negativ	NA	NA	NA	DE	91522	10,559752	49,29048	9	Bayern	Bavaria	29,2079	0,3994	0,9635	18,4109	50,45	0,5737	LW	31,523	18,927	0,0402	0,3592	0,5339	0	0,1349	23,3008	5,7721	0,0398	1,0515	5,5515	91522	91	2
	2007	22.08.2007	0	0	negativ	NA	NA	NA	DE	91555	10,328633	49,173936	9	Bayern	Bavaria	26,2518	0,8364	0,1483	6,659	65,3835	0,727	LW	36,2394	29,1442	0,26	0,5764	0,5988	0,0683	0,0944	15,8041	10,3533	0,0599	0,2255	1,407	91555	91	2
	2007	06.08.2007	0	0	negativ	NA	NA	NA	DE	91555	10,328633	49,173936	9	Bayern	Bavaria	26,2518	0,8364	0,1483	6,659	65,3835	0,727	LW	36,2394	29,1442	0,26	0,5764	0,5988	0,0683	0,0944	15,8041	10,3533	0,0599	0,2255	1,407	91555	91	2
	2007	21.06.2007	0	0	negativ	NA	NA	NA	DE	91613	10,368067	49,443714	9	Bayern	Bavaria	26,0758	0,3047	0	7,1121	64,782	1,7255	LW	49,178	15,604	0	0,3047	1,7255	0	3,9131	3,9781	18,1846	0	0,2395	1,2701	91613	91	2
	2007	20.12.2007	0	0	negativ	NA	NA	NA	DE	92331	11,7321	49,164597	9	Bayern	Bavaria	36,6171	0,2379	0,2533	6,972	55,7819	0,1456	LW	47,5135	8,2683	0,211	0,0269	0,1456	0	0,165	23,3976	13,0545	0	0,2462	2,2713	92331	92	144
	2007	20.12.2007	0	0	negativ	NA	NA	NA	DE	92331	11,7321	49,164597	9	Bayern	Bavaria	36,6171	0,2379	0,2533	6,972	55,7819	0,1456	LW	47,5135	8,2683	0,211	0,0269	0,1456	0	0,165	23,3976	13,0545	0	0,2462	2,2713	92331	92	144
	2007	20.12.2007	0	0	negativ	NA	NA	NA	DE	92331	11,7321	49,164597	9	Bayern	Bavaria	36,6171	0,2379	0,2533	6,972	55,7819	0,1456	LW	47,5135	8,2683	0,211	0,0269	0,1456	0	0,165	23,3976	13,0545	0	0,2462	2,2713	92331	92	144
	2007	20.12.2007	0	0	negativ	NA	NA	NA	DE	92331	11,7321	49,164597	9	Bayern	Bavaria	36,6171	0,2379	0,2533	6,972	55,7819	0,1456	LW	47,5135	8,2683	0,211	0,0269	0,1456	0	0,165	23,3976	13,0545	0	0,2462	2,2713	92331	92	144
	2007	05.12.2007	1	1	Crenosoma vulpis	NA	NA	NA	DE	92331	11,7321	49,164597	9	Bayern	Bavaria	36,6171	0,2379	0,2533	6,972	55,7819	0,1456	LW	47,5135	8,2683	0,211	0,0269	0,1456	0	0,165	23,3976	13,0545	0	0,2462	2,2713	92331	92	144
	2007	09.07.2007	0	0	negativ	NA	NA	NA	DE	92709	12,422141	49,573734	9	Bayern	Bavaria	41,5008	0,4268	0,0262	3,9142	53,9224	0,2097	LW	30,115	23,8074	0,1732	0,2535	0,1302	0	0,0864	40,1201	1,2943	0,0795	0,2195	0,9043	92709	92	144
	2007	10.05.2007	0	0	negativ	NA	NA	NA	DE	93055	12,149916	49,009047	9	Bayern	Bavaria	9,0642	3,1463	1,8171	43,1469	42,4987	0,3735	URBAN	33,7224	8,7763	2,3614	0,1112	0,3735	0	1,7591	0,6562	6,6489	0	1,9026	8,019	93055	93	281
	2007	07.02.2007	0	0	negativ	NA	NA	NA	DE	93309	11,864743	48,933702	9	Bayern	Bavaria	67,9038	1,5332	0,0118	6,3344	24,1197	0,0972	WALD	18,3736	5,7461	1,3956	0,0944	0,0542	0	1,7922	28,4018	37,7098	0,0429	0,2373	2,4879	93309	93	281
	2007	24.01.2007	0	0	negativ	NA	NA	NA	DE	93309	11,864743	48,933702	9	Bayern	Bavaria	67,9038	1,5332	0,0118	6,3344	24,1197	0,0972	WALD	18,3736	5,7461	1,3956	0,0944	0,0542	0	1,7922	28,4018	37,7098	0,0429	0,2373	2,4879	93309	93	281
	2007	22.01.2007	0	0	negativ	NA	NA	NA	DE	93309	11,864743	48,933702	9	Bayern	Bavaria	67,9038	1,5332	0,0118	6,3344	24,1197	0,0972	WALD	18,3736	5,7461	1,3956	0,0944	0,0542	0	1,7922	28,4018	37,7098	0,0429	0,2373	2,4879	93309	93	281
	2007	26.06.2007	0	0	negativ	NA	NA	NA	DE	93309	11,864743	48,933702	9	Bayern	Bavaria	67,9038	1,5332	0,0118	6,3344	24,1197	0,0972	WALD	18,3736	5,7461	1,3956	0,0944	0,0542	0	1,7922	28,4018	37,7098	0,0429	0,2373	2,4879	93309	93	281
	2007	20.09.2007	0	0	negativ	NA	NA	NA	DE	93309	11,864743	48,933702	9	Bayern	Bavaria	67,9038	1,5332	0,0118	6,3344	24,1197	0,0972	WALD	18,3736	5,7461	1,3956	0,0944	0,0542	0	1,7922	28,4018	37,7098	0,0429	0,2373	2,4879	93309	93	281
	2007	24.08.2007	0	0	negativ	NA	NA	NA	DE	93309	11,864743	48,933702	9	Bayern	Bavaria	67,9038	1,5332	0,0118	6,3344	24,1197	0,0972	WALD	18,3736	5,7461	1,3956	0,0944	0,0542	0	1,7922	28,4018	37,7098	0,0429	0,2373	2,4879	93309	93	281
	2007	03.08.2007	0	0	negativ	NA	NA	NA	DE	93309	11,864743	48,933702	9	Bayern	Bavaria	67,9038	1,5332	0,0118	6,3344	24,1197	0,0972	WALD	18,3736	5,7461	1,3956	0,0944	0,0542	0	1,7922	28,4018	37,7098	0,0429	0,2373	2,4879	93309	93	281
	2007	03.07.2007	0	0	negativ	NA	NA	NA	DE	93309	11,864743	48,933702	9	Bayern	Bavaria	67,9038	1,5332	0,0118	6,3344	24,1197	0,0972	WALD	18,3736	5,7461	1,3956	0,0944	0,0542	0	1,7922	28,4018	37,7098	0,0429	0,2373	2,4879	93309	93	281
	2007	15.01.2007	0	0	negativ	NA	NA	NA	DE	95346	11,515844	50,178884	9	Bayern	Bavaria	45,5499	0,1561	0,0467	6,3352	47,1343	0,7778	LW	29,698	17,4362	0,0158	0,1403	0,7259	0	0,1494	43,5963	1,8041	0,0519	0,3671	1,473	95346	95	38
	2007	26.11.2007	0	0	negativ	NA	NA	NA	DE	97941	9,655484	49,622781	8	Baden-W³rttemberg	Baden - Wurttemberg	33,2437	0,3002	0,5828	9,0771	51,3527	5,4813	LW	36,9326	14,4201	0,2804	0,0197	3,9013	1,4165	0,2831	2,0108	30,9499	0,1635	0,4098	3,4448	97941	97	33
	2008	01.04.2008	0	0	negativ	Weinb÷hla	24	M	DE	1689	13,557685	51,183914	14	Sachsen	Saxony	23,3867	0,5716	0,1792	19,5114	54,8895	1,4616	LW	41,3644	13,5252	0	0,5716	0,3965	0	2,1548	14,7593	6,4727	1,065	2,9014	1,3248	1689	1	242
	2008	05.06.2008	0	0	negativ	Bannewitz	9	M	DE	1728	13,722686	50,980957	14	Sachsen	Saxony	9,1713	0,1793	0,4606	22,5368	64,8646	2,8267	LW	46,8655	17,9991	0	0,1793	0,8815	0	5,4106	0,1278	3,6328	1,9452	3,4248	9,9539	1728	1	242
	2008	02.12.2008	0	0	negativ	Ebersbach	36	M	DE	2730	14,597332	51,00821	14	Sachsen	Saxony	15,9278	0,2479	0,6322	31,8988	49,37	1,6576	LW	34,2915	15,0785	0	0,2479	0,6186	0	1,6172	8,1101	6,2005	1,039	2,2106	15,5342	2730	2	27
	2008	21.10.2008	0	0	negativ	Colditz	6	W	DE	4680	12,792138	51,131065	14	Sachsen	Saxony	31,4538	1,4342	0,0884	10,0628	56,3672	0,5937	LW	41,8755	14,4917	0,9678	0,4664	0,2745	0	8,4883	20,0016	2,9639	0,3192	0,6704	3,3771	4680	4	23
	2008	21.10.2008	0	0	negativ	Colditz	24	M	DE	4680	12,792138	51,131065	14	Sachsen	Saxony	31,4538	1,4342	0,0884	10,0628	56,3672	0,5937	LW	41,8755	14,4917	0,9678	0,4664	0,2745	0	8,4883	20,0016	2,9639	0,3192	0,6704	3,3771	4680	4	23
	2008	21.10.2008	0	0	negativ	Colditz	48	M	DE	4680	12,792138	51,131065	14	Sachsen	Saxony	31,4538	1,4342	0,0884	10,0628	56,3672	0,5937	LW	41,8755	14,4917	0,9678	0,4664	0,2745	0	8,4883	20,0016	2,9639	0,3192	0,6704	3,3771	4680	4	23
	2008	07.06.2008	0	0	negativ	Zscherben	144	W	DE	6179	11,817961	51,442519	15	Sachsen-Anhalt	Saxony Anhalt	1,7464	0,747	0,7323	12,2805	81,0398	3,4564	LW	74,3616	6,6782	0,1991	0,5479	2,0924	0	1,7107	0,0029	0,0328	1,3616	1,8149	2,361	6179	6	112
	2008	12.03.2008	0	0	negativ	Sandersdorf	48	M	DE	6792	12,243715	51,618591	15	Sachsen-Anhalt	Saxony Anhalt	17,4565	9,1123	2,5041	23,4652	38,6736	8,7884	LW	36,4134	2,2602	0	9,1123	6,8726	0	11,9324	1,6215	3,9026	1,9157	2,797	0,8538	6792	6	112
	2008	06.11.2008	0	0	negativ	Schweinitz	48	M	DE	6917	12,974431	51,820802	15	Sachsen-Anhalt	Saxony Anhalt	30,141	1,3121	0,3691	5,3603	59,5726	3,2449	LW	43,8322	15,7405	0,7735	0,5386	1,1682	0,8464	1,2991	19,1164	9,7256	1,2303	0,3483	0,024	6917	6	112
	2008	29.10.2008	0	0	negativ	Chemnitz	10	M	DE	9116	12,870164	50,823173	14	Sachsen	Saxony	3,637	0,2835	0,64	59,7446	30,0926	5,6375	URBAN	16,3441	13,7485	0	0,2835	3,7755	0	3,5772	0	0,0598	1,8619	9,205	15,0152	9116	9	6
	2008	25.03.2008	0	0	negativ	Chemnitz	2	M	DE	9126	12,938414	50,816683	14	Sachsen	Saxony	2,2515	0	3,793	87,5919	3,8217	2,5854	URBAN	3,4704	0,3513	0	0	0	0	1,66	0,5914	0	2,5854	15,6959	31,3974	9126	9	6
	2008	15.02.2008	0	0	negativ	Chemnitz	84	W	DE	9126	12,938414	50,816683	14	Sachsen	Saxony	2,2515	0	3,793	87,5919	3,8217	2,5854	URBAN	3,4704	0,3513	0	0	0	0	1,66	0,5914	0	2,5854	15,6959	31,3974	9126	9	6
	2008	05.02.2008	0	0	negativ	Chemnitz	NA	NA	DE	9126	12,938414	50,816683	14	Sachsen	Saxony	2,2515	0	3,793	87,5919	3,8217	2,5854	URBAN	3,4704	0,3513	0	0	0	0	1,66	0,5914	0	2,5854	15,6959	31,3974	9126	9	6
	2008	16.06.2008	0	0	negativ	Chemnitz	96	W	DE	9126	12,938414	50,816683	14	Sachsen	Saxony	2,2515	0	3,793	87,5919	3,8217	2,5854	URBAN	3,4704	0,3513	0	0	0	0	1,66	0,5914	0	2,5854	15,6959	31,3974	9126	9	6
	2008	18.09.2008	0	0	negativ	Chemnitz	4	M	DE	9126	12,938414	50,816683	14	Sachsen	Saxony	2,2515	0	3,793	87,5919	3,8217	2,5854	URBAN	3,4704	0,3513	0	0	0	0	1,66	0,5914	0	2,5854	15,6959	31,3974	9126	9	6
	2008	11.09.2008	0	0	negativ	Chemnitz	84	M	DE	9126	12,938414	50,816683	14	Sachsen	Saxony	2,2515	0	3,793	87,5919	3,8217	2,5854	URBAN	3,4704	0,3513	0	0	0	0	1,66	0,5914	0	2,5854	15,6959	31,3974	9126	9	6
	2008	20.08.2008	0	0	negativ	Chemnitz	36	W	DE	9126	12,938414	50,816683	14	Sachsen	Saxony	2,2515	0	3,793	87,5919	3,8217	2,5854	URBAN	3,4704	0,3513	0	0	0	0	1,66	0,5914	0	2,5854	15,6959	31,3974	9126	9	6
	2008	23.07.2008	0	0	negativ	Chemnitz	12	W	DE	9126	12,938414	50,816683	14	Sachsen	Saxony	2,2515	0	3,793	87,5919	3,8217	2,5854	URBAN	3,4704	0,3513	0	0	0	0	1,66	0,5914	0	2,5854	15,6959	31,3974	9126	9	6
	2008	26.11.2008	0	0	negativ	Chemnitz	48	M	DE	9126	12,938414	50,816683	14	Sachsen	Saxony	2,2515	0	3,793	87,5919	3,8217	2,5854	URBAN	3,4704	0,3513	0	0	0	0	1,66	0,5914	0	2,5854	15,6959	31,3974	9126	9	6
	2008	26.11.2008	0	0	negativ	Chemnitz	12	M	DE	9126	12,938414	50,816683	14	Sachsen	Saxony	2,2515	0	3,793	87,5919	3,8217	2,5854	URBAN	3,4704	0,3513	0	0	0	0	1,66	0,5914	0	2,5854	15,6959	31,3974	9126	9	6
	2008	26.02.2008	0	0	negativ	Berlin	72	W	DE	10318	13,527659	52,483263	11	Berlin	Berlin	1,3183	0,0806	4,4388	86,7192	0	7,4551	URBAN	0	0	0	0,0806	1,8328	0	0	0	1,3183	5,6224	26,4242	38,3986	10318	10	238
	2008	05.03.2008	0	0	negativ	Berlin	36	W	DE	12349	13,420261	52,426338	11	Berlin	Berlin	0	1,5202	1,0763	93,1399	3,2497	1,0138	URBAN	3,2486	0,0012	0	1,5202	0,0455	0	0	0	0	0,9683	36,3599	44,1389	12349	12	159
	2008	11.02.2008	0	0	negativ	Berlin	192	W	DE	12349	13,420261	52,426338	11	Berlin	Berlin	0	1,5202	1,0763	93,1399	3,2497	1,0138	URBAN	3,2486	0,0012	0	1,5202	0,0455	0	0	0	0	0,9683	36,3599	44,1389	12349	12	159
	2008	26.09.2008	0	0	negativ	Berlin	72	W	DE	12349	13,420261	52,426338	11	Berlin	Berlin	0	1,5202	1,0763	93,1399	3,2497	1,0138	URBAN	3,2486	0,0012	0	1,5202	0,0455	0	0	0	0	0,9683	36,3599	44,1389	12349	12	159
	2008	29.08.2008	0	0	negativ	Berlin	4	W	DE	12349	13,420261	52,426338	11	Berlin	Berlin	0	1,5202	1,0763	93,1399	3,2497	1,0138	URBAN	3,2486	0,0012	0	1,5202	0,0455	0	0	0	0	0,9683	36,3599	44,1389	12349	12	159
	2008	04.08.2008	0	0	negativ	Berlin	NA	M	DE	12349	13,420261	52,426338	11	Berlin	Berlin	0	1,5202	1,0763	93,1399	3,2497	1,0138	URBAN	3,2486	0,0012	0	1,5202	0,0455	0	0	0	0	0,9683	36,3599	44,1389	12349	12	159
	2008	15.07.2008	0	0	negativ	Berlin	72	M	DE	12349	13,420261	52,426338	11	Berlin	Berlin	0	1,5202	1,0763	93,1399	3,2497	1,0138	URBAN	3,2486	0,0012	0	1,5202	0,0455	0	0	0	0	0,9683	36,3599	44,1389	12349	12	159
	2008	02.07.2008	0	0	negativ	Berlin	72	M	DE	12349	13,420261	52,426338	11	Berlin	Berlin	0	1,5202	1,0763	93,1399	3,2497	1,0138	URBAN	3,2486	0,0012	0	1,5202	0,0455	0	0	0	0	0,9683	36,3599	44,1389	12349	12	159
	2008	17.12.2008	0	0	negativ	Berlin	1	W	DE	12349	13,420261	52,426338	11	Berlin	Berlin	0	1,5202	1,0763	93,1399	3,2497	1,0138	URBAN	3,2486	0,0012	0	1,5202	0,0455	0	0	0	0	0,9683	36,3599	44,1389	12349	12	159
	2008	28.02.2008	0	0	negativ	Berlin	24	M	DE	14193	13,234688	52,473734	11	Berlin	Berlin	66,5647	9,7311	2,2017	15,7221	0,4414	5,3553	WALD	0	0,4414	7,9182	1,8129	1,6455	0	4,5643	9,005	52,9953	3,7097	2,1048	10,3352	14193	14	139
	2008	29.01.2008	0	0	negativ	Berlin	12	W	DE	14193	13,234688	52,473734	11	Berlin	Berlin	66,5647	9,7311	2,2017	15,7221	0,4414	5,3553	WALD	0	0,4414	7,9182	1,8129	1,6455	0	4,5643	9,005	52,9953	3,7097	2,1048	10,3352	14193	14	139
	2008	17.01.2008	1	1	Angiostrongylus vasorum	Berlin	12	W	DE	14193	13,234688	52,473734	11	Berlin	Berlin	66,5647	9,7311	2,2017	15,7221	0,4414	5,3553	WALD	0	0,4414	7,9182	1,8129	1,6455	0	4,5643	9,005	52,9953	3,7097	2,1048	10,3352	14193	14	139
	2008	02.12.2008	0	0	negativ	Stahnsdorf	60	M	DE	14532	13,200527	52,370124	12	Brandenburg	Brandenburg	30,0433	0,9795	1,0592	27,3192	37,0706	3,5498	LW	21,7996	15,271	0,3525	0,627	1,5736	1,2648	3,4133	9,0129	17,6171	0,7114	1,2129	17,1982	14532	14	139
	2008	21.11.2008	0	0	negativ	Kleinmachnow	60	W	DE	14532	13,200527	52,370124	12	Brandenburg	Brandenburg	30,0433	0,9795	1,0592	27,3192	37,0706	3,5498	LW	21,7996	15,271	0,3525	0,627	1,5736	1,2648	3,4133	9,0129	17,6171	0,7114	1,2129	17,1982	14532	14	139
	2008	20.11.2008	0	0	negativ	Kleinmachnow	120	M	DE	14532	13,200527	52,370124	12	Brandenburg	Brandenburg	30,0433	0,9795	1,0592	27,3192	37,0706	3,5498	LW	21,7996	15,271	0,3525	0,627	1,5736	1,2648	3,4133	9,0129	17,6171	0,7114	1,2129	17,1982	14532	14	139
	2008	18.11.2008	0	0	negativ	Kleinmachnow	144	M	DE	14532	13,200527	52,370124	12	Brandenburg	Brandenburg	30,0433	0,9795	1,0592	27,3192	37,0706	3,5498	LW	21,7996	15,271	0,3525	0,627	1,5736	1,2648	3,4133	9,0129	17,6171	0,7114	1,2129	17,1982	14532	14	139
	2008	27.11.2008	0	0	negativ	Beelitz	48	M	DE	14547	12,946383	52,224573	12	Brandenburg	Brandenburg	48,8523	0,6635	0,308	6,9221	40,6619	2,5957	WALD	24,6528	16,0091	0,0699	0,5937	1,0988	0,7397	0,2687	47,8377	0,7458	0,7573	0,4748	2,9698	14547	14	139
	2008	03.06.2008	0	0	negativ	Stangenhagen	12	W	DE	14959	13,21015	52,213775	12	Brandenburg	Brandenburg	24,7865	3,7272	1,4411	7,035	60,0055	3,0092	LW	38,5934	21,4121	0,0618	3,6653	0,9474	0,4667	1,7916	17,7602	5,2348	1,5952	0,412	1,43	14959	14	139
	2008	21.01.2008	0	0	negativ	Petershagen	NA	M	DE	15370	13,765701	52,518676	12	Brandenburg	Brandenburg	19,3034	0,4001	1,6954	50,0245	23,8854	4,7216	URBAN	14,4655	9,4198	0	0,4001	0,9375	0	3,3204	8,7948	7,1882	3,7841	1,0799	41,9464	15370	15	209
	2008	01.08.2008	0	0	negativ	L³bben	156	W	DE	15907	13,898276	51,945343	12	Brandenburg	Brandenburg	38,0278	1,6817	0,1897	7,958	46,3184	5,8153	LW	30,3122	16,0062	0,6303	1,0513	1,8382	0,057	3,5027	30,7184	3,8067	3,9201	0,8825	3,1373	15907	15	209
	2008	02.10.2008	0	0	negativ	Oranienburg	12	M	DE	16515	13,289992	52,769211	12	Brandenburg	Brandenburg	50,2224	1,7551	0,4064	16,9399	25,8575	4,838	WALD	15,8768	9,9807	0,7231	1,0193	1,0557	0,8194	2,9375	36,4504	10,8345	2,9629	1,2382	10,6901	16515	16	173
	2008	19.09.2008	0	0	negativ	Birkenwerder	NA	W	DE	16547	13,305954	52,702889	12	Brandenburg	Brandenburg	68,5362	0,6972	1,3229	23,5726	3,8097	2,086	WALD	0,1605	3,6492	0,2312	0,466	0,3926	0	3,6527	54,6094	10,2741	1,6934	0,8962	19,2984	16547	16	173
	2008	22.12.2008	0	0	negativ	Birkenwerder	24	M	DE	16547	13,305954	52,702889	12	Brandenburg	Brandenburg	68,5362	0,6972	1,3229	23,5726	3,8097	2,086	WALD	0,1605	3,6492	0,2312	0,466	0,3926	0	3,6527	54,6094	10,2741	1,6934	0,8962	19,2984	16547	16	173
	2008	16.07.2008	0	0	negativ	Neustrelitz	108	M	DE	17235	13,064561	53,337941	13	Mecklenburg-Vorpommern	Mecklenburg Western Pomerania	56,8006	8,4788	0,1112	8,6411	16,0682	9,9029	WALD	3,475	12,5932	0,0277	8,4462	0,4965	3,4197	4,5048	44,213	8,0828	5,9867	1,7469	1,9427	17235	17	329
	2008	07.10.2008	0	0	negativ	Rostock	12	M	DE	18059	12,087378	54,027134	13	Mecklenburg-Vorpommern	Mecklenburg Western Pomerania	9,4492	1,534	0,4615	15,0813	69,6174	3,8889	LW	57,6785	11,9389	0,6018	0,9322	1,0188	0	3,5516	0,372	5,5256	2,8701	4,5597	4,0342	18059	18	231
	2008	08.02.2008	0	0	negativ	Parchim	12	W	DE	19370	11,843653	53,431602	13	Mecklenburg-Vorpommern	Mecklenburg Western Pomerania	38,9751	1,4591	3,1467	10,0159	41,4629	4,9404	LW	33,4248	8,0382	0,3888	1,0702	0,4005	0,7471	11,3843	20,203	7,3878	3,7927	2,2426	1,9444	19370	19	331
	2008	14.05.2008	0	0	negativ	Winsen-Pattensen	12	W	DE	21423	10,223689	53,359821	3	Niedersachsen	Lower Saxony	7,8754	4,1206	0,57	14,3185	67,8928	5,2544	LW	37,1387	30,7541	2,594	1,4565	0,9247	0,0017	1,5899	4,7479	1,5376	4,328	2,3676	6,6029	21423	21	57
	2008	06.11.2008	0	0	negativ	Hamburg	9	W	DE	22177	10,067081	53,606701	2	Hamburg	Hamburg	0	1,6423	0,3556	96,6906	0	1,3115	URBAN	0	0	0	1,6423	0,0181	0	0	0	0	1,2934	12,0493	65,883	22177	22	295
	2008	18.03.2008	0	0	negativ	L³beck	84	M	DE	23569	10,794354	53,916506	1	Schleswig-Holstein	Schleswig Holstein	25,2214	3,3927	5,0856	30,9947	28,5133	6,8764	URBAN	17,7959	10,7174	2,3169	1,0758	4,605	0	5,6212	6,0006	13,5995	2,2714	3,2767	14,5862	23569	23	352
	2008	21.10.2008	0	0	negativ	Rendsburg	96	W	DE	24768	9,657463	54,298061	1	Schleswig-Holstein	Schleswig Holstein	5,6697	5,55	3,105	49,8719	29,1888	6,6801	URBAN	14,4767	14,7122	4,8421	0,4948	3,2887	0	1,5129	1,1122	3,0446	3,3914	5,1746	21,3382	24768	24	64
	2008	19.08.2008	0	0	negativ	Oldenburg	60	M	DE	26122	8,212491	53,137118	3	Niedersachsen	Lower Saxony	0,2497	2,222	10,9315	86,4023	0	0,6296	URBAN	0	0	0,1847	2,0373	0,282	0	0,2497	0	0	0,3476	21,6673	34,9361	26122	26	154
	2008	08.09.2008	0	0	negativ	Schwarme	NA	W	DE	27327	9,04678	52,884236	3	Niedersachsen	Lower Saxony	7,3147	0,0153	0,0009	8,3856	83,8325	0,4511	LW	71,6828	12,1497	0,0001	0,0152	0,1446	0	2,6795	1,9117	2,7234	0,0809	0,6697	2,3409	27327	27	8
	2008	29.01.2008	0	0	negativ	Ganderkesee	48	NA	DE	27777	8,533367	53,047571	3	Niedersachsen	Lower Saxony	10,9396	0,5004	0,6491	14,7237	70,8953	2,2967	LW	37,324	33,5713	0	0,5004	0,8369	0,4969	3,8278	2,5019	4,6099	0,963	0,6181	7,406	27777	27	8
	2008	16.12.2008	0	0	negativ	Bremen	48	M	DE	28757	8,634112	53,177956	4	Bremen	Bremen	4,6937	4,5351	1,915	85,5822	2,5812	0,817	URBAN	0	2,5812	4,0959	0,1725	0,7905	0	0,8176	0	3,8761	0,0265	10,5627	47,0986	28757	28	207
	2008	05.11.2008	0	0	negativ	Bremen	24	M	DE	28757	8,634112	53,177956	4	Bremen	Bremen	4,6937	4,5351	1,915	85,5822	2,5812	0,817	URBAN	0	2,5812	4,0959	0,1725	0,7905	0	0,8176	0	3,8761	0,0265	10,5627	47,0986	28757	28	207
	2008	26.09.2008	0	0	negativ	Soltau	96	M	DE	29614	9,850708	52,999829	3	Niedersachsen	Lower Saxony	46,1594	0,423	0,3532	8,5855	39,4914	4,994	WALD	29,796	9,6954	0	0,423	0,3175	3,555	1,149	38,7092	6,3012	1,1214	1,6741	3,0303	29614	29	66
	2008	08.09.2008	0	0	negativ	Soltau	NA	W	DE	29614	9,850708	52,999829	3	Niedersachsen	Lower Saxony	46,1594	0,423	0,3532	8,5855	39,4914	4,994	WALD	29,796	9,6954	0	0,423	0,3175	3,555	1,149	38,7092	6,3012	1,1214	1,6741	3,0303	29614	29	66
	2008	05.06.2008	0	0	negativ	Hannover	12	W	DE	30519	9,775792	52,338004	3	Niedersachsen	Lower Saxony	7,7446	5,3635	3,5487	68,9001	9,3714	5,2907	URBAN	1,1295	8,2419	1,0385	4,325	2,1873	0	7,7446	0	0	3,1034	17,8688	25,9967	30519	30	24
	2008	20.03.2008	0	0	negativ	Wunstorf	5	W	DE	31515	9,391046	52,433995	3	Niedersachsen	Lower Saxony	6,7581	22,7698	2,9616	15,0911	46,4654	5,9632	LW	34,1914	12,274	0,4048	22,3511	0,6132	0,0462	2,4425	0,7103	3,6053	5,3038	0,7583	6,2901	31515	31	2
	2008	22.04.2008	0	0	negativ	Paderborn	72	M	DE	33100	8,828781	51,719925	5	Nordrhein-Westfalen	Northrhine Westphalia	14,1204	0,0219	0,6653	17,3981	65,1572	2,6377	LW	48,2341	16,9232	0	0,0219	2,6103	0	7,713	3,9879	2,4195	0,0273	2,9357	7,497	33100	33	3
	2008	15.04.2008	0	0	negativ	Reiskirchen	108	W	DE	35447	8,861064	50,587938	6	Hessen	Hesse	31,8021	0,0536	0,7684	12,6706	53,0954	1,6219	LW	35,7221	17,3733	0	0,0536	1,5004	0	9,0229	7,3731	15,4062	0	2,5812	5,7007	35447	35	309
	2008	24.01.2008	0	0	negativ	Waldsolms Brandoberndorf	96	M	DE	35647	8,495899	50,433545	6	Hessen	Hesse	57,7998	0,1053	0,0009	7,0086	32,3164	2,7689	WALD	20,712	11,6044	0	0,1053	2,7548	0	20,7298	5,8639	31,2062	0,0111	1,6605	3,0832	35647	35	309
	2008	28.11.2008	0	0	negativ	Waldsolms Brandoberndorf	4	M	DE	35647	8,495899	50,433545	6	Hessen	Hesse	57,7998	0,1053	0,0009	7,0086	32,3164	2,7689	WALD	20,712	11,6044	0	0,1053	2,7548	0	20,7298	5,8639	31,2062	0,0111	1,6605	3,0832	35647	35	309
	2008	15.04.2008	0	0	negativ	Alheim	72	W	DE	36211	9,660886	51,029641	6	Hessen	Hesse	41,816	0,5766	0,0829	5,1951	49,0742	3,2552	LW	31,228	17,8462	0,2321	0,3445	3,1859	0	4,5492	16,5	20,7668	0	0,1903	2,3872	36211	36	145
	2008	14.04.2008	0	0	negativ	Kirchheim	36	W	DE	36275	9,55776	50,851019	6	Hessen	Hesse	48,9544	0,2439	0,592	5,9593	42,4498	1,8259	WALD	27,1961	15,2537	0	0,2439	1,76	0	2,1986	29,0498	17,706	0,0574	0,8821	2,2281	36275	36	145
	2008	07.04.2008	0	0	negativ	Kirchheim	36	M	DE	36275	9,55776	50,851019	6	Hessen	Hesse	48,9544	0,2439	0,592	5,9593	42,4498	1,8259	WALD	27,1961	15,2537	0	0,2439	1,76	0	2,1986	29,0498	17,706	0,0574	0,8821	2,2281	36275	36	145
	2008	10.11.2008	0	0	negativ	Kirchheim	24	W	DE	36275	9,55776	50,851019	6	Hessen	Hesse	48,9544	0,2439	0,592	5,9593	42,4498	1,8259	WALD	27,1961	15,2537	0	0,2439	1,76	0	2,1986	29,0498	17,706	0,0574	0,8821	2,2281	36275	36	145
	2008	14.10.2008	0	0	negativ	Rosdorf	8	W	DE	37124	9,842252	51,469005	3	Niedersachsen	Lower Saxony	22,0567	0,0947	0,6056	8,6326	65,7087	2,9343	LW	59,2018	6,5069	0,0088	0,0859	1,2784	0	13,8197	0,651	7,586	1,6559	0,4904	2,9429	37124	37	25
	2008	15.07.2008	0	0	negativ	Wolfsburg	24	M	DE	38448	10,817693	52,457889	3	Niedersachsen	Lower Saxony	12,862	1,7326	0,8875	25,7408	55,0725	3,7094	LW	35,5177	19,5548	0,4623	1,2703	1,018	0,0725	3,2282	2,8463	6,7874	2,6189	3,9344	11,8744	38448	38	2
	2008	23.07.2008	0	0	negativ	Hamersleben	12	M	DE	39393	11,069733	52,083457	15	Sachsen-Anhalt	Saxony Anhalt	2,3941	0,2486	0,0541	6,0069	89,7135	1,5827	LW	81,0031	8,7105	0	0,2486	1,1254	0	2,014	0,2687	0,1115	0,4573	0,5193	0,195	39393	39	489
	2008	10.03.2008	0	0	negativ	Gr÷ningen	12	W	DE	39397	11,219494	51,94897	15	Sachsen-Anhalt	Saxony Anhalt	1,4126	0,5768	0,1888	6,0225	90,0815	1,7179	LW	87,2236	2,8579	0,1639	0,4129	0,864	0	1,4017	0,0108	0	0,8539	0,5235	0,4259	39397	39	489
	2008	24.11.2008	0	0	negativ	D³sseldorf	48	W	DE	40225	6,791355	51,1952	5	Nordrhein-Westfalen	Northrhine Westphalia	4,871	5,5117	7,2853	76,9235	1,3517	5,1963	URBAN	0,0007	1,351	3,7024	1,8093	4,3803	0	4,871	0	0	0,8044	19,8584	17,32	40225	40	543
	2008	05.03.2008	0	0	negativ	D³sseldorf	72	M	DE	40470	6,808908	51,253285	5	Nordrhein-Westfalen	Northrhine Westphalia	0	0	2,5865	89,5356	0	7,9289	URBAN	0	0	0	0	2,3944	0	0	0	0	0,4731	17,9309	43,7805	40470	40	543
	2008	08.01.2008	0	0	negativ	D³sseldorf	120	W	DE	40470	6,808908	51,253285	5	Nordrhein-Westfalen	Northrhine Westphalia	0	0	2,5865	89,5356	0	7,9289	URBAN	0	0	0	0	2,3944	0	0	0	0	0,4731	17,9309	43,7805	40470	40	543
	2008	15.08.2008	0	0	negativ	D³sseldorf	4	W	DE	40470	6,808908	51,253285	5	Nordrhein-Westfalen	Northrhine Westphalia	0	0	2,5865	89,5356	0	7,9289	URBAN	0	0	0	0	2,3944	0	0	0	0	0,4731	17,9309	43,7805	40470	40	543
	2008	04.12.2008	0	0	negativ	D³sseldorf	12	M	DE	40595	6,901971	51,140707	5	Nordrhein-Westfalen	Northrhine Westphalia	19,7819	0	3,5437	59,5684	4,0286	13,5703	URBAN	0,1148	3,9138	0	0	13,2621	0	14,696	2,6373	2,4486	0,2572	6,4346	40,7887	40595	40	543
	2008	07.10.2008	0	0	negativ	D³sseldorf	72	M	DE	40595	6,901971	51,140707	5	Nordrhein-Westfalen	Northrhine Westphalia	19,7819	0	3,5437	59,5684	4,0286	13,5703	URBAN	0,1148	3,9138	0	0	13,2621	0	14,696	2,6373	2,4486	0,2572	6,4346	40,7887	40595	40	543
	2008	22.01.2008	0	0	negativ	D³sseldorf	24	W	DE	40625	6,855987	51,232401	5	Nordrhein-Westfalen	Northrhine Westphalia	13,4664	0,0159	1,6536	77,0971	3,3242	4,4529	URBAN	2,1344	1,1898	0	0,0159	2,7418	0	13,3235	0	0,1429	0	12,7599	40,7725	40625	40	543
	2008	11.06.2008	0	0	negativ	M÷nchengladbach	3	M	DE	41063	6,428816	51,212038	5	Nordrhein-Westfalen	Northrhine Westphalia	9,8616	0	1,4728	69,1076	17,113	2,4911	URBAN	11,3478	5,7652	0	0	2,4911	0	8,3878	0	1,4737	0	7,1508	37,5594	41063	41	162
	2008	01.10.2008	0	0	negativ	Niederkr³chten	6	W	DE	41372	6,156919	51,204094	5	Nordrhein-Westfalen	Northrhine Westphalia	37,2981	0,7334	0,3515	25,3967	31,8229	4,3621	WALD	25,6455	6,1773	0,0283	0,705	2,5985	1,3226	6,0581	20,1031	11,1369	0,4273	2,952	5,6697	41372	41	162
	2008	17.10.2008	0	0	negativ	Neuss	36	W	DE	41462	6,664529	51,216547	5	Nordrhein-Westfalen	Northrhine Westphalia	6,3642	0,4326	3,4387	54,1857	31,0432	4,6751	URBAN	25,7189	5,3244	0	0,4326	2,9343	1,4456	6,3642	0	0	0,282	6,7174	33,6333	41462	41	162
	2008	29.04.2008	0	0	negativ	Wuppertal	12	W	DE	42109	7,148778	51,276566	5	Nordrhein-Westfalen	Northrhine Westphalia	5,0322	0,0286	1,198	89,8494	1,6892	2,3182	URBAN	0	1,6892	0	0,0286	2,3135	0	4,5246	0	0,5075	0	21,0539	44,5446	42109	42	1225
	2008	01.04.2008	1	1	Angiostrongylus vasorum	Wuppertal	10	W	DE	42109	7,148778	51,276566	5	Nordrhein-Westfalen	Northrhine Westphalia	5,0322	0,0286	1,198	89,8494	1,6892	2,3182	URBAN	0	1,6892	0	0,0286	2,3135	0	4,5246	0	0,5075	0	21,0539	44,5446	42109	42	1225
	2008	09.06.2008	0	0	negativ	Herne	NA	W	DE	44649	7,150491	51,533043	5	Nordrhein-Westfalen	Northrhine Westphalia	0,9873	0,1623	2,6126	83,0508	0,1887	13,0923	URBAN	0,1887	0	0	0,1623	11,3716	0	0,9873	0	0	1,687	10,7168	42,1408	44649	44	1405
	2008	01.09.2008	0	0	negativ	Herne	NA	M	DE	44649	7,150491	51,533043	5	Nordrhein-Westfalen	Northrhine Westphalia	0,9873	0,1623	2,6126	83,0508	0,1887	13,0923	URBAN	0,1887	0	0	0,1623	11,3716	0	0,9873	0	0	1,687	10,7168	42,1408	44649	44	1405
	2008	30.07.2008	0	0	negativ	Herne	NA	W	DE	44649	7,150491	51,533043	5	Nordrhein-Westfalen	Northrhine Westphalia	0,9873	0,1623	2,6126	83,0508	0,1887	13,0923	URBAN	0,1887	0	0	0,1623	11,3716	0	0,9873	0	0	1,687	10,7168	42,1408	44649	44	1405
	2008	04.11.2008	0	0	negativ	Essen	NA	W	DE	45149	6,962994	51,418235	5	Nordrhein-Westfalen	Northrhine Westphalia	11,6048	0,1712	5,8534	58,5115	19,0506	4,8417	URBAN	14,26	4,7906	0	0,1712	4,7642	0	11,6048	0	0	0	6,4952	38,6677	45149	45	1193
	2008	22.01.2008	0	0	negativ	Essen	24	M	DE	45239	7,014963	51,381998	5	Nordrhein-Westfalen	Northrhine Westphalia	21,9402	8,1728	0,2355	31,8056	35,0855	2,7823	LW	23,9263	11,1591	1,3365	6,7557	2,5557	0	19,4837	1,0571	1,3994	0,2266	5,7643	17,1829	45239	45	1193
	2008	29.09.2008	0	0	negativ	Recklinghausen	108	M	DE	45659	7,186892	51,616051	5	Nordrhein-Westfalen	Northrhine Westphalia	7,762	0,2876	3,0953	36,696	46,1076	6,1515	LW	34,9576	11,15	0	0,2876	5,645	0	7,0494	0,0096	0,703	0,4815	6,7296	15,6449	45659	45	1193
	2008	23.12.2008	0	0	negativ	Recklinghausen	10	W	DE	45659	7,186892	51,616051	5	Nordrhein-Westfalen	Northrhine Westphalia	7,762	0,2876	3,0953	36,696	46,1076	6,1515	LW	34,9576	11,15	0	0,2876	5,645	0	7,0494	0,0096	0,703	0,4815	6,7296	15,6449	45659	45	1193
	2008	27.09.2008	0	0	negativ	Bottrop	96	M	DE	46244	6,908442	51,599441	5	Nordrhein-Westfalen	Northrhine Westphalia	25,6852	1,2558	0,6175	20,3645	48,071	4,0107	LW	31,0145	17,0565	0	1,2558	3,1513	0,4598	7,947	2,0945	15,6436	0,2328	2,7615	6,8123	46244	46	2511
	2008	07.10.2008	0	0	negativ	Bottrop	24	M	DE	46244	6,908442	51,599441	5	Nordrhein-Westfalen	Northrhine Westphalia	25,6852	1,2558	0,6175	20,3645	48,071	4,0107	LW	31,0145	17,0565	0	1,2558	3,1513	0,4598	7,947	2,0945	15,6436	0,2328	2,7615	6,8123	46244	46	2511
	2008	21.05.2008	0	0	negativ	Dinslaken-Oberlohberg	36	W	DE	46539	6,801177	51,572732	5	Nordrhein-Westfalen	Northrhine Westphalia	36,4699	0,2443	0,2947	26,8436	32,1162	4,0454	WALD	14,439	17,6772	0,0178	0,2265	2,7327	0	22,133	3,5308	10,806	0,5948	1,4528	11,7172	46539	46	2511
	2008	02.09.2008	0	0	negativ	H³nxe	NA	M	DE	46569	6,767934	51,645963	5	Nordrhein-Westfalen	Northrhine Westphalia	38,1508	1,8782	0,6037	11,141	45,4664	2,7791	LW	24,7931	20,6732	0,8962	0,9821	2,3915	0,098	9,863	13,2602	15,0276	0,1965	1,2996	3,1644	46569	46	2511
	2008	08.02.2008	0	0	negativ	Duisburg	36	W	DE	47058	6,796565	51,442159	5	Nordrhein-Westfalen	Northrhine Westphalia	8,5536	3,4202	13,1069	59,1866	8,3401	8,2493	URBAN	3,9132	4,4268	3,1968	0,2234	6,0327	0	8,5536	0	0	2,0528	18,6101	20,7802	47058	47	427
	2008	31.01.2008	0	0	negativ	Duisburg	1	W	DE	47058	6,796565	51,442159	5	Nordrhein-Westfalen	Northrhine Westphalia	8,5536	3,4202	13,1069	59,1866	8,3401	8,2493	URBAN	3,9132	4,4268	3,1968	0,2234	6,0327	0	8,5536	0	0	2,0528	18,6101	20,7802	47058	47	427
	2008	08.05.2008	0	0	negativ	Duisburg	120	W	DE	47058	6,796565	51,442159	5	Nordrhein-Westfalen	Northrhine Westphalia	8,5536	3,4202	13,1069	59,1866	8,3401	8,2493	URBAN	3,9132	4,4268	3,1968	0,2234	6,0327	0	8,5536	0	0	2,0528	18,6101	20,7802	47058	47	427
	2008	05.05.2008	0	0	negativ	Duisburg	12	M	DE	47058	6,796565	51,442159	5	Nordrhein-Westfalen	Northrhine Westphalia	8,5536	3,4202	13,1069	59,1866	8,3401	8,2493	URBAN	3,9132	4,4268	3,1968	0,2234	6,0327	0	8,5536	0	0	2,0528	18,6101	20,7802	47058	47	427
	2008	24.12.2008	0	0	negativ	Duisburg	72	M	DE	47058	6,796565	51,442159	5	Nordrhein-Westfalen	Northrhine Westphalia	8,5536	3,4202	13,1069	59,1866	8,3401	8,2493	URBAN	3,9132	4,4268	3,1968	0,2234	6,0327	0	8,5536	0	0	2,0528	18,6101	20,7802	47058	47	427
	2008	01.02.2008	0	0	negativ	Nordhorn	24	M	DE	48531	7,132082	52,43622	3	Niedersachsen	Lower Saxony	15,8649	0,687	0,9419	10,1023	65,5717	6,8322	LW	45,795	19,7767	0,4703	0,2167	1,1883	4,9384	1,5716	11,4039	2,8893	0,7055	0,6883	5,0717	48531	48	207
	2008	10.11.2008	0	0	negativ	K÷ln	144	M	DE	50939	6,924943	50,908691	5	Nordrhein-Westfalen	Northrhine Westphalia	2,4791	0,4305	8,8272	87,8473	0	0,6394	URBAN	0	0	0	0,4305	0,6322	0	1,3625	0	1,1166	0	35,8378	36,266	50939	50	308
	2008	29.10.2008	0	0	negativ	K÷ln	36	M	DE	51107	7,080192	50,921428	5	Nordrhein-Westfalen	Northrhine Westphalia	51,0947	0,7029	4,58	31,9451	7,9832	3,9529	WALD	3,5193	4,4638	0	0,7029	3,9504	0	16,4015	14,9576	19,7357	0	4,7105	20,337	51107	51	214
	2008	26.03.2008	0	0	negativ	Waldbr÷l	6	M	DE	51545	7,604567	50,871208	5	Nordrhein-Westfalen	Northrhine Westphalia	34,8336	0,0783	0,0594	16,6131	46,6867	1,7291	LW	2,2689	44,4178	0	0,0783	1,4918	0	6,9444	5,2731	22,6161	0,0192	0,5619	8,7349	51545	51	214
	2008	30.01.2008	0	0	negativ	N³mbrecht	24	M	DE	51588	7,538158	50,899221	5	Nordrhein-Westfalen	Northrhine Westphalia	32,0661	0,1396	0,0044	14,4602	52,1492	1,1805	LW	3,3268	48,8224	0	0,1396	1,1602	0	6,3603	8,8171	16,8887	0,0203	0,5369	7,6889	51588	51	214
	2008	30.01.2008	0	0	negativ	N³mbrecht	72	W	DE	51588	7,538158	50,899221	5	Nordrhein-Westfalen	Northrhine Westphalia	32,0661	0,1396	0,0044	14,4602	52,1492	1,1805	LW	3,3268	48,8224	0	0,1396	1,1602	0	6,3603	8,8171	16,8887	0,0203	0,5369	7,6889	51588	51	214
	2008	26.02.2008	0	0	negativ	Gummersbach	60	W	DE	51645	7,563709	51,001199	5	Nordrhein-Westfalen	Northrhine Westphalia	52,4148	0,2494	0,597	30,1635	14,3595	2,28	WALD	0,2295	14,13	0,1443	0,1051	2,2518	0	5,8882	14,0105	32,5161	0,0282	0,9355	18,769	51645	51	214
	2008	05.12.2008	0	0	negativ	Gummersbach	120	W	DE	51645	7,563709	51,001199	5	Nordrhein-Westfalen	Northrhine Westphalia	52,4148	0,2494	0,597	30,1635	14,3595	2,28	WALD	0,2295	14,13	0,1443	0,1051	2,2518	0	5,8882	14,0105	32,5161	0,0282	0,9355	18,769	51645	51	214
	2008	25.03.2008	0	0	negativ	Aachen	NA	W	DE	52076	6,144148	50,713383	5	Nordrhein-Westfalen	Northrhine Westphalia	36,1106	0,217	0,3807	15,6262	45,8331	1,7484	LW	0,2741	45,5589	0	0,217	1,5263	0,0406	13,3754	15,5438	7,1914	0,1815	0,5113	8,7169	52076	52	263
	2008	01.04.2008	0	0	negativ	Aachen	228	W	DE	52076	6,144148	50,713383	5	Nordrhein-Westfalen	Northrhine Westphalia	36,1106	0,217	0,3807	15,6262	45,8331	1,7484	LW	0,2741	45,5589	0	0,217	1,5263	0,0406	13,3754	15,5438	7,1914	0,1815	0,5113	8,7169	52076	52	263
	2008	07.04.2008	0	0	negativ	St. Augustin	144	W	DE	53757	7,187808	50,770637	5	Nordrhein-Westfalen	Northrhine Westphalia	11,4608	0,8479	4,5509	46,4564	32,3982	4,3962	URBAN	15,6771	16,721	0,5653	0,2826	4,0996	0	5,2445	4,0951	2,1212	0,2966	4,1906	26,4551	53757	53	911
	2008	21.10.2008	0	0	negativ	Troisdorf	156	W	DE	53840	7,163807	50,813384	5	Nordrhein-Westfalen	Northrhine Westphalia	11,8087	1,5288	3,1967	69,8094	10,9755	2,7522	URBAN	2,6656	8,3099	1,3237	0,2051	2,6839	0,0449	3,5513	4,6751	3,5823	0,0234	4,1261	28,5956	53840	53	911
	2008	28.11.2008	0	0	negativ	Euskirchen	36	W	DE	53879	6,788504	50,658398	5	Nordrhein-Westfalen	Northrhine Westphalia	1,4471	0,1461	1,7806	72,875	22,0154	1,7565	URBAN	19,6982	2,3172	0	0,1461	1,4226	0	1,4471	0	0	0,3339	4,8979	33,0439	53879	53	911
	2008	19.12.2008	0	0	negativ	Bitburg	96	W	DE	54634	6,533087	49,965516	7	Rheinland-Pfalz	Rhineland Palatinate	19,5549	0,1938	1,8453	17,4057	58,3175	2,6868	LW	34,3342	23,9833	0,1468	0,0469	1,888	0	6,697	0,6031	12,2549	0,7988	0,6405	5,3065	54634	54	15
	2008	06.08.2008	0	0	negativ	Wirges	48	M	DE	56422	7,786746	50,465339	7	Rheinland-Pfalz	Rhineland Palatinate	40,6578	0,8106	0,523	27,6891	27,1418	3,2173	WALD	3,4196	23,7222	0	0,8106	2,557	0	5,608	21,0131	14,0367	0,6603	1,0449	6,8962	56422	56	123
	2008	22.10.2008	0	0	negativ	Wirges	24	M	DE	56422	7,786746	50,465339	7	Rheinland-Pfalz	Rhineland Palatinate	40,6578	0,8106	0,523	27,6891	27,1418	3,2173	WALD	3,4196	23,7222	0	0,8106	2,557	0	5,608	21,0131	14,0367	0,6603	1,0449	6,8962	56422	56	123
	2008	21.10.2008	0	0	negativ	Wirges	60	W	DE	56422	7,786746	50,465339	7	Rheinland-Pfalz	Rhineland Palatinate	40,6578	0,8106	0,523	27,6891	27,1418	3,2173	WALD	3,4196	23,7222	0	0,8106	2,557	0	5,608	21,0131	14,0367	0,6603	1,0449	6,8962	56422	56	123
	2008	16.05.2008	0	0	negativ	Bad Marienberg	24	W	DE	56470	7,950439	50,649055	7	Rheinland-Pfalz	Rhineland Palatinate	30,9637	0,3991	0,0338	32,4334	33,8896	2,2804	LW	4,4447	29,445	0	0,3991	1,4907	0	7,8799	8,8252	14,2585	0,7897	3,6415	8,1614	56470	56	123
	2008	02.05.2008	0	0	negativ	Bad Marienberg	96	W	DE	56470	7,950439	50,649055	7	Rheinland-Pfalz	Rhineland Palatinate	30,9637	0,3991	0,0338	32,4334	33,8896	2,2804	LW	4,4447	29,445	0	0,3991	1,4907	0	7,8799	8,8252	14,2585	0,7897	3,6415	8,1614	56470	56	123
	2008	27.03.2008	0	0	negativ	Neuwied	96	W	DE	56567	7,439281	50,471535	7	Rheinland-Pfalz	Rhineland Palatinate	45,4746	2,4142	0,076	21,7945	28,2387	2,0189	WALD	13,4635	14,7752	2,3581	0,0561	0,801	0	26,3482	3,537	15,5893	1,2179	0,6252	10,9384	56567	56	123
	2008	26.02.2008	0	0	negativ	Neuwied	96	W	DE	56567	7,439281	50,471535	7	Rheinland-Pfalz	Rhineland Palatinate	45,4746	2,4142	0,076	21,7945	28,2387	2,0189	WALD	13,4635	14,7752	2,3581	0,0561	0,801	0	26,3482	3,537	15,5893	1,2179	0,6252	10,9384	56567	56	123
	2008	08.09.2008	0	0	negativ	Neuwied	NA	M	DE	56567	7,439281	50,471535	7	Rheinland-Pfalz	Rhineland Palatinate	45,4746	2,4142	0,076	21,7945	28,2387	2,0189	WALD	13,4635	14,7752	2,3581	0,0561	0,801	0	26,3482	3,537	15,5893	1,2179	0,6252	10,9384	56567	56	123
	2008	01.08.2008	0	0	negativ	Neuwied	48	M	DE	56567	7,439281	50,471535	7	Rheinland-Pfalz	Rhineland Palatinate	45,4746	2,4142	0,076	21,7945	28,2387	2,0189	WALD	13,4635	14,7752	2,3581	0,0561	0,801	0	26,3482	3,537	15,5893	1,2179	0,6252	10,9384	56567	56	123
	2008	15.01.2008	0	0	negativ	Olpe	72	W	DE	57462	7,887437	51,038838	5	Nordrhein-Westfalen	Northrhine Westphalia	56,0434	3,1597	0,4442	12,8926	24,2561	3,2808	WALD	2,6793	21,5767	0	3,1597	3,2808	0	12,17	33,345	10,5284	0	0,7376	6,6354	57462	57	214
	2008	11.12.2008	0	0	negativ	Kettenhausen	NA	M	DE	57612	7,661701	50,715155	7	Rheinland-Pfalz	Rhineland Palatinate	35,4051	0,2541	0,0329	8,1895	55,2076	0,9109	LW	14,1523	41,0552	0,2021	0,0519	0,6884	0	8,964	11,2901	15,151	0,2226	0,2018	2,5594	57612	57	214
	2008	04.12.2008	0	0	negativ	Kettenhausen	NA	M	DE	57612	7,661701	50,715155	7	Rheinland-Pfalz	Rhineland Palatinate	35,4051	0,2541	0,0329	8,1895	55,2076	0,9109	LW	14,1523	41,0552	0,2021	0,0519	0,6884	0	8,964	11,2901	15,151	0,2226	0,2018	2,5594	57612	57	214
	2008	01.02.2008	0	0	negativ	Schwerte	72	M	DE	58239	7,572769	51,430378	5	Nordrhein-Westfalen	Northrhine Westphalia	25,9644	0,9506	2,0498	27,1779	39,8397	4,1429	LW	22,5668	17,273	0,7893	0,1613	3,7573	0	8,8951	8,5524	8,5169	0,3485	1,3482	15,3418	58239	58	1841
	2008	14.04.2008	0	0	negativ	Schwerte	108	M	DE	58239	7,572769	51,430378	5	Nordrhein-Westfalen	Northrhine Westphalia	25,9644	0,9506	2,0498	27,1779	39,8397	4,1429	LW	22,5668	17,273	0,7893	0,1613	3,7573	0	8,8951	8,5524	8,5169	0,3485	1,3482	15,3418	58239	58	1841
	2008	30.09.2008	0	0	negativ	Schwerte	NA	NA	DE	58239	7,572769	51,430378	5	Nordrhein-Westfalen	Northrhine Westphalia	25,9644	0,9506	2,0498	27,1779	39,8397	4,1429	LW	22,5668	17,273	0,7893	0,1613	3,7573	0	8,8951	8,5524	8,5169	0,3485	1,3482	15,3418	58239	58	1841
	2008	21.04.2008	0	0	negativ	Ennepetal	36	M	DE	58256	7,365226	51,284014	5	Nordrhein-Westfalen	Northrhine Westphalia	43,5688	0,5016	0,0816	19,7867	34,3149	1,7519	WALD	10,9932	23,3216	0,0371	0,4646	1,7471	0	13,1578	15,8288	14,5822	0,0048	0,9582	10,5683	58256	58	1841
	2008	24.04.2008	0	0	negativ	Gevelsberg	24	W	DE	58285	7,343307	51,334266	5	Nordrhein-Westfalen	Northrhine Westphalia	22,8893	0,4625	1,0259	37,8923	32,2196	5,5432	URBAN	12,8394	19,3803	0,2161	0,2464	5,542	0	8,9239	1,1119	12,8536	0,0013	3,9765	18,7297	58285	58	1841
	2008	26.03.2008	0	0	negativ	Iserlohn	156	M	DE	58636	7,716641	51,38727	5	Nordrhein-Westfalen	Northrhine Westphalia	27,6978	1,2175	1,7119	55,8768	10,5364	3,1836	URBAN	2,2172	8,3193	0	1,2175	3,0859	0	12,7555	9,2407	5,7017	0,0977	7,2645	24,8161	58636	58	1841
	2008	23.06.2008	0	0	negativ	Iserlohn	12	M	DE	58636	7,716641	51,38727	5	Nordrhein-Westfalen	Northrhine Westphalia	27,6978	1,2175	1,7119	55,8768	10,5364	3,1836	URBAN	2,2172	8,3193	0	1,2175	3,0859	0	12,7555	9,2407	5,7017	0,0977	7,2645	24,8161	58636	58	1841
	2008	22.04.2008	0	0	negativ	Iserlohn	192	M	DE	58636	7,716641	51,38727	5	Nordrhein-Westfalen	Northrhine Westphalia	27,6978	1,2175	1,7119	55,8768	10,5364	3,1836	URBAN	2,2172	8,3193	0	1,2175	3,0859	0	12,7555	9,2407	5,7017	0,0977	7,2645	24,8161	58636	58	1841
	2008	13.08.2008	0	0	negativ	Iserlohn	12	NA	DE	58636	7,716641	51,38727	5	Nordrhein-Westfalen	Northrhine Westphalia	27,6978	1,2175	1,7119	55,8768	10,5364	3,1836	URBAN	2,2172	8,3193	0	1,2175	3,0859	0	12,7555	9,2407	5,7017	0,0977	7,2645	24,8161	58636	58	1841
	2008	17.11.2008	0	0	negativ	Iserlohn	12	W	DE	58636	7,716641	51,38727	5	Nordrhein-Westfalen	Northrhine Westphalia	27,6978	1,2175	1,7119	55,8768	10,5364	3,1836	URBAN	2,2172	8,3193	0	1,2175	3,0859	0	12,7555	9,2407	5,7017	0,0977	7,2645	24,8161	58636	58	1841
	2008	03.11.2008	0	0	negativ	Iserlohn	108	M	DE	58636	7,716641	51,38727	5	Nordrhein-Westfalen	Northrhine Westphalia	27,6978	1,2175	1,7119	55,8768	10,5364	3,1836	URBAN	2,2172	8,3193	0	1,2175	3,0859	0	12,7555	9,2407	5,7017	0,0977	7,2645	24,8161	58636	58	1841
	2008	07.03.2008	0	0	negativ	Menden	NA	M	DE	58710	7,833535	51,409887	5	Nordrhein-Westfalen	Northrhine Westphalia	43,71	0,1295	0,2945	38,2917	13,3167	4,2575	WALD	5,903	7,4137	0	0,1295	3,9828	0,1294	6,1446	28,8235	8,7419	0,1452	1,4122	24,7657	58710	58	1841
	2008	01.02.2008	0	0	negativ	Menden	NA	W	DE	58710	7,833535	51,409887	5	Nordrhein-Westfalen	Northrhine Westphalia	43,71	0,1295	0,2945	38,2917	13,3167	4,2575	WALD	5,903	7,4137	0	0,1295	3,9828	0,1294	6,1446	28,8235	8,7419	0,1452	1,4122	24,7657	58710	58	1841
	2008	25.06.2008	0	0	negativ	Menden	84	W	DE	58710	7,833535	51,409887	5	Nordrhein-Westfalen	Northrhine Westphalia	43,71	0,1295	0,2945	38,2917	13,3167	4,2575	WALD	5,903	7,4137	0	0,1295	3,9828	0,1294	6,1446	28,8235	8,7419	0,1452	1,4122	24,7657	58710	58	1841
	2008	13.06.2008	0	0	negativ	Menden	NA	M	DE	58710	7,833535	51,409887	5	Nordrhein-Westfalen	Northrhine Westphalia	43,71	0,1295	0,2945	38,2917	13,3167	4,2575	WALD	5,903	7,4137	0	0,1295	3,9828	0,1294	6,1446	28,8235	8,7419	0,1452	1,4122	24,7657	58710	58	1841
	2008	19.11.2008	0	0	negativ	Menden	NA	M	DE	58710	7,833535	51,409887	5	Nordrhein-Westfalen	Northrhine Westphalia	43,71	0,1295	0,2945	38,2917	13,3167	4,2575	WALD	5,903	7,4137	0	0,1295	3,9828	0,1294	6,1446	28,8235	8,7419	0,1452	1,4122	24,7657	58710	58	1841
	2008	14.11.2008	0	0	negativ	Menden	6	W	DE	58710	7,833535	51,409887	5	Nordrhein-Westfalen	Northrhine Westphalia	43,71	0,1295	0,2945	38,2917	13,3167	4,2575	WALD	5,903	7,4137	0	0,1295	3,9828	0,1294	6,1446	28,8235	8,7419	0,1452	1,4122	24,7657	58710	58	1841
	2008	16.10.2008	0	0	negativ	Menden	NA	NA	DE	58710	7,833535	51,409887	5	Nordrhein-Westfalen	Northrhine Westphalia	43,71	0,1295	0,2945	38,2917	13,3167	4,2575	WALD	5,903	7,4137	0	0,1295	3,9828	0,1294	6,1446	28,8235	8,7419	0,1452	1,4122	24,7657	58710	58	1841
	2008	14.10.2008	0	0	negativ	Menden	168	W	DE	58710	7,833535	51,409887	5	Nordrhein-Westfalen	Northrhine Westphalia	43,71	0,1295	0,2945	38,2917	13,3167	4,2575	WALD	5,903	7,4137	0	0,1295	3,9828	0,1294	6,1446	28,8235	8,7419	0,1452	1,4122	24,7657	58710	58	1841
	2008	05.02.2008	0	0	negativ	Hamm-Rhynern	12	M	DE	59069	7,865869	51,623953	5	Nordrhein-Westfalen	Northrhine Westphalia	5,7092	0,1094	0,4235	17,1076	74,7152	1,9463	LW	63,5498	11,1654	0	0,1094	1,6382	0	5,4422	0,0027	0,2644	0,3081	1,8966	7,0455	59069	59	183
	2008	28.10.2008	0	0	negativ	Bergkamen	NA	M	DE	59192	7,628161	51,623709	5	Nordrhein-Westfalen	Northrhine Westphalia	16,0401	1,9104	0,7513	36,9499	37,1963	7,1673	LW	26,0607	11,1356	1,2892	0,4365	3,7025	0	15,3016	0,0602	0,6782	2,3202	3,372	20,6076	59192	59	183
	2008	29.09.2008	0	0	negativ	Werl/Westf.	132	W	DE	59457	7,911013	51,554311	5	Nordrhein-Westfalen	Northrhine Westphalia	3,6424	0,0776	0,8143	18,6307	74,8921	1,9618	LW	68,6075	6,2846	0	0,0776	1,8994	0	2,6259	0,6348	0,3816	0,0624	1,0105	6,7544	59457	59	183
	2008	22.08.2008	0	0	negativ	Werl/Westf.	96	M	DE	59457	7,911013	51,554311	5	Nordrhein-Westfalen	Northrhine Westphalia	3,6424	0,0776	0,8143	18,6307	74,8921	1,9618	LW	68,6075	6,2846	0	0,0776	1,8994	0	2,6259	0,6348	0,3816	0,0624	1,0105	6,7544	59457	59	183
	2008	29.04.2008	0	0	negativ	Sundern	24	W	DE	59846	8,011268	51,312032	5	Nordrhein-Westfalen	Northrhine Westphalia	62,1957	1,764	0,0225	8,3782	26,1591	1,4809	WALD	7,204	18,9551	0	1,764	1,4029	0,0259	7,0876	52,4983	2,6098	0,0521	0,6097	4,3768	59846	59	183
	2008	18.09.2008	0	0	negativ	Frankfurt/M.	9	W	DE	60435	8,696751	50,158781	6	Hessen	Hesse	0	0,1791	2,126	48,4574	40,7018	8,694	URBAN	29,2863	11,4155	0,1791	0	8,694	0	0	0	0	0	9,193	29,0674	60435	60	12
	2008	15.01.2008	0	0	negativ	Frankfurt/M.	NA	NA	DE	60439	8,622274	50,162862	6	Hessen	Hesse	0	0,7825	2,4404	53,4923	38,2035	5,3661	URBAN	29,7709	8,4325	0,6653	0,1173	5,1241	0	0	0	0	0,2421	6,751	32,3703	60439	60	12
	2008	19.08.2008	0	0	negativ	Frankfurt	144	M	DE	60528	8,644398	50,06811	6	Hessen	Hesse	58,4067	1,161	2,9942	31,8123	2,6722	3,1061	WALD	0,1566	2,5157	1,0816	0,0335	2,5845	0	12,0974	8,397	37,9123	0,0709	13,1088	7,3273	60528	60	12
	2008	01.07.2008	0	0	negativ	Frankfurt	96	M	DE	60528	8,644398	50,06811	6	Hessen	Hesse	58,4067	1,161	2,9942	31,8123	2,6722	3,1061	WALD	0,1566	2,5157	1,0816	0,0335	2,5845	0	12,0974	8,397	37,9123	0,0709	13,1088	7,3273	60528	60	12
	2008	08.07.2008	0	0	negativ	Nidderau-Heldenbergen	144	W	DE	61130	8,896581	50,243905	6	Hessen	Hesse	21,6475	0,0403	0,1869	12,2314	64,5745	1,322	LW	52,9483	11,6262	0	0,0403	0,931	0	9,7361	0,6712	11,2402	0	0,9678	6,3917	61130	61	523
	2008	18.06.2008	0	0	negativ	Karben	NA	W	DE	61184	8,761659	50,233383	6	Hessen	Hesse	6,9844	0,0653	0,1232	15,0247	76,3585	1,4449	LW	69,0223	7,3362	0	0,0653	1,1088	0	3,3754	0,2319	3,3771	0	1,5974	6,0187	61184	61	523
	2008	04.10.2008	0	0	negativ	Bad Nauheim	156	W	DE	61231	8,751089	50,376199	6	Hessen	Hesse	11,3345	0,3572	0,4031	25,516	59,6652	2,7286	LW	48,7896	10,8756	0	0,3572	2,4774	0	6,1487	0,9166	4,2692	0	3,1255	12,1983	61231	61	523
	2008	04.10.2008	0	0	negativ	Bad Nauheim	84	M	DE	61231	8,751089	50,376199	6	Hessen	Hesse	11,3345	0,3572	0,4031	25,516	59,6652	2,7286	LW	48,7896	10,8756	0	0,3572	2,4774	0	6,1487	0,9166	4,2692	0	3,1255	12,1983	61231	61	523
	2008	11.06.2008	1	1	Crenosoma vulpis	Dietzenbach	NA	M	DE	63128	8,785726	50,011004	6	Hessen	Hesse	38,0662	0,1675	0,6725	34,5217	23,0696	3,5054	WALD	12,5763	10,4933	0	0,1675	2,072	0	10,2537	16,4533	11,3592	1,4321	3,4748	16,1499	63128	63	104
	2008	16.12.2008	0	0	negativ	Dietzenbach	NA	W	DE	63128	8,785726	50,011004	6	Hessen	Hesse	38,0662	0,1675	0,6725	34,5217	23,0696	3,5054	WALD	12,5763	10,4933	0	0,1675	2,072	0	10,2537	16,4533	11,3592	1,4321	3,4748	16,1499	63128	63	104
	2008	15.12.2008	0	0	negativ	Dietzenbach	NA	M	DE	63128	8,785726	50,011004	6	Hessen	Hesse	38,0662	0,1675	0,6725	34,5217	23,0696	3,5054	WALD	12,5763	10,4933	0	0,1675	2,072	0	10,2537	16,4533	11,3592	1,4321	3,4748	16,1499	63128	63	104
	2008	29.05.2008	0	0	negativ	Neu-Isenburg	12	W	DE	63263	8,670058	50,043117	6	Hessen	Hesse	59,8792	0,7241	1,6254	33,1968	3,5918	1,024	WALD	0	3,5918	0	0,7241	0,8878	0	12,0999	13,6358	34,1435	0	5,5191	12,8481	63263	63	104
	2008	28.05.2008	0	0	negativ	Neu-Isenburg	12	W	DE	63263	8,670058	50,043117	6	Hessen	Hesse	59,8792	0,7241	1,6254	33,1968	3,5918	1,024	WALD	0	3,5918	0	0,7241	0,8878	0	12,0999	13,6358	34,1435	0	5,5191	12,8481	63263	63	104
	2008	27.05.2008	0	0	negativ	Neu-Isenburg	12	W	DE	63263	8,670058	50,043117	6	Hessen	Hesse	59,8792	0,7241	1,6254	33,1968	3,5918	1,024	WALD	0	3,5918	0	0,7241	0,8878	0	12,0999	13,6358	34,1435	0	5,5191	12,8481	63263	63	104
	2008	07.08.2008	0	0	negativ	Neu-Isenburg	72	W	DE	63263	8,670058	50,043117	6	Hessen	Hesse	59,8792	0,7241	1,6254	33,1968	3,5918	1,024	WALD	0	3,5918	0	0,7241	0,8878	0	12,0999	13,6358	34,1435	0	5,5191	12,8481	63263	63	104
	2008	06.08.2008	0	0	negativ	Neu-Isenburg	72	W	DE	63263	8,670058	50,043117	6	Hessen	Hesse	59,8792	0,7241	1,6254	33,1968	3,5918	1,024	WALD	0	3,5918	0	0,7241	0,8878	0	12,0999	13,6358	34,1435	0	5,5191	12,8481	63263	63	104
	2008	05.08.2008	0	0	negativ	Neu-Isenburg	72	W	DE	63263	8,670058	50,043117	6	Hessen	Hesse	59,8792	0,7241	1,6254	33,1968	3,5918	1,024	WALD	0	3,5918	0	0,7241	0,8878	0	12,0999	13,6358	34,1435	0	5,5191	12,8481	63263	63	104
	2008	28.11.2008	0	0	negativ	Neu-Isenburg	NA	NA	DE	63263	8,670058	50,043117	6	Hessen	Hesse	59,8792	0,7241	1,6254	33,1968	3,5918	1,024	WALD	0	3,5918	0	0,7241	0,8878	0	12,0999	13,6358	34,1435	0	5,5191	12,8481	63263	63	104
	2008	13.05.2008	0	0	negativ	Bruchk÷bel	72	W	DE	63486	8,930446	50,185598	6	Hessen	Hesse	17,5891	0,1258	0,647	21,1546	59,0764	1,4318	LW	49,5682	9,5082	0	0,1258	1,0864	0	9,3347	0,3829	7,8715	0,0221	1,1979	10,9106	63486	63	104
	2008	26.11.2008	1	1	Crenosoma vulpis	Bruchk÷bel	36	W	DE	63486	8,930446	50,185598	6	Hessen	Hesse	17,5891	0,1258	0,647	21,1546	59,0764	1,4318	LW	49,5682	9,5082	0	0,1258	1,0864	0	9,3347	0,3829	7,8715	0,0221	1,1979	10,9106	63486	63	104
	2008	04.09.2008	0	0	negativ	Seligenstadt	NA	W	DE	63500	8,962412	50,031424	6	Hessen	Hesse	45,4808	1,1932	0,5459	21,3161	29,9747	1,4962	WALD	21,7028	8,2719	0,7798	0,4134	0,7491	0	4,4753	27,6106	13,3949	0	3,5871	10,6604	63500	63	104
	2008	11.01.2008	0	0	negativ	Gelnhausen/Hailer	6	W	DE	63571	9,192264	50,205403	6	Hessen	Hesse	49,5173	0,7104	1,64	17,8294	26,5479	3,7704	WALD	12,4403	14,1076	0,5728	0,1376	3,7336	0	12,7058	10,266	26,5455	0,0327	1,5679	9,5068	63571	63	104
	2008	19.12.2008	0	0	negativ	Ranstadt	144	W	DE	63691	8,989121	50,361878	6	Hessen	Hesse	33,0186	0,0426	0,311	6,8512	57,9866	1,7942	LW	34,7281	23,2585	0	0,0426	1,4608	0	13,0636	1,4104	18,5445	0	0,5952	3,3723	63691	63	104
	2008	14.11.2008	0	0	negativ	Aschaffenburg	120	W	DE	63743	9,170363	49,945524	9	Bayern	Bavaria	38,6661	1,4887	0,2742	21,253	38,2881	0,0373	WALD	21,6607	16,6274	1,4331	0,0556	0,0373	0	0,5005	26,6802	11,4854	0	1,0863	10,3914	63743	63	104
	2008	28.01.2008	0	0	negativ	Johannesberg	60	W	DE	63867	9,131988	50,027522	9	Bayern	Bavaria	41,0026	0,0094	0	11,4546	47,2292	0,3042	LW	23,6874	23,5418	0	0,0094	0,3042	0	8,7964	0	32,2062	0	0,3909	5,7302	63867	63	104
	2008	02.09.2008	0	0	negativ	Heppenheim	108	W	DE	64646	8,661187	49,642958	6	Hessen	Hesse	33,9121	0,4833	1,0495	16,1251	44,4691	3,9673	LW	20,6181	23,8509	0	0,4833	2,3353	0	19,2807	0,1211	14,5104	0,5699	1,4971	6,7999	64646	64	119
	2008	14.11.2008	0	0	negativ	Heppenheim	12	M	DE	64646	8,661187	49,642958	6	Hessen	Hesse	33,9121	0,4833	1,0495	16,1251	44,4691	3,9673	LW	20,6181	23,8509	0	0,4833	2,3353	0	19,2807	0,1211	14,5104	0,5699	1,4971	6,7999	64646	64	119
	2008	10.11.2008	0	0	negativ	Heppenheim	12	W	DE	64646	8,661187	49,642958	6	Hessen	Hesse	33,9121	0,4833	1,0495	16,1251	44,4691	3,9673	LW	20,6181	23,8509	0	0,4833	2,3353	0	19,2807	0,1211	14,5104	0,5699	1,4971	6,7999	64646	64	119
	2008	03.11.2008	0	0	negativ	Heppenheim	6	M	DE	64646	8,661187	49,642958	6	Hessen	Hesse	33,9121	0,4833	1,0495	16,1251	44,4691	3,9673	LW	20,6181	23,8509	0	0,4833	2,3353	0	19,2807	0,1211	14,5104	0,5699	1,4971	6,7999	64646	64	119
	2008	03.11.2008	0	0	negativ	Heppenheim	120	W	DE	64646	8,661187	49,642958	6	Hessen	Hesse	33,9121	0,4833	1,0495	16,1251	44,4691	3,9673	LW	20,6181	23,8509	0	0,4833	2,3353	0	19,2807	0,1211	14,5104	0,5699	1,4971	6,7999	64646	64	119
	2008	31.10.2008	0	0	negativ	Heppenheim	10	W	DE	64646	8,661187	49,642958	6	Hessen	Hesse	33,9121	0,4833	1,0495	16,1251	44,4691	3,9673	LW	20,6181	23,8509	0	0,4833	2,3353	0	19,2807	0,1211	14,5104	0,5699	1,4971	6,7999	64646	64	119
	2008	06.06.2008	0	0	negativ	Rimbach	NA	M	DE	64668	8,761981	49,623465	6	Hessen	Hesse	30,6262	0,2021	0,0927	13,0586	55,1533	0,8671	LW	15,9427	39,2106	0	0,2021	0,725	0	3,7212	1,0684	25,8366	0	0,5026	8,6808	64668	64	119
	2008	24.12.2008	0	0	negativ	Lautertal-Gadernheim	84	W	DE	64686	8,712274	49,716861	6	Hessen	Hesse	37,4684	0,0368	0	9,6869	50,6421	2,1657	LW	11,3432	39,2989	0	0,0368	1,9742	0	4,1099	0,4353	32,9232	0,182	0,2705	5,2203	64686	64	119
	2008	27.02.2008	0	0	negativ	Wiesbaden	NA	W	DE	65187	8,23621	50,059044	6	Hessen	Hesse	0,0565	0	4,9417	81,4775	8,8998	5,2025	URBAN	2,6749	6,2249	0	0	4,9686	0	0,0565	0	0	0	15,4006	45,8893	65187	65	243
	2008	13.06.2008	0	0	negativ	Wiesbaden	NA	W	DE	65197	8,204419	50,081999	6	Hessen	Hesse	13,9326	0	0,6764	83,0755	2,0884	0,2302	URBAN	0,4855	1,6029	0	0	0	0	8,0105	0	5,9221	0	12,5597	48,9371	65197	65	243
	2008	31.03.2008	0	0	negativ	Wiesbaden-Auringen	NA	NA	DE	65207	8,306908	50,110211	6	Hessen	Hesse	38,4647	0,0302	0,3949	10,781	47,3808	2,9605	LW	28,7953	18,5855	0	0,0302	2,2796	0	17,6216	0,8421	20,0009	0,5372	2,1327	5,8577	65207	65	243
	2008	08.03.2008	0	0	negativ	Wiesbaden-Auringen	60	M	DE	65207	8,306908	50,110211	6	Hessen	Hesse	38,4647	0,0302	0,3949	10,781	47,3808	2,9605	LW	28,7953	18,5855	0	0,0302	2,2796	0	17,6216	0,8421	20,0009	0,5372	2,1327	5,8577	65207	65	243
	2008	01.02.2008	0	0	negativ	Wiesbaden-Auringen	NA	NA	DE	65207	8,306908	50,110211	6	Hessen	Hesse	38,4647	0,0302	0,3949	10,781	47,3808	2,9605	LW	28,7953	18,5855	0	0,0302	2,2796	0	17,6216	0,8421	20,0009	0,5372	2,1327	5,8577	65207	65	243
	2008	29.01.2008	0	0	negativ	Wiesbaden-Auringen	NA	NA	DE	65207	8,306908	50,110211	6	Hessen	Hesse	38,4647	0,0302	0,3949	10,781	47,3808	2,9605	LW	28,7953	18,5855	0	0,0302	2,2796	0	17,6216	0,8421	20,0009	0,5372	2,1327	5,8577	65207	65	243
	2008	29.01.2008	0	0	negativ	Wiesbaden-Auringen	NA	NA	DE	65207	8,306908	50,110211	6	Hessen	Hesse	38,4647	0,0302	0,3949	10,781	47,3808	2,9605	LW	28,7953	18,5855	0	0,0302	2,2796	0	17,6216	0,8421	20,0009	0,5372	2,1327	5,8577	65207	65	243
	2008	21.01.2008	0	0	negativ	Wiesbaden-Auringen	24	M	DE	65207	8,306908	50,110211	6	Hessen	Hesse	38,4647	0,0302	0,3949	10,781	47,3808	2,9605	LW	28,7953	18,5855	0	0,0302	2,2796	0	17,6216	0,8421	20,0009	0,5372	2,1327	5,8577	65207	65	243
	2008	10.01.2008	0	0	negativ	Wiesbaden-Auringen	NA	M	DE	65207	8,306908	50,110211	6	Hessen	Hesse	38,4647	0,0302	0,3949	10,781	47,3808	2,9605	LW	28,7953	18,5855	0	0,0302	2,2796	0	17,6216	0,8421	20,0009	0,5372	2,1327	5,8577	65207	65	243
	2008	10.01.2008	1	1	Crenosoma vulpis	Wiesbaden-Auringen	NA	W	DE	65207	8,306908	50,110211	6	Hessen	Hesse	38,4647	0,0302	0,3949	10,781	47,3808	2,9605	LW	28,7953	18,5855	0	0,0302	2,2796	0	17,6216	0,8421	20,0009	0,5372	2,1327	5,8577	65207	65	243
	2008	15.04.2008	0	0	negativ	Wiesbaden-Auringen	NA	M	DE	65207	8,306908	50,110211	6	Hessen	Hesse	38,4647	0,0302	0,3949	10,781	47,3808	2,9605	LW	28,7953	18,5855	0	0,0302	2,2796	0	17,6216	0,8421	20,0009	0,5372	2,1327	5,8577	65207	65	243
	2008	22.09.2008	0	0	negativ	Wiesbaden-Auringen	72	W	DE	65207	8,306908	50,110211	6	Hessen	Hesse	38,4647	0,0302	0,3949	10,781	47,3808	2,9605	LW	28,7953	18,5855	0	0,0302	2,2796	0	17,6216	0,8421	20,0009	0,5372	2,1327	5,8577	65207	65	243
	2008	15.09.2008	0	0	negativ	Wiesbaden-Auringen	NA	NA	DE	65207	8,306908	50,110211	6	Hessen	Hesse	38,4647	0,0302	0,3949	10,781	47,3808	2,9605	LW	28,7953	18,5855	0	0,0302	2,2796	0	17,6216	0,8421	20,0009	0,5372	2,1327	5,8577	65207	65	243
	2008	08.09.2008	0	0	negativ	Wiesbaden-Auringen	36	M	DE	65207	8,306908	50,110211	6	Hessen	Hesse	38,4647	0,0302	0,3949	10,781	47,3808	2,9605	LW	28,7953	18,5855	0	0,0302	2,2796	0	17,6216	0,8421	20,0009	0,5372	2,1327	5,8577	65207	65	243
	2008	01.09.2008	0	0	negativ	Wiesbaden-Auringen	132	M	DE	65207	8,306908	50,110211	6	Hessen	Hesse	38,4647	0,0302	0,3949	10,781	47,3808	2,9605	LW	28,7953	18,5855	0	0,0302	2,2796	0	17,6216	0,8421	20,0009	0,5372	2,1327	5,8577	65207	65	243
	2008	23.05.2008	0	0	negativ	Walluf	NA	W	DE	65396	8,150571	50,047654	6	Hessen	Hesse	20,1402	6,983	0,8976	22,2967	46,6291	3,1286	LW	18,575	28,0541	6,4383	0,5448	2,9211	0	9,316	0	10,8242	0,1003	2,1569	13,5775	65396	65	243
	2008	25.04.2008	0	0	negativ	Walluf	7	W	DE	65396	8,150571	50,047654	6	Hessen	Hesse	20,1402	6,983	0,8976	22,2967	46,6291	3,1286	LW	18,575	28,0541	6,4383	0,5448	2,9211	0	9,316	0	10,8242	0,1003	2,1569	13,5775	65396	65	243
	2008	23.12.2008	0	0	negativ	Walluf	120	W	DE	65396	8,150571	50,047654	6	Hessen	Hesse	20,1402	6,983	0,8976	22,2967	46,6291	3,1286	LW	18,575	28,0541	6,4383	0,5448	2,9211	0	9,316	0	10,8242	0,1003	2,1569	13,5775	65396	65	243
	2008	31.01.2008	0	0	negativ	R³sselsheim	120	W	DE	65428	8,451398	49,981809	6	Hessen	Hesse	43,4592	1,6053	3,7158	28,0451	21,0829	2,1195	WALD	15,306	5,7768	0,691	0,9144	1,3952	0	5,6729	15,9925	21,7938	0,3799	3,8572	13,6942	65428	65	243
	2008	16.05.2008	0	0	negativ	Hofheim-Wallau	24	M	DE	65719	8,409245	50,094297	6	Hessen	Hesse	42,8602	0,0678	0,5722	19,2351	35,7119	1,56	WALD	24,1121	11,5998	0	0,0678	1,5161	0	17,5803	2,3181	22,9618	0,0016	2,4473	11,0291	65719	65	243
	2008	23.07.2008	0	0	negativ	Eschborn	132	W	DE	65760	8,567182	50,150532	6	Hessen	Hesse	0	0,0671	2,1236	44,4014	49,7296	3,7041	LW	42,3416	7,388	0	0,0671	3,5106	0	0	0	0	0,1884	6,53	16,9019	65760	65	243
	2008	19.12.2008	0	0	negativ	Hattersheim	1	W	DE	65795	8,482394	50,053684	6	Hessen	Hesse	3,3523	3,1647	0,9526	35,2835	52,4154	4,9393	LW	41,353	11,0623	2,9541	0,2106	4,6045	0	2,1171	0,052	1,1832	0,1662	3,7222	20,0347	65795	65	243
	2008	27.05.2008	0	0	negativ	Zweibr³cken	12	M	DE	66482	7,367421	49,24989	7	Rheinland-Pfalz	Rhineland Palatinate	22,592	0,093	1,0915	22,2885	50,0065	3,9547	LW	33,2193	16,7872	0,0023	0,0908	1,4055	0	13,6697	0,5	8,4224	2,5424	1,8157	8,6464	66482	66	28
	2008	27.08.2008	0	0	negativ	Zweibr³cken	24	W	DE	66482	7,367421	49,24989	7	Rheinland-Pfalz	Rhineland Palatinate	22,592	0,093	1,0915	22,2885	50,0065	3,9547	LW	33,2193	16,7872	0,0023	0,0908	1,4055	0	13,6697	0,5	8,4224	2,5424	1,8157	8,6464	66482	66	28
	2008	17.07.2008	0	0	negativ	Zweibr³cken	36	M	DE	66482	7,367421	49,24989	7	Rheinland-Pfalz	Rhineland Palatinate	22,592	0,093	1,0915	22,2885	50,0065	3,9547	LW	33,2193	16,7872	0,0023	0,0908	1,4055	0	13,6697	0,5	8,4224	2,5424	1,8157	8,6464	66482	66	28
	2008	09.12.2008	0	0	negativ	Zweibr³cken	1	M	DE	66482	7,367421	49,24989	7	Rheinland-Pfalz	Rhineland Palatinate	22,592	0,093	1,0915	22,2885	50,0065	3,9547	LW	33,2193	16,7872	0,0023	0,0908	1,4055	0	13,6697	0,5	8,4224	2,5424	1,8157	8,6464	66482	66	28
	2008	01.12.2008	0	0	negativ	Zweibr³cken	72	M	DE	66482	7,367421	49,24989	7	Rheinland-Pfalz	Rhineland Palatinate	22,592	0,093	1,0915	22,2885	50,0065	3,9547	LW	33,2193	16,7872	0,0023	0,0908	1,4055	0	13,6697	0,5	8,4224	2,5424	1,8157	8,6464	66482	66	28
	2008	02.10.2008	0	0	negativ	Zweibr³cken	84	W	DE	66482	7,367421	49,24989	7	Rheinland-Pfalz	Rhineland Palatinate	22,592	0,093	1,0915	22,2885	50,0065	3,9547	LW	33,2193	16,7872	0,0023	0,0908	1,4055	0	13,6697	0,5	8,4224	2,5424	1,8157	8,6464	66482	66	28
	2008	01.02.2008	0	0	negativ	Saarlouis	72	M	DE	66740	6,746469	49,311232	10	Saarland	Saarland	14,2878	1,7745	2,3601	37,2246	34,4144	9,9994	URBAN	21,5214	12,893	1,3487	0,2319	7,5262	0	5,2677	0,9788	8,0413	2,3926	2,5707	15,0581	66740	66	28
	2008	12.09.2008	1	1	Angiostrongylus vasorum	Ramstein-Miesenbach	NA	NA	DE	66877	7,566253	49,442149	7	Rheinland-Pfalz	Rhineland Palatinate	39,4317	0,2844	17,3774	19,303	20,6556	2,9872	WALD	7,8161	12,8395	0	0,2844	1,7523	0	3,9818	19,0955	16,3545	1,227	1,8852	4,8039	66877	66	28
	2008	18.08.2008	0	0	negativ	Ludwigshafen	156	M	DE	67069	8,396593	49,524412	7	Rheinland-Pfalz	Rhineland Palatinate	1,4841	3,7306	2,147	47,5524	34,9185	10,3396	URBAN	31,9692	2,9493	0,0436	3,2059	8,5294	0	1,4841	0	0	1,8103	5,9495	26,8528	67069	67	14
	2008	22.02.2008	0	0	negativ	Ludwigshafen	NA	W	DE	67071	8,357049	49,483293	7	Rheinland-Pfalz	Rhineland Palatinate	4,192	1,4106	1,4801	31,4545	53,0299	8,4932	LW	48,2341	4,7958	0	1,4106	6,3546	0	4,1695	0	0,0226	2,1386	3,0324	12,8112	67071	67	14
	2008	05.08.2008	0	0	negativ	Ludwigshafen	72	M	DE	67071	8,357049	49,483293	7	Rheinland-Pfalz	Rhineland Palatinate	4,192	1,4106	1,4801	31,4545	53,0299	8,4932	LW	48,2341	4,7958	0	1,4106	6,3546	0	4,1695	0	0,0226	2,1386	3,0324	12,8112	67071	67	14
	2008	11.11.2008	0	0	negativ	Ludwigshafen	60	W	DE	67071	8,357049	49,483293	7	Rheinland-Pfalz	Rhineland Palatinate	4,192	1,4106	1,4801	31,4545	53,0299	8,4932	LW	48,2341	4,7958	0	1,4106	6,3546	0	4,1695	0	0,0226	2,1386	3,0324	12,8112	67071	67	14
	2008	06.11.2008	0	0	negativ	Ludwigshafen	48	M	DE	67071	8,357049	49,483293	7	Rheinland-Pfalz	Rhineland Palatinate	4,192	1,4106	1,4801	31,4545	53,0299	8,4932	LW	48,2341	4,7958	0	1,4106	6,3546	0	4,1695	0	0,0226	2,1386	3,0324	12,8112	67071	67	14
	2008	22.12.2008	0	0	negativ	Carlsberg	12	M	DE	67316	8,031916	49,489491	7	Rheinland-Pfalz	Rhineland Palatinate	77,0739	0,0305	0,0019	13,6456	8,1837	1,0644	WALD	3,9069	4,2768	0	0,0305	0,6315	0	1,9374	59,7051	15,4314	0,433	0,5607	7,8102	67316	67	14
	2008	21.10.2008	0	0	negativ	Speyer	5	W	DE	67346	8,434686	49,329548	7	Rheinland-Pfalz	Rhineland Palatinate	23,4819	10,7422	2,4402	37,3339	19,1639	6,9072	URBAN	15,9706	3,1933	5,8515	4,4337	4,1834	0	7,7779	10,8387	4,8653	2,7238	4,6694	11,2554	67346	67	14
	2008	12.02.2008	0	0	negativ	Schwegenheim	36	W	DE	67365	8,336219	49,277123	7	Rheinland-Pfalz	Rhineland Palatinate	26,0602	0,0647	0,5282	10,5743	58,6736	4,099	LW	52,3979	6,2757	0	0,0647	3,3833	0	17,9802	1,5647	6,5152	0,7157	0,4082	2,4564	67365	67	14
	2008	19.12.2008	0	0	negativ	Neustadt/Weinstra?e	84	W	DE	67433	8,145957	49,359292	7	Rheinland-Pfalz	Rhineland Palatinate	41,8164	0,0302	0,7696	29,922	21,7436	5,7182	WALD	5,6212	16,1225	0	0,0302	3,6783	0	5,1961	20,885	15,7354	2,04	3,1451	7,1129	67433	67	14
	2008	18.12.2008	1	1	Angiostrongylus vasorum	Neustadt/Weinstra?e	8	M	DE	67433	8,145957	49,359292	7	Rheinland-Pfalz	Rhineland Palatinate	41,8164	0,0302	0,7696	29,922	21,7436	5,7182	WALD	5,6212	16,1225	0	0,0302	3,6783	0	5,1961	20,885	15,7354	2,04	3,1451	7,1129	67433	67	14
	2008	25.07.2008	0	0	negativ	Waghõusel	84	W	DE	68753	8,537612	49,230062	8	Baden-W³rttemberg	Baden - Wurttemberg	48,3481	1,712	0,5647	17,3887	29,9237	2,0696	WALD	18,8794	11,0442	0	1,712	2,0523	0	0,0029	0	48,3453	0,0174	1,2811	7,9342	68753	68	534
	2008	25.07.2008	0	0	negativ	Waghõusel	192	W	DE	68753	8,537612	49,230062	8	Baden-W³rttemberg	Baden - Wurttemberg	48,3481	1,712	0,5647	17,3887	29,9237	2,0696	WALD	18,8794	11,0442	0	1,712	2,0523	0	0,0029	0	48,3453	0,0174	1,2811	7,9342	68753	68	534
	2008	02.12.2008	1	1	Angiostrongylus vasorum	Waghõusel	24	W	DE	68753	8,537612	49,230062	8	Baden-W³rttemberg	Baden - Wurttemberg	48,3481	1,712	0,5647	17,3887	29,9237	2,0696	WALD	18,8794	11,0442	0	1,712	2,0523	0	0,0029	0	48,3453	0,0174	1,2811	7,9342	68753	68	534
	2008	02.12.2008	0	0	negativ	Waghõusel	36	M	DE	68753	8,537612	49,230062	8	Baden-W³rttemberg	Baden - Wurttemberg	48,3481	1,712	0,5647	17,3887	29,9237	2,0696	WALD	18,8794	11,0442	0	1,712	2,0523	0	0,0029	0	48,3453	0,0174	1,2811	7,9342	68753	68	534
	2008	08.01.2008	0	0	negativ	Hockenheim	96	M	DE	68766	8,5302	49,329236	8	Baden-W³rttemberg	Baden - Wurttemberg	21,2104	1,4973	2,7675	21,1803	50,4334	2,9924	LW	40,3568	10,0766	1,1867	0,3106	2,6889	0	3,1229	1,6442	16,4432	0,3034	4,3962	6,7762	68766	68	534
	2008	08.07.2008	0	0	negativ	Neulu?heim	5	M	DE	68809	8,52424	49,294852	8	Baden-W³rttemberg	Baden - Wurttemberg	0,0162	0	0,6357	50,8092	47,8045	0,7344	URBAN	44,6549	3,1496	0	0	0,7344	0	0	0	0,0162	0	2,6271	31,9914	68809	68	534
	2008	16.07.2008	0	0	negativ	Heidelberg	4	M	DE	69118	8,756924	49,422072	8	Baden-W³rttemberg	Baden - Wurttemberg	76,6941	2,642	0,136	14,0455	3,7842	2,7006	WALD	0	3,7842	2,6341	0,008	2,7006	0	0,0434	0	76,6507	0	0,472	10,5759	69118	69	105
	2008	21.10.2008	0	0	negativ	Heidelberg	144	W	DE	69118	8,756924	49,422072	8	Baden-W³rttemberg	Baden - Wurttemberg	76,6941	2,642	0,136	14,0455	3,7842	2,7006	WALD	0	3,7842	2,6341	0,008	2,7006	0	0,0434	0	76,6507	0	0,472	10,5759	69118	69	105
	2008	10.04.2008	0	0	negativ	Heidelberg	96	W	DE	69121	8,694587	49,434385	8	Baden-W³rttemberg	Baden - Wurttemberg	53,7838	0,6093	0,2231	20,2113	24,6845	0,4879	WALD	7,2969	17,3877	0,6025	0,0068	0,4879	0	0	0	53,7838	0	2,4033	8,9525	69121	69	105
	2008	16.09.2008	0	0	negativ	Wiesloch	156	W	DE	69168	8,714303	49,298462	8	Baden-W³rttemberg	Baden - Wurttemberg	11,1371	0,124	0,673	31,4309	50,7165	5,9414	LW	33,6214	17,0951	0	0,124	5,8471	0	3,8613	0	7,2758	0,0943	3,4756	10,8655	69168	69	105
	2008	24.06.2008	0	0	negativ	Dossenheim	120	W	DE	69221	8,680922	49,451657	8	Baden-W³rttemberg	Baden - Wurttemberg	46,0501	1,4308	0,8722	15,8363	34,0786	1,8122	WALD	25,0449	9,0338	1,3856	0,0453	1,8122	0	0	0	46,0501	0	0,6664	7,4722	69221	69	105
	2008	26.05.2008	0	0	negativ	Dossenheim	72	M	DE	69221	8,680922	49,451657	8	Baden-W³rttemberg	Baden - Wurttemberg	46,0501	1,4308	0,8722	15,8363	34,0786	1,8122	WALD	25,0449	9,0338	1,3856	0,0453	1,8122	0	0	0	46,0501	0	0,6664	7,4722	69221	69	105
	2008	21.05.2008	0	0	negativ	Dossenheim	96	W	DE	69221	8,680922	49,451657	8	Baden-W³rttemberg	Baden - Wurttemberg	46,0501	1,4308	0,8722	15,8363	34,0786	1,8122	WALD	25,0449	9,0338	1,3856	0,0453	1,8122	0	0	0	46,0501	0	0,6664	7,4722	69221	69	105
	2008	21.05.2008	0	0	negativ	Dossenheim	NA	M	DE	69221	8,680922	49,451657	8	Baden-W³rttemberg	Baden - Wurttemberg	46,0501	1,4308	0,8722	15,8363	34,0786	1,8122	WALD	25,0449	9,0338	1,3856	0,0453	1,8122	0	0	0	46,0501	0	0,6664	7,4722	69221	69	105
	2008	19.05.2008	0	0	negativ	Dossenheim	168	M	DE	69221	8,680922	49,451657	8	Baden-W³rttemberg	Baden - Wurttemberg	46,0501	1,4308	0,8722	15,8363	34,0786	1,8122	WALD	25,0449	9,0338	1,3856	0,0453	1,8122	0	0	0	46,0501	0	0,6664	7,4722	69221	69	105
	2008	02.07.2008	0	0	negativ	Dossenheim	84	M	DE	69221	8,680922	49,451657	8	Baden-W³rttemberg	Baden - Wurttemberg	46,0501	1,4308	0,8722	15,8363	34,0786	1,8122	WALD	25,0449	9,0338	1,3856	0,0453	1,8122	0	0	0	46,0501	0	0,6664	7,4722	69221	69	105
	2008	06.11.2008	0	0	negativ	Dossenheim	12	W	DE	69221	8,680922	49,451657	8	Baden-W³rttemberg	Baden - Wurttemberg	46,0501	1,4308	0,8722	15,8363	34,0786	1,8122	WALD	25,0449	9,0338	1,3856	0,0453	1,8122	0	0	0	46,0501	0	0,6664	7,4722	69221	69	105
	2008	01.08.2008	0	0	negativ	Sch÷nau i. Odenwald	NA	M	DE	69250	8,801039	49,443241	8	Baden-W³rttemberg	Baden - Wurttemberg	82,5612	0,022	0,0296	8,8935	5,7036	2,7924	WALD	0	5,7036	0	0,022	2,7924	0	0,0287	0,3071	82,2254	0	0,484	4,7692	69250	69	105
	2008	18.09.2008	0	0	negativ	Stuttgart	120	M	DE	70176	9,162624	48,777395	8	Baden-W³rttemberg	Baden - Wurttemberg	0	0,8123	1,5588	97,8342	0	0	URBAN	0	0	0	0,8123	0	0	0	0	0	0	3,9768	47,7014	70176	70	8
	2008	16.05.2008	0	0	negativ	Stuttgart-Vaihingen	NA	W	DE	70565	9,125877	48,716268	8	Baden-W³rttemberg	Baden - Wurttemberg	18,8489	0,0206	5,9921	51,1477	22,1025	2,0152	URBAN	11,6894	10,4131	0	0,0206	2,0134	0	0	0	18,8489	0,0018	5,8922	27,7986	70565	70	8
	2008	25.09.2008	0	0	negativ	Stuttgart-Vaihingen	NA	W	DE	70565	9,125877	48,716268	8	Baden-W³rttemberg	Baden - Wurttemberg	18,8489	0,0206	5,9921	51,1477	22,1025	2,0152	URBAN	11,6894	10,4131	0	0,0206	2,0134	0	0	0	18,8489	0,0018	5,8922	27,7986	70565	70	8
	2008	22.07.2008	0	0	negativ	Stuttgart-Vaihingen	156	M	DE	70565	9,125877	48,716268	8	Baden-W³rttemberg	Baden - Wurttemberg	18,8489	0,0206	5,9921	51,1477	22,1025	2,0152	URBAN	11,6894	10,4131	0	0,0206	2,0134	0	0	0	18,8489	0,0018	5,8922	27,7986	70565	70	8
	2008	18.07.2008	0	0	negativ	Stuttgart-Vaihingen	NA	W	DE	70565	9,125877	48,716268	8	Baden-W³rttemberg	Baden - Wurttemberg	18,8489	0,0206	5,9921	51,1477	22,1025	2,0152	URBAN	11,6894	10,4131	0	0,0206	2,0134	0	0	0	18,8489	0,0018	5,8922	27,7986	70565	70	8
	2008	22.12.2008	0	0	negativ	Stuttgart-Degerloch	NA	M	DE	70597	9,168573	48,744829	8	Baden-W³rttemberg	Baden - Wurttemberg	32,8659	0,0197	0,735	46,7218	18,7427	0,9539	URBAN	7,5855	11,1572	0	0,0197	0,9539	0	1,2916	0,2278	31,3465	0	5,5928	26,9388	70597	70	8
	2008	10.11.2008	0	0	negativ	Stuttgart	24	M	DE	70599	9,205375	48,71498	8	Baden-W³rttemberg	Baden - Wurttemberg	14,4083	0,0679	1,6135	24,0213	58,7566	1,2078	LW	34,1283	24,6282	0	0,0679	1,2078	0	5,0446	1,0033	8,3603	0	3,1253	11,6663	70599	70	8
	2008	18.11.2008	0	0	negativ	Sindelfingen	156	W	DE	71063	8,990728	48,705585	8	Baden-W³rttemberg	Baden - Wurttemberg	2,2975	0,4185	3,3989	81,7379	7,7104	4,4508	URBAN	2,587	5,1233	0	0,4185	2,1805	0	0,2235	0	2,074	0	4,9323	14,8046	71063	71	539
	2008	03.04.2008	0	0	negativ	Herrenberg	96	W	DE	71083	8,877286	48,598575	8	Baden-W³rttemberg	Baden - Wurttemberg	31,189	0,0353	0,319	14,3349	52,5546	1,585	LW	32,8796	19,675	0	0,0353	1,5433	0	1,6461	0,438	29,1048	0,0405	0,7486	6,4417	71083	71	539
	2008	10.06.2008	0	0	negativ	Gõrtringen	120	M	DE	71116	8,90441	48,639187	8	Baden-W³rttemberg	Baden - Wurttemberg	39,6277	0,0642	1,0854	14,0804	43,6326	1,5257	LW	28,2074	15,4252	0	0,0642	1,422	0	0	0	39,6277	0,1038	1,2386	7,6217	71116	71	539
	2008	22.10.2008	0	0	negativ	Bondorf	24	W	DE	71149	8,825456	48,52105	8	Baden-W³rttemberg	Baden - Wurttemberg	10,13	0,0662	1,1847	19,2336	67,3107	2,076	LW	57,8887	9,422	0	0,0662	2,076	0	0,9799	2,7347	6,4153	0	8,5335	3,8121	71149	71	539
	2008	09.01.2008	0	0	negativ	Leonberg	168	W	DE	71229	9,009674	48,790404	8	Baden-W³rttemberg	Baden - Wurttemberg	33,6698	0,0565	1,4279	20,7992	41,1286	2,9821	LW	21,1641	19,9645	0	0,0565	2,9788	0,0033	0,2417	0,1528	33,2753	0	2,1982	10,8414	71229	71	539
	2008	18.12.2008	0	0	negativ	Ludwigsburg	84	W	DE	71640	9,224398	48,897636	8	Baden-W³rttemberg	Baden - Wurttemberg	2,9666	0,0709	0,019	54,2768	41,2444	1,4222	URBAN	30,8422	10,4022	0	0,0709	1,4222	0	2,9666	0	0	0	5,4754	31,4063	71640	71	539
	2008	09.12.2008	0	0	negativ	Marbach-Rielingshausen	NA	M	DE	71672	9,287225	48,938946	8	Baden-W³rttemberg	Baden - Wurttemberg	7,3441	0,8617	0,4226	24,5614	63,1063	3,7069	LW	40,436	22,6703	0,8397	0,022	3,6746	0	3,0143	0	4,3297	0,0323	1,3366	9,9603	71672	71	539
	2008	26.03.2008	1	1	Angiostrongylus vasorum	Remseck-Hochberg	4	W	DE	71686	9,26598	48,878055	8	Baden-W³rttemberg	Baden - Wurttemberg	4,7484	2,3033	0,4514	23,9234	63,786	4,7943	LW	49,8968	13,8893	2,2988	0,0046	4,7874	0	2,6557	0	2,0927	0,0069	1,2104	11,2726	71686	71	539
	2008	20.06.2008	0	0	negativ	Remseck-Hochberg	36	W	DE	71686	9,26598	48,878055	8	Baden-W³rttemberg	Baden - Wurttemberg	4,7484	2,3033	0,4514	23,9234	63,786	4,7943	LW	49,8968	13,8893	2,2988	0,0046	4,7874	0	2,6557	0	2,0927	0,0069	1,2104	11,2726	71686	71	539
	2008	03.07.2008	0	0	negativ	Empfingen	36	W	DE	72186	8,722514	48,397332	8	Baden-W³rttemberg	Baden - Wurttemberg	26,2318	0,1564	0,8984	13,2929	57,893	1,5447	LW	45,1944	12,6986	0	0,1564	1,5178	0	0	14,4093	11,8225	0,0269	1,0917	3,8267	72186	72	18
	2008	12.11.2008	1	1	Angiostrongylus vasorum	Hechingen	12	W	DE	72379	8,976373	48,348855	8	Baden-W³rttemberg	Baden - Wurttemberg	40,5545	0,0332	0,6749	13,7425	41,7011	3,314	LW	10,5259	31,1752	0	0,0332	2,4784	0,8168	0,268	0,6329	39,6536	0,0188	1,8677	4,7943	72379	72	18
	2008	28.03.2008	0	0	negativ	Plochingen	NA	M	DE	73207	9,419647	48,71976	8	Baden-W³rttemberg	Baden - Wurttemberg	43,186	2,0751	6,5731	26,6469	19,5272	2,047	WALD	4,1974	15,3298	2,0751	0	2,047	0	7,1896	0	35,9964	0	1,9531	11,9769	73207	73	47
	2008	25.03.2008	0	0	negativ	Plochingen	NA	W	DE	73207	9,419647	48,71976	8	Baden-W³rttemberg	Baden - Wurttemberg	43,186	2,0751	6,5731	26,6469	19,5272	2,047	WALD	4,1974	15,3298	2,0751	0	2,047	0	7,1896	0	35,9964	0	1,9531	11,9769	73207	73	47
	2008	05.06.2008	0	0	negativ	Plochingen	12	W	DE	73207	9,419647	48,71976	8	Baden-W³rttemberg	Baden - Wurttemberg	43,186	2,0751	6,5731	26,6469	19,5272	2,047	WALD	4,1974	15,3298	2,0751	0	2,047	0	7,1896	0	35,9964	0	1,9531	11,9769	73207	73	47
	2008	08.12.2008	0	0	negativ	Plochingen	1	W	DE	73207	9,419647	48,71976	8	Baden-W³rttemberg	Baden - Wurttemberg	43,186	2,0751	6,5731	26,6469	19,5272	2,047	WALD	4,1974	15,3298	2,0751	0	2,047	0	7,1896	0	35,9964	0	1,9531	11,9769	73207	73	47
	2008	17.03.2008	0	0	negativ	Wernau	108	W	DE	73249	9,419756	48,688488	8	Baden-W³rttemberg	Baden - Wurttemberg	22,1311	2,8704	0,8855	23,3834	46,7074	4,2247	LW	20,7048	26,0026	0,9724	1,898	4,1126	0	0,8239	0,1107	21,1965	0,112	2,5252	9,0838	73249	73	47
	2008	14.03.2008	0	0	negativ	Wernau	5	M	DE	73249	9,419756	48,688488	8	Baden-W³rttemberg	Baden - Wurttemberg	22,1311	2,8704	0,8855	23,3834	46,7074	4,2247	LW	20,7048	26,0026	0,9724	1,898	4,1126	0	0,8239	0,1107	21,1965	0,112	2,5252	9,0838	73249	73	47
	2008	22.02.2008	0	0	negativ	Wernau	156	W	DE	73249	9,419756	48,688488	8	Baden-W³rttemberg	Baden - Wurttemberg	22,1311	2,8704	0,8855	23,3834	46,7074	4,2247	LW	20,7048	26,0026	0,9724	1,898	4,1126	0	0,8239	0,1107	21,1965	0,112	2,5252	9,0838	73249	73	47
	2008	19.02.2008	0	0	negativ	Wernau	12	W	DE	73249	9,419756	48,688488	8	Baden-W³rttemberg	Baden - Wurttemberg	22,1311	2,8704	0,8855	23,3834	46,7074	4,2247	LW	20,7048	26,0026	0,9724	1,898	4,1126	0	0,8239	0,1107	21,1965	0,112	2,5252	9,0838	73249	73	47
	2008	03.01.2008	0	0	negativ	Wernau	96	M	DE	73249	9,419756	48,688488	8	Baden-W³rttemberg	Baden - Wurttemberg	22,1311	2,8704	0,8855	23,3834	46,7074	4,2247	LW	20,7048	26,0026	0,9724	1,898	4,1126	0	0,8239	0,1107	21,1965	0,112	2,5252	9,0838	73249	73	47
	2008	31.05.2008	0	0	negativ	Wernau	60	M	DE	73249	9,419756	48,688488	8	Baden-W³rttemberg	Baden - Wurttemberg	22,1311	2,8704	0,8855	23,3834	46,7074	4,2247	LW	20,7048	26,0026	0,9724	1,898	4,1126	0	0,8239	0,1107	21,1965	0,112	2,5252	9,0838	73249	73	47
	2008	22.04.2008	0	0	negativ	Wernau	12	M	DE	73249	9,419756	48,688488	8	Baden-W³rttemberg	Baden - Wurttemberg	22,1311	2,8704	0,8855	23,3834	46,7074	4,2247	LW	20,7048	26,0026	0,9724	1,898	4,1126	0	0,8239	0,1107	21,1965	0,112	2,5252	9,0838	73249	73	47
	2008	07.04.2008	0	0	negativ	St÷dtlen	4	M	DE	73495	10,31731	49,00015	8	Baden-W³rttemberg	Baden - Wurttemberg	27,1143	0,6359	0	5,1213	66,442	0,6865	LW	39,0313	27,4107	0	0,6359	0,6625	0	0	18,3268	8,7875	0,024	0,2029	0,6906	73495	73	47
	2008	21.04.2008	0	0	negativ	Heilbronn	48	W	DE	74072	9,215342	49,140057	8	Baden-W³rttemberg	Baden - Wurttemberg	0	6,8434	5,3989	85,1582	0,9251	2,0651	URBAN	0	0,9251	6,8434	0	2,0652	0	0	0	0	0	11,1647	0,6764	74072	74	42
	2008	29.07.2008	0	0	negativ	Heilbronn	12	M	DE	74072	9,215342	49,140057	8	Baden-W³rttemberg	Baden - Wurttemberg	0	6,8434	5,3989	85,1582	0,9251	2,0651	URBAN	0	0,9251	6,8434	0	2,0652	0	0	0	0	0	11,1647	0,6764	74072	74	42
	2008	16.12.2008	0	0	negativ	Heilbronn	NA	W	DE	74072	9,215342	49,140057	8	Baden-W³rttemberg	Baden - Wurttemberg	0	6,8434	5,3989	85,1582	0,9251	2,0651	URBAN	0	0,9251	6,8434	0	2,0652	0	0	0	0	0	11,1647	0,6764	74072	74	42
	2008	16.06.2008	0	0	negativ	Bad Wimpfen	132	W	DE	74206	9,152526	49,227653	8	Baden-W³rttemberg	Baden - Wurttemberg	14,7364	1,2888	0,1103	12,2653	69,5775	2,0381	LW	52,7842	16,7932	1,2718	0,017	2,0381	0	0,4622	0	14,2742	0	0,7079	5,0169	74206	74	42
	2008	05.11.2008	0	0	negativ	Bietigheim-Bissingen	12	W	DE	74321	9,118099	48,95465	8	Baden-W³rttemberg	Baden - Wurttemberg	18,3684	1,2929	1,0867	32,6025	44,5988	2,1022	LW	29,7402	14,8586	1,2501	0,0428	2,1022	0	9,8188	0,0145	8,5351	0	1,7164	15,0536	74321	74	42
	2008	06.05.2008	0	0	negativ	Satteldorf	84	W	DE	74589	10,091361	49,1832	8	Baden-W³rttemberg	Baden - Wurttemberg	19,1893	0,4587	0,5161	8,9434	68,7494	2,1881	LW	44,8769	23,8725	0,3201	0,1387	1,9999	0,1774	1,0554	0,2367	17,8973	0,0104	0,3635	1,966	74589	74	42
	2008	06.05.2008	0	0	negativ	Satteldorf	2	M	DE	74589	10,091361	49,1832	8	Baden-W³rttemberg	Baden - Wurttemberg	19,1893	0,4587	0,5161	8,9434	68,7494	2,1881	LW	44,8769	23,8725	0,3201	0,1387	1,9999	0,1774	1,0554	0,2367	17,8973	0,0104	0,3635	1,966	74589	74	42
	2008	04.08.2008	0	0	negativ	Sinsheim-Reihen	144	M	DE	74889	8,883484	49,236312	8	Baden-W³rttemberg	Baden - Wurttemberg	26,0603	0,0377	0,5486	12,3918	58,0121	2,9603	LW	48,4303	9,5818	0	0,0377	2,9253	0	0,0038	0,0114	26,0451	0,035	1,5531	4,6989	74889	74	42
	2008	21.07.2008	0	0	negativ	Bretten	24	W	DE	75015	8,700989	49,043643	8	Baden-W³rttemberg	Baden - Wurttemberg	30,5632	0,0545	0,3548	13,5652	53,0965	2,3666	LW	40,3272	12,7693	0	0,0545	2,324	0	0,6697	0,0635	29,83	0,0426	0,7364	6,1317	75015	75	227
	2008	20.10.2008	0	0	negativ	Bretten	60	M	DE	75015	8,700989	49,043643	8	Baden-W³rttemberg	Baden - Wurttemberg	30,5632	0,0545	0,3548	13,5652	53,0965	2,3666	LW	40,3272	12,7693	0	0,0545	2,324	0	0,6697	0,0635	29,83	0,0426	0,7364	6,1317	75015	75	227
	2008	18.11.2008	0	0	negativ	Pforzheim	NA	NA	DE	75177	8,706588	48,913818	8	Baden-W³rttemberg	Baden - Wurttemberg	7,6317	0,0255	2,2715	36,547	52,1852	1,4792	LW	24,478	27,7072	0	0,0255	1,4792	0	0,0176	0	7,6141	0	2,5737	7,9991	75177	75	227
	2008	30.09.2008	0	0	negativ	Niefern-Íschelbronn	12	W	DE	75223	8,798975	48,908525	8	Baden-W³rttemberg	Baden - Wurttemberg	36,9164	0,5015	0,7023	15,3973	43,6811	2,8137	LW	20,4476	23,2335	0,4785	0,023	2,6805	0	0	0,1117	36,8047	0,1332	0,6539	8,8939	75223	75	227
	2008	10.06.2008	0	0	negativ	Karlsruhe	120	M	DE	76149	8,399461	49,053649	8	Baden-W³rttemberg	Baden - Wurttemberg	53,6998	1,5899	0,9269	21,9916	16,3711	5,444	WALD	9,9392	6,4319	0,1625	1,4273	3,1456	2,2381	2,7754	1,194	49,7304	0,0604	2,155	10,9582	76149	76	3
	2008	15.01.2008	0	0	negativ	Pfinztal	24	M	DE	76327	8,546283	48,991675	8	Baden-W³rttemberg	Baden - Wurttemberg	37,3727	0	0,1198	15,9275	44,6392	1,9475	LW	23,1848	21,4544	0	0	1,9106	0	1,243	0	36,1297	0,0369	0,8866	8,0607	76327	76	3
	2008	25.08.2008	0	0	negativ	Durmersheim	24	M	DE	76448	8,290349	48,931152	8	Baden-W³rttemberg	Baden - Wurttemberg	40,227	2,1472	0,3457	13,9894	41,8344	1,4655	LW	29,1544	12,6801	0	2,1472	1,3778	0	3,2061	0	37,0209	0,0877	1,3538	5,9502	76448	76	3
	2008	17.11.2008	0	0	negativ	Bietigheim/BD	7	M	DE	76467	8,262474	48,903985	8	Baden-W³rttemberg	Baden - Wurttemberg	36,0605	2,0834	0,6366	17,0343	42,707	1,5063	LW	25,0903	17,6167	0,0062	2,0773	1,5063	0	15,6253	3,2034	17,2317	0	0,8683	4,1737	76467	76	3
	2008	13.03.2008	0	0	negativ	Hagenbach	48	M	DE	76767	8,254338	49,01475	7	Rheinland-Pfalz	Rhineland Palatinate	28,6732	9,1881	0,0205	11,3496	47,085	3,6837	LW	40,1135	6,9715	0,9564	8,2317	2,1743	0	22,2393	0,0485	6,3854	1,5094	0,5232	3,6063	76767	76	3
	2008	12.02.2008	0	0	negativ	Achern	72	M	DE	77855	8,036541	48,634361	8	Baden-W³rttemberg	Baden - Wurttemberg	8,9486	1,2829	0,8386	17,1782	69,791	1,9845	LW	31,8574	37,9336	0	1,2829	1,939	0	6,6204	0,0175	2,3107	0,0455	0,7824	5,0473	77855	77	35
	2008	16.06.2008	0	0	negativ	Achern	24	W	DE	77855	8,036541	48,634361	8	Baden-W³rttemberg	Baden - Wurttemberg	8,9486	1,2829	0,8386	17,1782	69,791	1,9845	LW	31,8574	37,9336	0	1,2829	1,939	0	6,6204	0,0175	2,3107	0,0455	0,7824	5,0473	77855	77	35
	2008	06.06.2008	0	0	negativ	Achern	24	W	DE	77855	8,036541	48,634361	8	Baden-W³rttemberg	Baden - Wurttemberg	8,9486	1,2829	0,8386	17,1782	69,791	1,9845	LW	31,8574	37,9336	0	1,2829	1,939	0	6,6204	0,0175	2,3107	0,0455	0,7824	5,0473	77855	77	35
	2008	16.09.2008	0	0	negativ	Achern	5	W	DE	77855	8,036541	48,634361	8	Baden-W³rttemberg	Baden - Wurttemberg	8,9486	1,2829	0,8386	17,1782	69,791	1,9845	LW	31,8574	37,9336	0	1,2829	1,939	0	6,6204	0,0175	2,3107	0,0455	0,7824	5,0473	77855	77	35
	2008	17.12.2008	0	0	negativ	Lahr	1	W	DE	77933	7,877206	48,335162	8	Baden-W³rttemberg	Baden - Wurttemberg	39,1948	0,7271	2,7875	22,2347	33,2036	1,8588	WALD	16,9647	16,2389	0,0004	0,7266	1,7871	0	5,7761	0,0761	33,3427	0,0717	2,1312	8,6585	77933	77	35
	2008	14.04.2008	0	0	negativ	VS-Schwenningen	24	W	DE	78054	8,519636	48,061335	8	Baden-W³rttemberg	Baden - Wurttemberg	26,3212	0,6193	0,6575	39,4175	26,0593	6,9252	URBAN	11,6621	14,3971	0	0,6193	0,822	0	0,0069	25,1156	1,1988	6,1032	2,8743	19,1821	78054	78	164
	2008	16.09.2008	0	0	negativ	VS-Schwenningen	60	M	DE	78054	8,519636	48,061335	8	Baden-W³rttemberg	Baden - Wurttemberg	26,3212	0,6193	0,6575	39,4175	26,0593	6,9252	URBAN	11,6621	14,3971	0	0,6193	0,822	0	0,0069	25,1156	1,1988	6,1032	2,8743	19,1821	78054	78	164
	2008	25.07.2008	0	0	negativ	Radolfzell	144	M	DE	78315	8,98378	47,761617	8	Baden-W³rttemberg	Baden - Wurttemberg	30,1968	13,6794	0,4554	13,9085	37,1921	4,5808	LW	14,927	22,2651	0,0476	13,6319	2,439	0	0,1912	0	30,0056	2,1417	1,3445	6,2001	78315	78	164
	2008	07.10.2008	0	0	negativ	Radolfzell	120	M	DE	78315	8,98378	47,761617	8	Baden-W³rttemberg	Baden - Wurttemberg	30,1968	13,6794	0,4554	13,9085	37,1921	4,5808	LW	14,927	22,2651	0,0476	13,6319	2,439	0	0,1912	0	30,0056	2,1417	1,3445	6,2001	78315	78	164
	2008	16.04.2008	0	0	negativ	Tuttlingen	NA	W	DE	78532	8,804959	47,978243	8	Baden-W³rttemberg	Baden - Wurttemberg	62,2468	0,6013	0,4249	12,4516	23,1074	1,1716	WALD	7,2656	15,8418	0,4334	0,1679	1,1432	0	0,5741	8,674	52,9987	0,0284	0,5975	5,5886	78532	78	164
	2008	16.04.2008	0	0	negativ	Tuttlingen	NA	W	DE	78532	8,804959	47,978243	8	Baden-W³rttemberg	Baden - Wurttemberg	62,2468	0,6013	0,4249	12,4516	23,1074	1,1716	WALD	7,2656	15,8418	0,4334	0,1679	1,1432	0	0,5741	8,674	52,9987	0,0284	0,5975	5,5886	78532	78	164
	2008	16.04.2008	0	0	negativ	Tuttlingen	NA	M	DE	78532	8,804959	47,978243	8	Baden-W³rttemberg	Baden - Wurttemberg	62,2468	0,6013	0,4249	12,4516	23,1074	1,1716	WALD	7,2656	15,8418	0,4334	0,1679	1,1432	0	0,5741	8,674	52,9987	0,0284	0,5975	5,5886	78532	78	164
	2008	15.01.2008	0	0	negativ	Fridingen	12	M	DE	78567	8,935383	48,02152	8	Baden-W³rttemberg	Baden - Wurttemberg	62,7974	1,2363	0,2229	6,7133	26,6214	2,4087	WALD	2,5976	24,0238	1,2309	0,0053	2,4087	0	8,9982	20,8376	32,9616	0	0,5419	3,9342	78567	78	164
	2008	15.01.2008	0	0	negativ	Fridingen	96	M	DE	78567	8,935383	48,02152	8	Baden-W³rttemberg	Baden - Wurttemberg	62,7974	1,2363	0,2229	6,7133	26,6214	2,4087	WALD	2,5976	24,0238	1,2309	0,0053	2,4087	0	8,9982	20,8376	32,9616	0	0,5419	3,9342	78567	78	164
	2008	21.05.2008	0	0	negativ	Denzlingen	48	M	DE	79211	7,884167	48,071118	8	Baden-W³rttemberg	Baden - Wurttemberg	16,187	0,0627	2,3603	19,2145	60,3637	1,8351	LW	42,9967	17,367	0,0047	0,058	1,7316	0	0	0,0178	16,1691	0,1035	1,4799	10,1272	79211	79	1
	2008	31.12.2008	0	0	negativ	Merzhausen	11	W	DE	79249	7,826633	47,965526	8	Baden-W³rttemberg	Baden - Wurttemberg	19,1407	0,0492	0,063	36,6727	39,0279	5,0465	LW	5,3596	33,6683	0	0,0492	4,7228	0	0,4669	0,1413	18,5325	0,3237	2,6754	21,9195	79249	79	1
	2008	17.11.2008	0	0	negativ	Merzhausen	36	W	DE	79249	7,826633	47,965526	8	Baden-W³rttemberg	Baden - Wurttemberg	19,1407	0,0492	0,063	36,6727	39,0279	5,0465	LW	5,3596	33,6683	0	0,0492	4,7228	0	0,4669	0,1413	18,5325	0,3237	2,6754	21,9195	79249	79	1
	2008	11.03.2008	0	0	negativ	Emmendingen	NA	M	DE	79312	7,863627	48,123177	8	Baden-W³rttemberg	Baden - Wurttemberg	32,6721	0,5193	0,402	22,5969	41,8175	2,004	LW	18,6916	23,126	0,4283	0,091	1,8924	0	17,3994	0,0465	15,2261	0,1116	1,4309	9,4994	79312	79	1
	2008	10.11.2008	0	0	negativ	Emmendingen	NA	M	DE	79312	7,863627	48,123177	8	Baden-W³rttemberg	Baden - Wurttemberg	32,6721	0,5193	0,402	22,5969	41,8175	2,004	LW	18,6916	23,126	0,4283	0,091	1,8924	0	17,3994	0,0465	15,2261	0,1116	1,4309	9,4994	79312	79	1
	2008	02.05.2008	0	0	negativ	L÷rrach	12	M	DE	79539	7,66438	47,61581	8	Baden-W³rttemberg	Baden - Wurttemberg	10,9883	1,1369	2,6328	50,1527	33,4683	1,7636	URBAN	7,6458	25,8225	1,0402	0,0967	1,7584	0	5,9895	0	4,9988	0,0049	7,2131	18,6705	79539	79	1
	2008	13.05.2008	0	0	negativ	Weil am Rhein	72	M	DE	79576	7,609666	47,605683	8	Baden-W³rttemberg	Baden - Wurttemberg	13,0783	2,9646	5,2004	39,1284	35,3036	4,0568	URBAN	11,8762	23,4274	2,8907	0,0739	4,0568	0	13,0783	0	0	0	3,9052	15,6879	79576	79	1
	2008	13.05.2008	0	0	negativ	Weil am Rhein	108	W	DE	79576	7,609666	47,605683	8	Baden-W³rttemberg	Baden - Wurttemberg	13,0783	2,9646	5,2004	39,1284	35,3036	4,0568	URBAN	11,8762	23,4274	2,8907	0,0739	4,0568	0	13,0783	0	0	0	3,9052	15,6879	79576	79	1
	2008	13.05.2008	0	0	negativ	Weil am Rhein	6	M	DE	79576	7,609666	47,605683	8	Baden-W³rttemberg	Baden - Wurttemberg	13,0783	2,9646	5,2004	39,1284	35,3036	4,0568	URBAN	11,8762	23,4274	2,8907	0,0739	4,0568	0	13,0783	0	0	0	3,9052	15,6879	79576	79	1
	2008	25.01.2008	0	0	negativ	Rheinfelden	36	W	DE	79618	7,771421	47,585035	8	Baden-W³rttemberg	Baden - Wurttemberg	39,5789	1,8787	0,9174	16,5934	39,5381	1,4656	WALD	10,8804	28,6577	1,8351	0,0436	1,3921	0	5,8576	1,0833	32,638	0,0007	0,9249	6,4517	79618	79	1
	2008	22.01.2008	0	0	negativ	Rheinfelden	84	W	DE	79618	7,771421	47,585035	8	Baden-W³rttemberg	Baden - Wurttemberg	39,5789	1,8787	0,9174	16,5934	39,5381	1,4656	WALD	10,8804	28,6577	1,8351	0,0436	1,3921	0	5,8576	1,0833	32,638	0,0007	0,9249	6,4517	79618	79	1
	2008	21.01.2008	0	0	negativ	Rheinfelden	120	M	DE	79618	7,771421	47,585035	8	Baden-W³rttemberg	Baden - Wurttemberg	39,5789	1,8787	0,9174	16,5934	39,5381	1,4656	WALD	10,8804	28,6577	1,8351	0,0436	1,3921	0	5,8576	1,0833	32,638	0,0007	0,9249	6,4517	79618	79	1
	2008	11.01.2008	0	0	negativ	Rheinfelden	3	M	DE	79618	7,771421	47,585035	8	Baden-W³rttemberg	Baden - Wurttemberg	39,5789	1,8787	0,9174	16,5934	39,5381	1,4656	WALD	10,8804	28,6577	1,8351	0,0436	1,3921	0	5,8576	1,0833	32,638	0,0007	0,9249	6,4517	79618	79	1
	2008	14.04.2008	0	0	negativ	Rheinfelden	108	M	DE	79618	7,771421	47,585035	8	Baden-W³rttemberg	Baden - Wurttemberg	39,5789	1,8787	0,9174	16,5934	39,5381	1,4656	WALD	10,8804	28,6577	1,8351	0,0436	1,3921	0	5,8576	1,0833	32,638	0,0007	0,9249	6,4517	79618	79	1
	2008	19.09.2008	0	0	negativ	Rheinfelden	3	W	DE	79618	7,771421	47,585035	8	Baden-W³rttemberg	Baden - Wurttemberg	39,5789	1,8787	0,9174	16,5934	39,5381	1,4656	WALD	10,8804	28,6577	1,8351	0,0436	1,3921	0	5,8576	1,0833	32,638	0,0007	0,9249	6,4517	79618	79	1
	2008	01.09.2008	0	0	negativ	Rheinfelden	132	W	DE	79618	7,771421	47,585035	8	Baden-W³rttemberg	Baden - Wurttemberg	39,5789	1,8787	0,9174	16,5934	39,5381	1,4656	WALD	10,8804	28,6577	1,8351	0,0436	1,3921	0	5,8576	1,0833	32,638	0,0007	0,9249	6,4517	79618	79	1
	2008	28.08.2008	0	0	negativ	Rheinfelden	NA	M	DE	79618	7,771421	47,585035	8	Baden-W³rttemberg	Baden - Wurttemberg	39,5789	1,8787	0,9174	16,5934	39,5381	1,4656	WALD	10,8804	28,6577	1,8351	0,0436	1,3921	0	5,8576	1,0833	32,638	0,0007	0,9249	6,4517	79618	79	1
	2008	20.08.2008	0	0	negativ	Rheinfelden	48	M	DE	79618	7,771421	47,585035	8	Baden-W³rttemberg	Baden - Wurttemberg	39,5789	1,8787	0,9174	16,5934	39,5381	1,4656	WALD	10,8804	28,6577	1,8351	0,0436	1,3921	0	5,8576	1,0833	32,638	0,0007	0,9249	6,4517	79618	79	1
	2008	18.08.2008	0	0	negativ	Rheinfelden	120	M	DE	79618	7,771421	47,585035	8	Baden-W³rttemberg	Baden - Wurttemberg	39,5789	1,8787	0,9174	16,5934	39,5381	1,4656	WALD	10,8804	28,6577	1,8351	0,0436	1,3921	0	5,8576	1,0833	32,638	0,0007	0,9249	6,4517	79618	79	1
	2008	01.12.2008	0	0	negativ	Rheinfelden	120	W	DE	79618	7,771421	47,585035	8	Baden-W³rttemberg	Baden - Wurttemberg	39,5789	1,8787	0,9174	16,5934	39,5381	1,4656	WALD	10,8804	28,6577	1,8351	0,0436	1,3921	0	5,8576	1,0833	32,638	0,0007	0,9249	6,4517	79618	79	1
	2008	11.11.2008	0	0	negativ	Rheinfelden	3	W	DE	79618	7,771421	47,585035	8	Baden-W³rttemberg	Baden - Wurttemberg	39,5789	1,8787	0,9174	16,5934	39,5381	1,4656	WALD	10,8804	28,6577	1,8351	0,0436	1,3921	0	5,8576	1,0833	32,638	0,0007	0,9249	6,4517	79618	79	1
	2008	27.10.2008	0	0	negativ	Rheinfelden	24	W	DE	79618	7,771421	47,585035	8	Baden-W³rttemberg	Baden - Wurttemberg	39,5789	1,8787	0,9174	16,5934	39,5381	1,4656	WALD	10,8804	28,6577	1,8351	0,0436	1,3921	0	5,8576	1,0833	32,638	0,0007	0,9249	6,4517	79618	79	1
	2008	20.02.2008	0	0	negativ	Schopfheim	NA	W	DE	79650	7,876865	47,673506	8	Baden-W³rttemberg	Baden - Wurttemberg	53,9924	0,1853	0,1137	9,0151	35,6541	1,0413	WALD	6,7326	28,9215	0,1474	0,0379	1,0009	0	0,4115	0,1357	53,4452	0,0404	0,6443	3,5507	79650	79	1
	2008	20.06.2008	0	0	negativ	M³nchen	168	M	DE	80796	11,569574	48,162622	9	Bayern	Bavaria	0	0	0,267	99,733	0	0	URBAN	0	0	0	0	0	0	0	0	0	0	7,9098	77,7028	80796	80	1955
	2008	17.12.2008	0	0	negativ	M³nchen	108	M	DE	81247	11,466442	48,167335	9	Bayern	Bavaria	1,2081	0,6289	0,1289	84,4748	13,5623	0	URBAN	9,1779	4,3844	0,4716	0,1573	0	0	1,1151	0	0,093	0	11,402	64,5673	81247	81	1317
	2008	03.12.2008	0	0	negativ	M³nchen	NA	W	DE	81377	11,492529	48,110479	9	Bayern	Bavaria	4,8511	0,3663	1,4699	91,5383	1,7063	0,1556	URBAN	0,4901	1,2162	0	0,3663	0,1556	0	0,3486	3,1204	1,3822	0	10,0312	43,8141	81377	81	1317
	2008	21.05.2008	0	0	negativ	M³nchen	24	M	DE	81667	11,59909	48,130667	9	Bayern	Bavaria	0	2,941	15,5999	80,8542	0	0,7199	URBAN	0	0	2,9303	0,0107	0	0	0	0	0	0,7199	10,7537	50,3506	81667	81	1317
	2008	07.04.2008	0	0	negativ	M³nchen	60	W	DE	81671	11,61978	48,122519	9	Bayern	Bavaria	0	0,0809	3,1962	96,656	0,102	0	URBAN	0,102	0	0	0,0809	0	0	0	0	0	0	5,9385	62,1325	81671	81	1317
	2008	18.11.2008	0	0	negativ	Taufkirchen	NA	M	DE	82024	11,630989	48,030695	9	Bayern	Bavaria	43,1942	0,0638	0,5278	18,2727	37,8124	0,1557	WALD	24,2753	13,5371	0	0,0638	0,1557	0	0,3433	42,703	0,1479	0	2,2836	8,0397	82024	82	96
	2008	28.01.2008	0	0	negativ	Grõfelfing	NA	W	DE	82166	11,43478	48,122404	9	Bayern	Bavaria	28,2188	0,3574	0,7601	54,3895	15,753	0,5936	URBAN	11,8984	3,8546	0,3473	0,0102	0,5427	0	1,0431	25,0199	2,1559	0,0508	4,4437	40,4094	82166	82	96
	2008	17.01.2008	0	0	negativ	Landsberied	96	M	DE	82290	11,17509	48,160302	9	Bayern	Bavaria	39,3798	0,0311	0	9,3183	51,2708	0	LW	33,4743	17,7965	0	0,0311	0	0	1,6918	33,6718	4,0162	0	0,498	2,458	82290	82	96
	2008	27.03.2008	0	0	negativ	Berg	NA	W	DE	82335	11,345485	47,916668	9	Bayern	Bavaria	18,4599	60,0772	0,0466	5,4833	15,3668	0,5672	GEWAESSER	3,1058	12,261	0,0001	60,0771	0,0893	0	0,6784	13,2092	4,5722	0,4779	0,2575	3,2712	82335	82	96
	2008	12.11.2008	0	0	negativ	Berg/Starnberger See	36	M	DE	82335	11,345485	47,916668	9	Bayern	Bavaria	18,4599	60,0772	0,0466	5,4833	15,3668	0,5672	GEWAESSER	3,1058	12,261	0,0001	60,0771	0,0893	0	0,6784	13,2092	4,5722	0,4779	0,2575	3,2712	82335	82	96
	2008	04.03.2008	0	0	negativ	Weilheim	36	M	DE	82362	11,147771	47,843432	9	Bayern	Bavaria	23,5832	1,5192	0,1646	13,4615	59,896	1,3754	LW	10,0582	49,8378	0,6003	0,9189	0,2146	0	1,3552	9,7744	12,4536	1,1608	0,9355	5,9091	82362	82	96
	2008	29.01.2008	0	0	negativ	Weilheim	NA	NA	DE	82362	11,147771	47,843432	9	Bayern	Bavaria	23,5832	1,5192	0,1646	13,4615	59,896	1,3754	LW	10,0582	49,8378	0,6003	0,9189	0,2146	0	1,3552	9,7744	12,4536	1,1608	0,9355	5,9091	82362	82	96
	2008	17.06.2008	0	0	negativ	Weilheim	12	W	DE	82362	11,147771	47,843432	9	Bayern	Bavaria	23,5832	1,5192	0,1646	13,4615	59,896	1,3754	LW	10,0582	49,8378	0,6003	0,9189	0,2146	0	1,3552	9,7744	12,4536	1,1608	0,9355	5,9091	82362	82	96
	2008	15.09.2008	0	0	negativ	Weilheim	132	W	DE	82362	11,147771	47,843432	9	Bayern	Bavaria	23,5832	1,5192	0,1646	13,4615	59,896	1,3754	LW	10,0582	49,8378	0,6003	0,9189	0,2146	0	1,3552	9,7744	12,4536	1,1608	0,9355	5,9091	82362	82	96
	2008	21.07.2008	0	0	negativ	Weilheim	NA	M	DE	82362	11,147771	47,843432	9	Bayern	Bavaria	23,5832	1,5192	0,1646	13,4615	59,896	1,3754	LW	10,0582	49,8378	0,6003	0,9189	0,2146	0	1,3552	9,7744	12,4536	1,1608	0,9355	5,9091	82362	82	96
	2008	17.07.2008	0	0	negativ	Weilheim	NA	W	DE	82362	11,147771	47,843432	9	Bayern	Bavaria	23,5832	1,5192	0,1646	13,4615	59,896	1,3754	LW	10,0582	49,8378	0,6003	0,9189	0,2146	0	1,3552	9,7744	12,4536	1,1608	0,9355	5,9091	82362	82	96
	2008	03.01.2008	0	0	negativ	Rosenheim	156	W	DE	83024	12,107164	47,868163	9	Bayern	Bavaria	21,2773	0,4124	0	40,9474	37,3477	0,0152	URBAN	8,6148	28,733	0,2484	0,164	0,0152	0	1,8913	17,7468	1,6392	0	2,8009	25,1049	83024	83	3
	2008	12.09.2008	0	0	negativ	Warngau	84	M	DE	83627	11,73816	47,818168	9	Bayern	Bavaria	42,4865	0,3201	0,0551	4,6817	52,4185	0,0381	LW	0	52,4185	0,2866	0,0335	0,0381	0	0,302	3,4989	38,6857	0	0,2556	1,1011	83627	83	3
	2008	05.02.2008	0	0	negativ	Schliersee	12	W	DE	83727	11,871679	47,684306	9	Bayern	Bavaria	69,0366	3,2153	0,0176	4,8898	19,7013	3,1081	WALD	0	19,7013	0,1112	3,1041	1,61	0	0,1384	46,3649	22,5333	1,4981	0,3082	2,8251	83727	83	3
	2008	05.02.2008	1	1	Crenosoma vulpis	Schliersee	36	M	DE	83727	11,871679	47,684306	9	Bayern	Bavaria	69,0366	3,2153	0,0176	4,8898	19,7013	3,1081	WALD	0	19,7013	0,1112	3,1041	1,61	0	0,1384	46,3649	22,5333	1,4981	0,3082	2,8251	83727	83	3
	2008	27.06.2008	0	0	negativ	Schliersee	60	W	DE	83727	11,871679	47,684306	9	Bayern	Bavaria	69,0366	3,2153	0,0176	4,8898	19,7013	3,1081	WALD	0	19,7013	0,1112	3,1041	1,61	0	0,1384	46,3649	22,5333	1,4981	0,3082	2,8251	83727	83	3
	2008	23.04.2008	0	0	negativ	Schliersee	36	W	DE	83727	11,871679	47,684306	9	Bayern	Bavaria	69,0366	3,2153	0,0176	4,8898	19,7013	3,1081	WALD	0	19,7013	0,1112	3,1041	1,61	0	0,1384	46,3649	22,5333	1,4981	0,3082	2,8251	83727	83	3
	2008	22.04.2008	0	0	negativ	Schliersee	12	W	DE	83727	11,871679	47,684306	9	Bayern	Bavaria	69,0366	3,2153	0,0176	4,8898	19,7013	3,1081	WALD	0	19,7013	0,1112	3,1041	1,61	0	0,1384	46,3649	22,5333	1,4981	0,3082	2,8251	83727	83	3
	2008	15.01.2008	0	0	negativ	Simbach	24	M	DE	84359	13,013807	48,287982	9	Bayern	Bavaria	36,4569	1,9798	0,1682	12,0882	48,9412	0,3658	LW	25,2042	23,737	1,8755	0,1043	0,082	0	5,964	6,6449	23,848	0,2837	0,5755	3,6966	84359	84	123
	2008	28.05.2008	0	0	negativ	Freising	NA	W	DE	85354	11,700157	48,390906	9	Bayern	Bavaria	18,962	1,443	0,1849	15,4711	63,2346	0,7066	LW	33,6996	29,535	0,1882	1,2548	0,5254	0,0335	4,42	9,3983	5,1437	0,1477	0,5142	5,32	85354	85	111
	2008	28.03.2008	0	0	negativ	Haar	36	M	DE	85540	11,729938	48,117737	9	Bayern	Bavaria	13,155	0,0418	0,989	39,0838	46,3147	0,4161	LW	42,1348	4,1799	0	0,0418	0,4161	0	0,3088	12,3748	0,4713	0	2,7068	17,752	85540	85	111
	2008	18.03.2008	1	1	Crenosoma vulpis	Haar	48	W	DE	85540	11,729938	48,117737	9	Bayern	Bavaria	13,155	0,0418	0,989	39,0838	46,3147	0,4161	LW	42,1348	4,1799	0	0,0418	0,4161	0	0,3088	12,3748	0,4713	0	2,7068	17,752	85540	85	111
	2008	08.02.2008	0	0	negativ	Haar	36	W	DE	85540	11,729938	48,117737	9	Bayern	Bavaria	13,155	0,0418	0,989	39,0838	46,3147	0,4161	LW	42,1348	4,1799	0	0,0418	0,4161	0	0,3088	12,3748	0,4713	0	2,7068	17,752	85540	85	111
	2008	16.01.2008	0	0	negativ	Haar	12	M	DE	85540	11,729938	48,117737	9	Bayern	Bavaria	13,155	0,0418	0,989	39,0838	46,3147	0,4161	LW	42,1348	4,1799	0	0,0418	0,4161	0	0,3088	12,3748	0,4713	0	2,7068	17,752	85540	85	111
	2008	05.06.2008	0	0	negativ	Haar	NA	W	DE	85540	11,729938	48,117737	9	Bayern	Bavaria	13,155	0,0418	0,989	39,0838	46,3147	0,4161	LW	42,1348	4,1799	0	0,0418	0,4161	0	0,3088	12,3748	0,4713	0	2,7068	17,752	85540	85	111
	2008	02.05.2008	0	0	negativ	Haar	36	W	DE	85540	11,729938	48,117737	9	Bayern	Bavaria	13,155	0,0418	0,989	39,0838	46,3147	0,4161	LW	42,1348	4,1799	0	0,0418	0,4161	0	0,3088	12,3748	0,4713	0	2,7068	17,752	85540	85	111
	2008	11.09.2008	0	0	negativ	Haar	12	W	DE	85540	11,729938	48,117737	9	Bayern	Bavaria	13,155	0,0418	0,989	39,0838	46,3147	0,4161	LW	42,1348	4,1799	0	0,0418	0,4161	0	0,3088	12,3748	0,4713	0	2,7068	17,752	85540	85	111
	2008	01.09.2008	0	0	negativ	Gronsdorf	12	W	DE	85540	11,729938	48,117737	9	Bayern	Bavaria	13,155	0,0418	0,989	39,0838	46,3147	0,4161	LW	42,1348	4,1799	0	0,0418	0,4161	0	0,3088	12,3748	0,4713	0	2,7068	17,752	85540	85	111
	2008	25.08.2008	0	0	negativ	Haar	12	W	DE	85540	11,729938	48,117737	9	Bayern	Bavaria	13,155	0,0418	0,989	39,0838	46,3147	0,4161	LW	42,1348	4,1799	0	0,0418	0,4161	0	0,3088	12,3748	0,4713	0	2,7068	17,752	85540	85	111
	2008	25.08.2008	0	0	negativ	Haar	12	W	DE	85540	11,729938	48,117737	9	Bayern	Bavaria	13,155	0,0418	0,989	39,0838	46,3147	0,4161	LW	42,1348	4,1799	0	0,0418	0,4161	0	0,3088	12,3748	0,4713	0	2,7068	17,752	85540	85	111
	2008	07.08.2008	0	0	negativ	Haar	12	W	DE	85540	11,729938	48,117737	9	Bayern	Bavaria	13,155	0,0418	0,989	39,0838	46,3147	0,4161	LW	42,1348	4,1799	0	0,0418	0,4161	0	0,3088	12,3748	0,4713	0	2,7068	17,752	85540	85	111
	2008	07.08.2008	0	0	negativ	Haar	12	W	DE	85540	11,729938	48,117737	9	Bayern	Bavaria	13,155	0,0418	0,989	39,0838	46,3147	0,4161	LW	42,1348	4,1799	0	0,0418	0,4161	0	0,3088	12,3748	0,4713	0	2,7068	17,752	85540	85	111
	2008	15.10.2008	0	0	negativ	Haar	12	W	DE	85540	11,729938	48,117737	9	Bayern	Bavaria	13,155	0,0418	0,989	39,0838	46,3147	0,4161	LW	42,1348	4,1799	0	0,0418	0,4161	0	0,3088	12,3748	0,4713	0	2,7068	17,752	85540	85	111
	2008	07.10.2008	0	0	negativ	Haar	72	W	DE	85540	11,729938	48,117737	9	Bayern	Bavaria	13,155	0,0418	0,989	39,0838	46,3147	0,4161	LW	42,1348	4,1799	0	0,0418	0,4161	0	0,3088	12,3748	0,4713	0	2,7068	17,752	85540	85	111
	2008	18.07.2008	0	0	negativ	Vaterstetten	48	W	DE	85591	11,773304	48,121743	9	Bayern	Bavaria	7,5122	0,3306	0,1152	29,3456	62,5565	0,1524	LW	59,7228	2,8337	0	0,3306	0,1524	0	0,101	6,9008	0,5104	0	2,1541	20,9526	85591	85	111
	2008	02.10.2008	0	0	negativ	Vaterstetten	48	W	DE	85591	11,773304	48,121743	9	Bayern	Bavaria	7,5122	0,3306	0,1152	29,3456	62,5565	0,1524	LW	59,7228	2,8337	0	0,3306	0,1524	0	0,101	6,9008	0,5104	0	2,1541	20,9526	85591	85	111
	2008	31.07.2008	0	0	negativ	Kirchseeon	144	W	DE	85614	11,882146	48,070802	9	Bayern	Bavaria	54,1075	0,16	0,3157	15,0772	30,2647	0,0754	WALD	21,1619	9,1028	0	0,16	0,0754	0	1,2137	31,4343	21,4595	0	0,214	8,7325	85614	85	111
	2008	24.10.2008	0	0	negativ	Pastetten-Reithofen	12	W	DE	85669	11,941942	48,207034	9	Bayern	Bavaria	12,2435	0,5688	0,3518	7,4518	79,1974	0,1967	LW	63,6943	15,5031	0,164	0,4048	0,1967	0	0,2632	10,7392	1,2411	0	0,0572	1,7325	85669	85	111
	2008	24.10.2008	0	0	negativ	Pastetten-Reithofen	12	W	DE	85669	11,941942	48,207034	9	Bayern	Bavaria	12,2435	0,5688	0,3518	7,4518	79,1974	0,1967	LW	63,6943	15,5031	0,164	0,4048	0,1967	0	0,2632	10,7392	1,2411	0	0,0572	1,7325	85669	85	111
	2008	20.02.2008	0	0	negativ	Kaufbeuren	72	W	DE	87600	10,611319	47,880788	9	Bayern	Bavaria	25,7267	1,8165	3,3794	32,2509	36,4735	0,3537	LW	3,8837	32,5898	0,6228	1,1937	0,3078	0	0,4024	21,358	3,9664	0,0458	1,6392	14,5163	87600	87	18
	2008	25.11.2008	0	0	negativ	Bad Saulgau	NA	NA	DE	88348	9,507914	48,012985	8	Baden-W³rttemberg	Baden - Wurttemberg	25,4761	0,1598	0,265	10,0093	60,8195	3,2706	LW	45,2947	15,5249	0	0,1598	0,8715	0	0,1036	14,4849	10,8876	2,3991	1,2648	2,7259	88348	88	27
	2008	10.04.2008	0	0	negativ	Ostrach	108	M	DE	88356	9,363808	47,949889	8	Baden-W³rttemberg	Baden - Wurttemberg	35,5058	0,7861	0,1268	5,3742	48,8046	9,4032	LW	35,7719	13,0327	0	0,7861	0,9959	0	0,1791	16,1188	19,2079	8,4073	0,0655	0,9193	88356	88	27
	2008	10.04.2008	0	0	negativ	Ostrach	84	M	DE	88356	9,363808	47,949889	8	Baden-W³rttemberg	Baden - Wurttemberg	35,5058	0,7861	0,1268	5,3742	48,8046	9,4032	LW	35,7719	13,0327	0	0,7861	0,9959	0	0,1791	16,1188	19,2079	8,4073	0,0655	0,9193	88356	88	27
	2008	16.06.2008	0	0	negativ	Messkirch	48	M	DE	88605	9,103169	47,983512	8	Baden-W³rttemberg	Baden - Wurttemberg	36,0082	0,3629	0,1228	6,6784	55,9151	0,9125	LW	35,024	20,8911	0	0,3629	0,866	0	0,5704	1,1854	34,2524	0,0465	0,4305	1,2866	88605	88	27
	2008	01.12.2008	0	0	negativ	Messkirch	NA	W	DE	88605	9,103169	47,983512	8	Baden-W³rttemberg	Baden - Wurttemberg	36,0082	0,3629	0,1228	6,6784	55,9151	0,9125	LW	35,024	20,8911	0	0,3629	0,866	0	0,5704	1,1854	34,2524	0,0465	0,4305	1,2866	88605	88	27
	2008	12.11.2008	0	0	negativ	Messkirch	36	W	DE	88605	9,103169	47,983512	8	Baden-W³rttemberg	Baden - Wurttemberg	36,0082	0,3629	0,1228	6,6784	55,9151	0,9125	LW	35,024	20,8911	0	0,3629	0,866	0	0,5704	1,1854	34,2524	0,0465	0,4305	1,2866	88605	88	27
	2008	17.06.2008	0	0	negativ	Neu-Ulm/ Pfuhl	6	M	DE	89233	10,065967	48,38136	9	Bayern	Bavaria	16,705	2,4212	0,3704	13,9419	66,0637	0,509	LW	45,3327	20,731	0,3283	2,0929	0,4452	0	7,8958	0,278	8,5312	0,0638	1,366	6,6158	89233	89	9
	2008	15.05.2008	1	1	Crenosoma vulpis	Neu-Ulm/ Pfuhl	NA	M	DE	89233	10,065967	48,38136	9	Bayern	Bavaria	16,705	2,4212	0,3704	13,9419	66,0637	0,509	LW	45,3327	20,731	0,3283	2,0929	0,4452	0	7,8958	0,278	8,5312	0,0638	1,366	6,6158	89233	89	9
	2008	16.09.2008	0	0	negativ	Neu-Ulm/ Pfuhl	NA	W	DE	89233	10,065967	48,38136	9	Bayern	Bavaria	16,705	2,4212	0,3704	13,9419	66,0637	0,509	LW	45,3327	20,731	0,3283	2,0929	0,4452	0	7,8958	0,278	8,5312	0,0638	1,366	6,6158	89233	89	9
	2008	03.09.2008	0	0	negativ	Neu-Ulm/ Pfuhl	NA	M	DE	89233	10,065967	48,38136	9	Bayern	Bavaria	16,705	2,4212	0,3704	13,9419	66,0637	0,509	LW	45,3327	20,731	0,3283	2,0929	0,4452	0	7,8958	0,278	8,5312	0,0638	1,366	6,6158	89233	89	9
	2008	01.09.2008	0	0	negativ	Neu-Ulm/ Pfuhl	12	W	DE	89233	10,065967	48,38136	9	Bayern	Bavaria	16,705	2,4212	0,3704	13,9419	66,0637	0,509	LW	45,3327	20,731	0,3283	2,0929	0,4452	0	7,8958	0,278	8,5312	0,0638	1,366	6,6158	89233	89	9
	2008	07.11.2008	0	0	negativ	Neu-Ulm/ Pfuhl	12	M	DE	89233	10,065967	48,38136	9	Bayern	Bavaria	16,705	2,4212	0,3704	13,9419	66,0637	0,509	LW	45,3327	20,731	0,3283	2,0929	0,4452	0	7,8958	0,278	8,5312	0,0638	1,366	6,6158	89233	89	9
	2008	01.10.2008	0	0	negativ	Neu-Ulm/ Pfuhl	72	W	DE	89233	10,065967	48,38136	9	Bayern	Bavaria	16,705	2,4212	0,3704	13,9419	66,0637	0,509	LW	45,3327	20,731	0,3283	2,0929	0,4452	0	7,8958	0,278	8,5312	0,0638	1,366	6,6158	89233	89	9
	2008	07.05.2008	0	0	negativ	Ehingen-Altbierlingen	3	W	DE	89584	9,677451	48,282855	8	Baden-W³rttemberg	Baden - Wurttemberg	31,0137	0,7042	0,225	8,3125	57,9595	1,7874	LW	42,5153	15,4442	0,2286	0,4756	1,2962	0,2877	11,6546	3,1031	16,2559	0,2036	0,8244	2,0979	89584	89	9
	2008	20.05.2008	0	0	negativ	N³rnberg	NA	W	DE	90408	11,076024	49,46571	9	Bayern	Bavaria	0	0	0,6761	99,3364	0	0	URBAN	0	0	0	0	0	0	0	0	0	0	5,353	60,4051	90408	90	124
	2008	20.03.2008	0	0	negativ	N³rnberg	120	M	DE	90451	11,045564	49,404788	9	Bayern	Bavaria	4,1574	6,267	3,2669	67,0703	17,6406	1,6602	URBAN	5,4424	12,1982	4,2422	0,1647	1,6602	0	0,4983	1,6159	2,0432	0	5,8766	22,3864	90451	90	124
	2008	12.03.2008	0	0	negativ	N³rnberg	120	W	DE	90451	11,045564	49,404788	9	Bayern	Bavaria	4,1574	6,267	3,2669	67,0703	17,6406	1,6602	URBAN	5,4424	12,1982	4,2422	0,1647	1,6602	0	0,4983	1,6159	2,0432	0	5,8766	22,3864	90451	90	124
	2008	29.02.2008	0	0	negativ	N³rnberg	NA	M	DE	90451	11,045564	49,404788	9	Bayern	Bavaria	4,1574	6,267	3,2669	67,0703	17,6406	1,6602	URBAN	5,4424	12,1982	4,2422	0,1647	1,6602	0	0,4983	1,6159	2,0432	0	5,8766	22,3864	90451	90	124
	2008	28.05.2008	0	0	negativ	N³rnberg	6	W	DE	90451	11,045564	49,404788	9	Bayern	Bavaria	4,1574	6,267	3,2669	67,0703	17,6406	1,6602	URBAN	5,4424	12,1982	4,2422	0,1647	1,6602	0	0,4983	1,6159	2,0432	0	5,8766	22,3864	90451	90	124
	2008	03.04.2008	0	0	negativ	N³rnberg	24	M	DE	90451	11,045564	49,404788	9	Bayern	Bavaria	4,1574	6,267	3,2669	67,0703	17,6406	1,6602	URBAN	5,4424	12,1982	4,2422	0,1647	1,6602	0	0,4983	1,6159	2,0432	0	5,8766	22,3864	90451	90	124
	2008	17.09.2008	0	0	negativ	N³rnberg	12	M	DE	90451	11,045564	49,404788	9	Bayern	Bavaria	4,1574	6,267	3,2669	67,0703	17,6406	1,6602	URBAN	5,4424	12,1982	4,2422	0,1647	1,6602	0	0,4983	1,6159	2,0432	0	5,8766	22,3864	90451	90	124
	2008	30.07.2008	0	0	negativ	N³rnberg	36	W	DE	90451	11,045564	49,404788	9	Bayern	Bavaria	4,1574	6,267	3,2669	67,0703	17,6406	1,6602	URBAN	5,4424	12,1982	4,2422	0,1647	1,6602	0	0,4983	1,6159	2,0432	0	5,8766	22,3864	90451	90	124
	2008	31.10.2008	0	0	negativ	N³rnberg	NA	W	DE	90451	11,045564	49,404788	9	Bayern	Bavaria	4,1574	6,267	3,2669	67,0703	17,6406	1,6602	URBAN	5,4424	12,1982	4,2422	0,1647	1,6602	0	0,4983	1,6159	2,0432	0	5,8766	22,3864	90451	90	124
	2008	20.10.2008	0	0	negativ	N³rnberg	12	M	DE	90451	11,045564	49,404788	9	Bayern	Bavaria	4,1574	6,267	3,2669	67,0703	17,6406	1,6602	URBAN	5,4424	12,1982	4,2422	0,1647	1,6602	0	0,4983	1,6159	2,0432	0	5,8766	22,3864	90451	90	124
	2008	01.07.2008	0	0	negativ	N³rnberg	NA	M	DE	90455	11,081746	49,368667	9	Bayern	Bavaria	38,8996	1,2693	0,4611	21,9203	37,1765	0,2918	WALD	23,4059	13,7706	0,9997	0,2696	0,2918	0	0,8214	37,8047	0,2735	0	2,1201	14,6751	90455	90	124
	2008	26.03.2008	0	0	negativ	Altdorf	120	W	DE	90518	11,383797	49,393322	9	Bayern	Bavaria	31,5491	0,3374	0,6178	13,7859	53,4945	0,2601	LW	29,2274	24,2671	0,2028	0,1346	0,2601	0	5,2591	16,4966	9,7934	0	0,789	5,5854	90518	90	124
	2008	14.03.2008	1	1	Crenosoma vulpis	Altdorf	144	M	DE	90518	11,383797	49,393322	9	Bayern	Bavaria	31,5491	0,3374	0,6178	13,7859	53,4945	0,2601	LW	29,2274	24,2671	0,2028	0,1346	0,2601	0	5,2591	16,4966	9,7934	0	0,789	5,5854	90518	90	124
	2008	10.06.2008	0	0	negativ	Altdorf	156	M	DE	90518	11,383797	49,393322	9	Bayern	Bavaria	31,5491	0,3374	0,6178	13,7859	53,4945	0,2601	LW	29,2274	24,2671	0,2028	0,1346	0,2601	0	5,2591	16,4966	9,7934	0	0,789	5,5854	90518	90	124
	2008	29.04.2008	0	0	negativ	Altdorf	144	M	DE	90518	11,383797	49,393322	9	Bayern	Bavaria	31,5491	0,3374	0,6178	13,7859	53,4945	0,2601	LW	29,2274	24,2671	0,2028	0,1346	0,2601	0	5,2591	16,4966	9,7934	0	0,789	5,5854	90518	90	124
	2008	01.08.2008	0	0	negativ	Altdorf	96	M	DE	90518	11,383797	49,393322	9	Bayern	Bavaria	31,5491	0,3374	0,6178	13,7859	53,4945	0,2601	LW	29,2274	24,2671	0,2028	0,1346	0,2601	0	5,2591	16,4966	9,7934	0	0,789	5,5854	90518	90	124
	2008	31.10.2008	0	0	negativ	Altdorf	NA	M	DE	90518	11,383797	49,393322	9	Bayern	Bavaria	31,5491	0,3374	0,6178	13,7859	53,4945	0,2601	LW	29,2274	24,2671	0,2028	0,1346	0,2601	0	5,2591	16,4966	9,7934	0	0,789	5,5854	90518	90	124
	2008	15.08.2008	0	0	negativ	Uttenreuth	NA	M	DE	91080	11,067841	49,610737	9	Bayern	Bavaria	19,0014	0,8907	0	20,0942	59,4832	0,5306	LW	32,7963	26,687	0,0809	0,8098	0,5306	0	0,657	14,6292	3,7152	0	1,226	12,8415	91080	91	2
	2008	27.05.2008	0	0	negativ	Feuchtwangen	12	W	DE	91555	10,328633	49,173936	9	Bayern	Bavaria	26,2518	0,8364	0,1483	6,659	65,3835	0,727	LW	36,2394	29,1442	0,26	0,5764	0,5988	0,0683	0,0944	15,8041	10,3533	0,0599	0,2255	1,407	91555	91	2
	2008	15.05.2008	0	0	negativ	Feuchtwangen	9	M	DE	91555	10,328633	49,173936	9	Bayern	Bavaria	26,2518	0,8364	0,1483	6,659	65,3835	0,727	LW	36,2394	29,1442	0,26	0,5764	0,5988	0,0683	0,0944	15,8041	10,3533	0,0599	0,2255	1,407	91555	91	2
	2008	18.07.2008	0	0	negativ	Marktbergel	84	M	DE	91613	10,368067	49,443714	9	Bayern	Bavaria	26,0758	0,3047	0	7,1121	64,782	1,7255	LW	49,178	15,604	0	0,3047	1,7255	0	3,9131	3,9781	18,1846	0	0,2395	1,2701	91613	91	2
	2008	13.11.2008	0	0	negativ	Marktbergel	108	M	DE	91613	10,368067	49,443714	9	Bayern	Bavaria	26,0758	0,3047	0	7,1121	64,782	1,7255	LW	49,178	15,604	0	0,3047	1,7255	0	3,9131	3,9781	18,1846	0	0,2395	1,2701	91613	91	2
	2008	26.02.2008	0	0	negativ	Lupburg	12	W	DE	92331	11,7321	49,164597	9	Bayern	Bavaria	36,6171	0,2379	0,2533	6,972	55,7819	0,1456	LW	47,5135	8,2683	0,211	0,0269	0,1456	0	0,165	23,3976	13,0545	0	0,2462	2,2713	92331	92	144
	2008	18.02.2008	0	0	negativ	Lupburg	3	M	DE	92331	11,7321	49,164597	9	Bayern	Bavaria	36,6171	0,2379	0,2533	6,972	55,7819	0,1456	LW	47,5135	8,2683	0,211	0,0269	0,1456	0	0,165	23,3976	13,0545	0	0,2462	2,2713	92331	92	144
	2008	24.01.2008	0	0	negativ	Lupburg	144	M	DE	92331	11,7321	49,164597	9	Bayern	Bavaria	36,6171	0,2379	0,2533	6,972	55,7819	0,1456	LW	47,5135	8,2683	0,211	0,0269	0,1456	0	0,165	23,3976	13,0545	0	0,2462	2,2713	92331	92	144
	2008	22.01.2008	1	1	Angiostrongylus vasorum	Lupburg	12	W	DE	92331	11,7321	49,164597	9	Bayern	Bavaria	36,6171	0,2379	0,2533	6,972	55,7819	0,1456	LW	47,5135	8,2683	0,211	0,0269	0,1456	0	0,165	23,3976	13,0545	0	0,2462	2,2713	92331	92	144
	2008	03.01.2008	0	0	negativ	Lupburg	24	W	DE	92331	11,7321	49,164597	9	Bayern	Bavaria	36,6171	0,2379	0,2533	6,972	55,7819	0,1456	LW	47,5135	8,2683	0,211	0,0269	0,1456	0	0,165	23,3976	13,0545	0	0,2462	2,2713	92331	92	144
	2008	02.06.2008	0	0	negativ	Lupburg	48	W	DE	92331	11,7321	49,164597	9	Bayern	Bavaria	36,6171	0,2379	0,2533	6,972	55,7819	0,1456	LW	47,5135	8,2683	0,211	0,0269	0,1456	0	0,165	23,3976	13,0545	0	0,2462	2,2713	92331	92	144
	2008	02.06.2008	0	0	negativ	Lupburg	72	M	DE	92331	11,7321	49,164597	9	Bayern	Bavaria	36,6171	0,2379	0,2533	6,972	55,7819	0,1456	LW	47,5135	8,2683	0,211	0,0269	0,1456	0	0,165	23,3976	13,0545	0	0,2462	2,2713	92331	92	144
	2008	31.05.2008	0	0	negativ	Lupburg	24	W	DE	92331	11,7321	49,164597	9	Bayern	Bavaria	36,6171	0,2379	0,2533	6,972	55,7819	0,1456	LW	47,5135	8,2683	0,211	0,0269	0,1456	0	0,165	23,3976	13,0545	0	0,2462	2,2713	92331	92	144
	2008	31.05.2008	0	0	negativ	Lupburg	72	M	DE	92331	11,7321	49,164597	9	Bayern	Bavaria	36,6171	0,2379	0,2533	6,972	55,7819	0,1456	LW	47,5135	8,2683	0,211	0,0269	0,1456	0	0,165	23,3976	13,0545	0	0,2462	2,2713	92331	92	144
	2008	24.04.2008	0	0	negativ	Lupburg	60	M	DE	92331	11,7321	49,164597	9	Bayern	Bavaria	36,6171	0,2379	0,2533	6,972	55,7819	0,1456	LW	47,5135	8,2683	0,211	0,0269	0,1456	0	0,165	23,3976	13,0545	0	0,2462	2,2713	92331	92	144
	2008	24.04.2008	0	0	negativ	Lupburg	36	W	DE	92331	11,7321	49,164597	9	Bayern	Bavaria	36,6171	0,2379	0,2533	6,972	55,7819	0,1456	LW	47,5135	8,2683	0,211	0,0269	0,1456	0	0,165	23,3976	13,0545	0	0,2462	2,2713	92331	92	144
	2008	24.04.2008	1	1	Crenosoma vulpis	Lupburg	60	M	DE	92331	11,7321	49,164597	9	Bayern	Bavaria	36,6171	0,2379	0,2533	6,972	55,7819	0,1456	LW	47,5135	8,2683	0,211	0,0269	0,1456	0	0,165	23,3976	13,0545	0	0,2462	2,2713	92331	92	144
	2008	04.04.2008	0	0	negativ	Lupburg	12	W	DE	92331	11,7321	49,164597	9	Bayern	Bavaria	36,6171	0,2379	0,2533	6,972	55,7819	0,1456	LW	47,5135	8,2683	0,211	0,0269	0,1456	0	0,165	23,3976	13,0545	0	0,2462	2,2713	92331	92	144
	2008	11.08.2008	0	0	negativ	Lupburg	12	W	DE	92331	11,7321	49,164597	9	Bayern	Bavaria	36,6171	0,2379	0,2533	6,972	55,7819	0,1456	LW	47,5135	8,2683	0,211	0,0269	0,1456	0	0,165	23,3976	13,0545	0	0,2462	2,2713	92331	92	144
	2008	16.10.2008	0	0	negativ	Lupburg	48	W	DE	92331	11,7321	49,164597	9	Bayern	Bavaria	36,6171	0,2379	0,2533	6,972	55,7819	0,1456	LW	47,5135	8,2683	0,211	0,0269	0,1456	0	0,165	23,3976	13,0545	0	0,2462	2,2713	92331	92	144
	2008	16.10.2008	0	0	negativ	Lupburg	24	W	DE	92331	11,7321	49,164597	9	Bayern	Bavaria	36,6171	0,2379	0,2533	6,972	55,7819	0,1456	LW	47,5135	8,2683	0,211	0,0269	0,1456	0	0,165	23,3976	13,0545	0	0,2462	2,2713	92331	92	144
	2008	16.10.2008	0	0	negativ	Lupburg	84	M	DE	92331	11,7321	49,164597	9	Bayern	Bavaria	36,6171	0,2379	0,2533	6,972	55,7819	0,1456	LW	47,5135	8,2683	0,211	0,0269	0,1456	0	0,165	23,3976	13,0545	0	0,2462	2,2713	92331	92	144
	2008	16.10.2008	0	0	negativ	Lupburg	72	M	DE	92331	11,7321	49,164597	9	Bayern	Bavaria	36,6171	0,2379	0,2533	6,972	55,7819	0,1456	LW	47,5135	8,2683	0,211	0,0269	0,1456	0	0,165	23,3976	13,0545	0	0,2462	2,2713	92331	92	144
	2008	18.02.2008	0	0	negativ	Weiden	84	W	DE	92637	12,175859	49,672262	9	Bayern	Bavaria	31,0608	0,6707	0,4136	20,8197	46,8376	0,2095	LW	28,2469	18,5908	0,3487	0,322	0,2095	0	0,2841	28,467	2,3098	0	1,8081	8,6418	92637	92	144
	2008	29.01.2008	0	0	negativ	Neutraubling	2	NA	DE	93073	12,206143	48,980721	9	Bayern	Bavaria	0,9101	6,6459	0	47,5444	44,7202	0,1794	URBAN	40,7877	3,9326	0	6,6459	0,1794	0	0,9101	0	0	0	4,3407	14,286	93073	93	281
	2008	28.03.2008	0	0	negativ	Kelheim	10	M	DE	93309	11,864743	48,933702	9	Bayern	Bavaria	67,9038	1,5332	0,0118	6,3344	24,1197	0,0972	WALD	18,3736	5,7461	1,3956	0,0944	0,0542	0	1,7922	28,4018	37,7098	0,0429	0,2373	2,4879	93309	93	281
	2008	03.01.2008	0	0	negativ	Kelheim	NA	W	DE	93309	11,864743	48,933702	9	Bayern	Bavaria	67,9038	1,5332	0,0118	6,3344	24,1197	0,0972	WALD	18,3736	5,7461	1,3956	0,0944	0,0542	0	1,7922	28,4018	37,7098	0,0429	0,2373	2,4879	93309	93	281
	2008	13.06.2008	0	0	negativ	Kelheim	24	M	DE	93309	11,864743	48,933702	9	Bayern	Bavaria	67,9038	1,5332	0,0118	6,3344	24,1197	0,0972	WALD	18,3736	5,7461	1,3956	0,0944	0,0542	0	1,7922	28,4018	37,7098	0,0429	0,2373	2,4879	93309	93	281
	2008	02.06.2008	0	0	negativ	Kelheim	12	M	DE	93309	11,864743	48,933702	9	Bayern	Bavaria	67,9038	1,5332	0,0118	6,3344	24,1197	0,0972	WALD	18,3736	5,7461	1,3956	0,0944	0,0542	0	1,7922	28,4018	37,7098	0,0429	0,2373	2,4879	93309	93	281
	2008	03.11.2008	0	0	negativ	Eichendorf	108	M	DE	94428	12,849361	48,634698	9	Bayern	Bavaria	19,1294	0,7669	0	7,1348	72,8854	0,0835	LW	66,279	6,6064	0,7145	0,0525	0,0731	0	0,3707	18,0352	0,7235	0,0104	0,2851	1,572	94428	94	9
	2008	20.08.2008	0	0	negativ	Klamitz	3	M	DE	95158	11,947713	50,153872	9	Bayern	Bavaria	48,7648	0,4733	0,0928	5,2005	45,2953	0,1733	WALD	29,062	16,2334	0,0001	0,4732	0,1733	0	0,1744	47,9427	0,6477	0	0,2688	1,0526	95158	95	38
	2008	30.12.2008	0	0	negativ	Konradsreuth	72	M	DE	95176	11,839354	50,256107	9	Bayern	Bavaria	30,3617	0,469	0,0632	6,1057	62,8531	0,1509	LW	45,4133	17,4398	0,0247	0,4443	0,1285	0	0	30,2151	0,1465	0,0223	0,2228	1,3202	95176	95	38
	2008	15.01.2008	0	0	negativ	Bayreuth	60	M	DE	95444	11,576431	49,943426	9	Bayern	Bavaria	1,6295	0,677	0,766	94,6411	1,0934	1,1944	URBAN	0	1,0934	0,0781	0,599	1,1944	0	0	0	1,6295	0	6,791	19,5326	95444	95	38
	2008	14.05.2008	0	0	negativ	Lautertal	60	W	DE	96486	10,955632	50,342413	9	Bayern	Bavaria	50,5371	0,1191	0,2445	7,1451	41,4778	0,4967	WALD	25,1448	16,333	0	0,1191	0,4966	0	0,3286	13,7258	36,4827	0	0,2334	3,1503	96486	96	23
	2008	30.04.2008	0	0	negativ	Lautertal	96	W	DE	96486	10,955632	50,342413	9	Bayern	Bavaria	50,5371	0,1191	0,2445	7,1451	41,4778	0,4967	WALD	25,1448	16,333	0	0,1191	0,4966	0	0,3286	13,7258	36,4827	0	0,2334	3,1503	96486	96	23
	2009	15.04.2009	0	0	negativ	Dresden	7	M	DE	1257	13,816509	50,99823	14	Sachsen	Saxony	7,888	1,9123	0,5387	64,0031	17,5913	8,2865	URBAN	7,8364	9,755	0	1,9123	0,8631	0	6,2501	0	1,6379	7,4234	8,7671	25,5729	1257	1	242
	2009	30.06.2009	0	0	negativ	Dresden	NA	M	DE	1326	13,856466	51,024734	14	Sachsen	Saxony	24,04	5,8659	0,0341	39,5533	28,4861	2,0207	URBAN	7,7905	20,6956	5,6958	0,0687	0,697	0	18,3874	1,6085	4,0441	1,3237	4,3672	15,8271	1326	1	242
	2009	18.09.2009	0	0	negativ	Dresden	7	W	DE	1326	13,856466	51,024734	14	Sachsen	Saxony	24,04	5,8659	0,0341	39,5533	28,4861	2,0207	URBAN	7,7905	20,6956	5,6958	0,0687	0,697	0	18,3874	1,6085	4,0441	1,3237	4,3672	15,8271	1326	1	242
	2009	20.10.2009	0	0	negativ	Ebersbach	144	M	DE	2730	14,597332	51,00821	14	Sachsen	Saxony	15,9278	0,2479	0,6322	31,8988	49,37	1,6576	LW	34,2915	15,0785	0	0,2479	0,6186	0	1,6172	8,1101	6,2005	1,039	2,2106	15,5342	2730	2	27
	2009	16.05.2009	0	0	negativ	G÷rlitz	NA	M	DE	2827	14,952985	51,10734	14	Sachsen	Saxony	12,2227	18,366	0,4908	23,3153	33,3228	11,706	LW	20,4303	12,8925	0,433	17,933	1,1404	0,0306	6,7452	0,7169	4,7607	10,5349	4,2028	5,5908	2827	2	27
	2009	08.01.2009	0	0	negativ	Leipzig	60	M	DE	4157	12,368103	51,37471	14	Sachsen	Saxony	3,3592	0,0371	0,4621	84,0392	0,0182	12,0907	URBAN	0,0182	0	0	0,0371	2,4071	0	3,3592	0	0	9,6837	18,8012	44,2611	4157	4	23
	2009	19.05.2009	0	0	negativ	Leipzig	96	W	DE	4158	12,327683	51,40089	14	Sachsen	Saxony	7,2453	0,1055	3,5756	28,2364	45,5119	15,3551	LW	42,3792	3,1327	0	0,1055	3,2553	2,4227	6,6691	0,1293	0,4469	9,6771	2,9472	12,6302	4158	4	23
	2009	22.12.2009	0	0	negativ	Leipzig	12	M	DE	4229	12,335819	51,320256	14	Sachsen	Saxony	2,7314	1,7309	4,9645	88,6834	0,1531	1,7368	URBAN	0	0,1531	1,5935	0,1374	0,1996	0	2,7314	0	0	1,5371	40,1707	21,3154	4229	4	23
	2009	22.12.2009	0	0	negativ	Leipzig	60	W	DE	4229	12,335819	51,320256	14	Sachsen	Saxony	2,7314	1,7309	4,9645	88,6834	0,1531	1,7368	URBAN	0	0,1531	1,5935	0,1374	0,1996	0	2,7314	0	0	1,5371	40,1707	21,3154	4229	4	23
	2009	17.11.2009	0	0	negativ	Leipzig	60	W	DE	4229	12,335819	51,320256	14	Sachsen	Saxony	2,7314	1,7309	4,9645	88,6834	0,1531	1,7368	URBAN	0	0,1531	1,5935	0,1374	0,1996	0	2,7314	0	0	1,5371	40,1707	21,3154	4229	4	23
	2009	17.11.2009	0	0	negativ	Leipzig	12	M	DE	4229	12,335819	51,320256	14	Sachsen	Saxony	2,7314	1,7309	4,9645	88,6834	0,1531	1,7368	URBAN	0	0,1531	1,5935	0,1374	0,1996	0	2,7314	0	0	1,5371	40,1707	21,3154	4229	4	23
	2009	05.11.2009	1	1	Crenosoma vulpis	Leipzig	60	W	DE	4229	12,335819	51,320256	14	Sachsen	Saxony	2,7314	1,7309	4,9645	88,6834	0,1531	1,7368	URBAN	0	0,1531	1,5935	0,1374	0,1996	0	2,7314	0	0	1,5371	40,1707	21,3154	4229	4	23
	2009	11.04.2009	0	0	negativ	Altenburg	24	M	DE	4600	12,436011	50,977614	16	Th³ringen	Thuringia	4,1827	0,6339	1,0384	28,1723	65,8156	0,1571	LW	57,2649	8,5507	0,1083	0,5256	0,1511	0	3,2489	0,0238	0,91	0,006	5,0319	8,3875	4600	4	23
	2009	02.12.2009	0	0	negativ	Altenburg	60	M	DE	4600	12,436011	50,977614	16	Th³ringen	Thuringia	4,1827	0,6339	1,0384	28,1723	65,8156	0,1571	LW	57,2649	8,5507	0,1083	0,5256	0,1511	0	3,2489	0,0238	0,91	0,006	5,0319	8,3875	4600	4	23
	2009	17.03.2009	0	0	negativ	Halle	60	M	DE	6116	12,039355	51,475228	15	Sachsen-Anhalt	Saxony Anhalt	2,9418	3,4704	2,3074	32,4257	51,1495	7,7121	LW	48,1017	3,0478	0	3,4704	3,0412	0	2,9418	0	0	4,6663	2,5274	11,6606	6116	6	112
	2009	04.11.2009	0	0	negativ	Halle (Saale)	24	W	DE	6132	11,986038	51,425535	15	Sachsen-Anhalt	Saxony Anhalt	16,6568	4,6559	1,3984	34,9931	24,4727	17,8489	URBAN	8,4891	15,9836	2,2323	2,4236	9,9352	0	16,6568	0	0	7,8962	5,0194	10,3126	6132	6	112
	2009	04.11.2009	0	0	negativ	Merseburg	5	W	DE	6217	11,973706	51,343328	15	Sachsen-Anhalt	Saxony Anhalt	5,6952	1,7102	1,7645	26,7312	59,4163	4,697	LW	49,8385	9,5778	0,931	0,7792	2,0928	0	5,5436	0	0,1516	2,5915	4,2988	6,3745	6217	6	112
	2009	10.03.2009	0	0	negativ	Querfurt	132	M	DE	6268	11,605103	51,349052	15	Sachsen-Anhalt	Saxony Anhalt	15,8084	0,1138	0,2259	5,8551	76,8174	1,1844	LW	72,8168	4,0007	0,0007	0,1131	0,8888	0	12,8346	1,7002	1,2736	0,2883	0,5019	0,4271	6268	6	112
	2009	13.05.2009	0	0	negativ	K÷then	6	W	DE	6366	11,97512	51,751797	15	Sachsen-Anhalt	Saxony Anhalt	2,9956	0,5603	2,2326	38,6469	46,9368	8,6278	LW	45,3104	1,6264	0,0193	0,541	7,8108	0	2,9666	0	0,029	0,8169	6,6035	1,9647	6366	6	112
	2009	24.03.2009	0	0	negativ	Lutherstadt Wittenberg	132	M	DE	6886	12,607311	51,870409	15	Sachsen-Anhalt	Saxony Anhalt	15,1565	4,5984	1,2495	21,823	49,2254	7,9609	LW	25,4529	23,7726	3,737	0,7448	5,0396	0	5,2478	7,7862	2,1224	2,9146	2,0312	5,1018	6886	6	112
	2009	29.07.2009	0	0	negativ	Lutherstadt Wittenberg	NA	M	DE	6886	12,607311	51,870409	15	Sachsen-Anhalt	Saxony Anhalt	15,1565	4,5984	1,2495	21,823	49,2254	7,9609	LW	25,4529	23,7726	3,737	0,7448	5,0396	0	5,2478	7,7862	2,1224	2,9146	2,0312	5,1018	6886	6	112
	2009	23.01.2009	0	0	negativ	Gera	6	W	DE	7545	12,083146	50,879151	16	Th³ringen	Thuringia	0,0003	0	15,1231	84,6787	0,0585	0,2557	URBAN	0	0,0585	0	0	0	0	0	0	0,0003	0,2557	3,454	19,368	7545	7	23
	2009	19.06.2009	0	0	negativ	Weida	72	M	DE	7570	12,030905	50,771395	16	Th³ringen	Thuringia	28,0189	0,8118	0,355	11,2296	59,0796	0,5061	LW	42,5659	16,5137	0,2038	0,608	0,2826	0	1,7472	19,1874	7,0843	0,2234	1,5971	1,3719	7570	7	23
	2009	25.11.2009	0	0	negativ	Jena	12	W	DE	7747	11,616134	50,888231	16	Th³ringen	Thuringia	16,3609	0,4073	6,5334	55,6737	18,9483	2,7924	URBAN	3,4624	15,4859	0,3857	0,0215	2,1548	0	3,4334	9,4707	3,4568	0,6375	7,042	19,8826	7747	7	23
	2009	16.10.2009	0	0	negativ	Zeulenroda	NA	M	DE	7937	11,994691	50,61992	14	Sachsen	Saxony	38,2342	2,7955	0,0724	9,0807	49,7963	0,021	LW	33,8893	15,9069	0	2,7955	0,0068	0	0,2304	33,1912	4,8126	0,0142	1,7222	1,0248	7937	7	23
	2009	14.12.2009	0	0	negativ	Hartmannsdorf	108	W	DE	8107	12,523098	50,599977	14	Sachsen	Saxony	38,9013	1,1387	0,0496	10,0676	48,2305	1,6123	LW	28,1754	20,055	0	1,1387	0,3586	0,6443	1,4822	32,4587	4,9605	0,6093	0,6393	3,2722	8107	8	262
	2009	19.12.2009	0	0	negativ	Wilkau-Ha?lau	7	W	DE	8112	12,521271	50,665777	14	Sachsen	Saxony	14,5532	1,2324	1,1089	34,6548	46,8882	1,7837	LW	28,3281	18,56	1,0727	0,1598	1,631	0	5,5612	5,3407	3,6513	0,1526	3,7542	12,9609	8112	8	262
	2009	13.10.2009	0	0	negativ	Wilkau-Ha?lau	NA	NA	DE	8112	12,521271	50,665777	14	Sachsen	Saxony	14,5532	1,2324	1,1089	34,6548	46,8882	1,7837	LW	28,3281	18,56	1,0727	0,1598	1,631	0	5,5612	5,3407	3,6513	0,1526	3,7542	12,9609	8112	8	262
	2009	03.10.2009	0	0	negativ	Wilkau-Ha?lau	12	M	DE	8112	12,521271	50,665777	14	Sachsen	Saxony	14,5532	1,2324	1,1089	34,6548	46,8882	1,7837	LW	28,3281	18,56	1,0727	0,1598	1,631	0	5,5612	5,3407	3,6513	0,1526	3,7542	12,9609	8112	8	262
	2009	03.10.2009	0	0	negativ	Wilkau-Ha?lau	24	W	DE	8112	12,521271	50,665777	14	Sachsen	Saxony	14,5532	1,2324	1,1089	34,6548	46,8882	1,7837	LW	28,3281	18,56	1,0727	0,1598	1,631	0	5,5612	5,3407	3,6513	0,1526	3,7542	12,9609	8112	8	262
	2009	04.12.2009	0	0	negativ	Schwarzenberg	84	W	DE	8340	12,780865	50,51773	14	Sachsen	Saxony	46,8617	0,2949	0,4218	18,2403	32,768	1,4161	WALD	7,7108	25,0572	0,2475	0,0474	0,4831	0	2,8674	42,5618	1,4325	0,933	1,9651	5,485	8340	8	262
	2009	05.01.2009	0	0	negativ	Crimmitschau	84	M	DE	8451	12,350934	50,816023	14	Sachsen	Saxony	8,542	0,3799	0,5209	18,4209	71,3978	0,7721	LW	62,8815	8,5163	0,0193	0,3605	0,1502	0	3,2029	1,7597	3,5794	0,6219	2,0879	6,7253	8451	8	262
	2009	05.08.2009	0	0	negativ	Crimmitschau	3	M	DE	8451	12,350934	50,816023	14	Sachsen	Saxony	8,542	0,3799	0,5209	18,4209	71,3978	0,7721	LW	62,8815	8,5163	0,0193	0,3605	0,1502	0	3,2029	1,7597	3,5794	0,6219	2,0879	6,7253	8451	8	262
	2009	06.05.2009	0	0	negativ	Chemnitz	3	M	DE	9126	12,938414	50,816683	14	Sachsen	Saxony	2,2515	0	3,793	87,5919	3,8217	2,5854	URBAN	3,4704	0,3513	0	0	0	0	1,66	0,5914	0	2,5854	15,6959	31,3974	9126	9	6
	2009	28.04.2009	0	0	negativ	Chemnitz	NA	W	DE	9126	12,938414	50,816683	14	Sachsen	Saxony	2,2515	0	3,793	87,5919	3,8217	2,5854	URBAN	3,4704	0,3513	0	0	0	0	1,66	0,5914	0	2,5854	15,6959	31,3974	9126	9	6
	2009	07.11.2009	0	0	negativ	Chemnitz	12	M	DE	9126	12,938414	50,816683	14	Sachsen	Saxony	2,2515	0	3,793	87,5919	3,8217	2,5854	URBAN	3,4704	0,3513	0	0	0	0	1,66	0,5914	0	2,5854	15,6959	31,3974	9126	9	6
	2009	16.10.2009	0	0	negativ	Chemnitz	24	W	DE	9126	12,938414	50,816683	14	Sachsen	Saxony	2,2515	0	3,793	87,5919	3,8217	2,5854	URBAN	3,4704	0,3513	0	0	0	0	1,66	0,5914	0	2,5854	15,6959	31,3974	9126	9	6
	2009	20.05.2009	0	0	negativ	Berlin	48	M	DE	10713	13,31188	52,484943	11	Berlin	Berlin	0	1,7878	13,5473	82,9485	0	4,4358	URBAN	0	0	0	1,7878	4,4358	0	0	0	0	0	10,5613	42,6512	10713	10	238
	2009	28.09.2009	0	0	negativ	Berlin	156	M	DE	10713	13,31188	52,484943	11	Berlin	Berlin	0	1,7878	13,5473	82,9485	0	4,4358	URBAN	0	0	0	1,7878	4,4358	0	0	0	0	0	10,5613	42,6512	10713	10	238
	2009	11.08.2009	0	0	negativ	Berlin	3	W	DE	10713	13,31188	52,484943	11	Berlin	Berlin	0	1,7878	13,5473	82,9485	0	4,4358	URBAN	0	0	0	1,7878	4,4358	0	0	0	0	0	10,5613	42,6512	10713	10	238
	2009	20.10.2009	0	0	negativ	Berlin	NA	W	DE	10713	13,31188	52,484943	11	Berlin	Berlin	0	1,7878	13,5473	82,9485	0	4,4358	URBAN	0	0	0	1,7878	4,4358	0	0	0	0	0	10,5613	42,6512	10713	10	238
	2009	02.10.2009	0	0	negativ	Berlin	NA	NA	DE	10713	13,31188	52,484943	11	Berlin	Berlin	0	1,7878	13,5473	82,9485	0	4,4358	URBAN	0	0	0	1,7878	4,4358	0	0	0	0	0	10,5613	42,6512	10713	10	238
	2009	09.12.2009	0	0	negativ	Berlin	NA	M	DE	10781	13,353052	52,49331	11	Berlin	Berlin	0	0	0,7197	99,2803	0	0	URBAN	0	0	0	0	0	0	0	0	0	0	7,4664	68,5113	10781	10	238
	2009	20.11.2009	0	0	negativ	Berlin	108	M	DE	10781	13,353052	52,49331	11	Berlin	Berlin	0	0	0,7197	99,2803	0	0	URBAN	0	0	0	0	0	0	0	0	0	0	7,4664	68,5113	10781	10	238
	2009	20.11.2009	0	0	negativ	Berlin	36	W	DE	10781	13,353052	52,49331	11	Berlin	Berlin	0	0	0,7197	99,2803	0	0	URBAN	0	0	0	0	0	0	0	0	0	0	7,4664	68,5113	10781	10	238
	2009	06.10.2009	1	1	Crenosoma vulpis	Berlin	NA	M	DE	10781	13,353052	52,49331	11	Berlin	Berlin	0	0	0,7197	99,2803	0	0	URBAN	0	0	0	0	0	0	0	0	0	0	7,4664	68,5113	10781	10	238
	2009	03.02.2009	0	0	negativ	Berlin	24	M	DE	12059	13,450397	52,48117	11	Berlin	Berlin	0	4,9966	6,4393	87,5231	0	1,4028	URBAN	0	0	4,9966	0	0,1475	0	0	0	0	1,2553	11,4048	40,2843	12059	12	159
	2009	27.01.2009	0	0	negativ	Berlin	36	M	DE	12059	13,450397	52,48117	11	Berlin	Berlin	0	4,9966	6,4393	87,5231	0	1,4028	URBAN	0	0	4,9966	0	0,1475	0	0	0	0	1,2553	11,4048	40,2843	12059	12	159
	2009	06.11.2009	0	0	negativ	Berlin-Marienfelde	12	W	DE	12279	13,352797	52,411047	11	Berlin	Berlin	0,1065	0,0442	1,3046	91,8067	4,5157	2,2224	URBAN	4,5157	0	0	0,0442	0,069	0	0	0	0,1065	2,1534	9,5039	70,5222	12279	12	159
	2009	31.03.2009	0	0	negativ	Berlin	12	W	DE	12349	13,420261	52,426338	11	Berlin	Berlin	0	1,5202	1,0763	93,1399	3,2497	1,0138	URBAN	3,2486	0,0012	0	1,5202	0,0455	0	0	0	0	0,9683	36,3599	44,1389	12349	12	159
	2009	04.02.2009	0	0	negativ	Berlin	48	M	DE	12349	13,420261	52,426338	11	Berlin	Berlin	0	1,5202	1,0763	93,1399	3,2497	1,0138	URBAN	3,2486	0,0012	0	1,5202	0,0455	0	0	0	0	0,9683	36,3599	44,1389	12349	12	159
	2009	27.01.2009	0	0	negativ	Berlin	7	W	DE	12349	13,420261	52,426338	11	Berlin	Berlin	0	1,5202	1,0763	93,1399	3,2497	1,0138	URBAN	3,2486	0,0012	0	1,5202	0,0455	0	0	0	0	0,9683	36,3599	44,1389	12349	12	159
	2009	28.08.2009	0	0	negativ	Berlin	12	M	DE	12527	13,63161	52,384368	11	Berlin	Berlin	58,1958	22,1341	2,294	16,3809	0	1,0103	WALD	0	0	15,8926	6,2415	0,5548	0	2,966	21,8085	33,4213	0,4555	2,3113	11,5326	12527	12	159
	2009	02.07.2009	0	0	negativ	Berlin	84	M	DE	12683	13,559775	52,505719	11	Berlin	Berlin	1,7804	1,3738	4,622	83,4171	0	8,8327	URBAN	0	0	0,0222	1,3516	2,4138	0	0	0	1,7804	6,4189	14,9585	53,8643	12683	12	159
	2009	25.08.2009	0	0	negativ	Berlin	12	M	DE	13053	13,501929	52,550048	11	Berlin	Berlin	0	1,6821	5,0312	90,4235	0	2,875	URBAN	0	0	0,4695	1,2126	0,4834	0	0	0	0	2,3916	17,8634	36,4328	13053	13	849
	2009	01.07.2009	0	0	negativ	Berlin	12	M	DE	13053	13,501929	52,550048	11	Berlin	Berlin	0	1,6821	5,0312	90,4235	0	2,875	URBAN	0	0	0,4695	1,2126	0,4834	0	0	0	0	2,3916	17,8634	36,4328	13053	13	849
	2009	15.08.2009	0	0	negativ	Berlin	10	M	DE	13589	13,169728	52,557728	11	Berlin	Berlin	25,745	1,7795	0,7081	69,691	0,7706	1,3058	URBAN	0	0,7706	0	1,7795	0,4009	0	2,886	4,2056	18,6534	0,905	14,9179	33,9313	13589	13	849
	2009	12.12.2009	0	0	negativ	Berlin	48	W	DE	14169	13,262532	52,446959	11	Berlin	Berlin	7,6314	0,174	2,9765	88,0256	0	1,1981	URBAN	0	0	0	0,174	0	0	2,62	1,5012	3,5102	1,1981	4,9353	74,9659	14169	14	139
	2009	05.12.2009	0	0	negativ	Berlin	24	W	DE	14169	13,262532	52,446959	11	Berlin	Berlin	7,6314	0,174	2,9765	88,0256	0	1,1981	URBAN	0	0	0	0,174	0	0	2,62	1,5012	3,5102	1,1981	4,9353	74,9659	14169	14	139
	2009	08.10.2009	0	0	negativ	Berlin	2	W	DE	14169	13,262532	52,446959	11	Berlin	Berlin	7,6314	0,174	2,9765	88,0256	0	1,1981	URBAN	0	0	0	0,174	0	0	2,62	1,5012	3,5102	1,1981	4,9353	74,9659	14169	14	139
	2009	05.08.2009	0	0	negativ	Berlin	5	W	DE	14193	13,234688	52,473734	11	Berlin	Berlin	66,5647	9,7311	2,2017	15,7221	0,4414	5,3553	WALD	0	0,4414	7,9182	1,8129	1,6455	0	4,5643	9,005	52,9953	3,7097	2,1048	10,3352	14193	14	139
	2009	16.04.2009	0	0	negativ	Kleinmachnow	192	W	DE	14532	13,200527	52,370124	12	Brandenburg	Brandenburg	30,0433	0,9795	1,0592	27,3192	37,0706	3,5498	LW	21,7996	15,271	0,3525	0,627	1,5736	1,2648	3,4133	9,0129	17,6171	0,7114	1,2129	17,1982	14532	14	139
	2009	12.09.2009	0	0	negativ	Kleinmachnow	72	W	DE	14532	13,200527	52,370124	12	Brandenburg	Brandenburg	30,0433	0,9795	1,0592	27,3192	37,0706	3,5498	LW	21,7996	15,271	0,3525	0,627	1,5736	1,2648	3,4133	9,0129	17,6171	0,7114	1,2129	17,1982	14532	14	139
	2009	10.03.2009	0	0	negativ	Gross Kreutz	120	W	DE	14550	12,761742	52,419534	12	Brandenburg	Brandenburg	12,0269	3,8132	0,1572	10,3228	66,9502	6,7297	LW	38,8185	28,1317	2,1114	1,7018	1,8885	0,0379	1,4681	7,542	3,0168	4,8033	0,706	4,2733	14550	14	139
	2009	10.03.2009	0	0	negativ	Gross Kreutz	120	M	DE	14550	12,761742	52,419534	12	Brandenburg	Brandenburg	12,0269	3,8132	0,1572	10,3228	66,9502	6,7297	LW	38,8185	28,1317	2,1114	1,7018	1,8885	0,0379	1,4681	7,542	3,0168	4,8033	0,706	4,2733	14550	14	139
	2009	24.03.2009	0	0	negativ	Belzig	9	M	DE	14806	12,58715	52,169548	12	Brandenburg	Brandenburg	46,0039	0,127	0,489	4,0026	48,081	1,2974	LW	36,0056	12,0755	0	0,127	0,8887	0,2108	0,9362	42,5327	2,535	0,198	0,2966	1,21	14806	14	139
	2009	15.04.2009	0	0	negativ	Frankfurt/ O	5	W	DE	15234	14,472328	52,343325	12	Brandenburg	Brandenburg	22,8884	1,1016	1,2736	17,6768	53,1214	3,9282	LW	45,4538	7,6676	0,5643	0,4596	1,0767	0	5,2667	9,6652	7,9565	2,8516	2,5259	6,7879	15234	15	209
	2009	01.04.2009	0	0	negativ	Frankfurt/ O	48	M	DE	15234	14,472328	52,343325	12	Brandenburg	Brandenburg	22,8884	1,1016	1,2736	17,6768	53,1214	3,9282	LW	45,4538	7,6676	0,5643	0,4596	1,0767	0	5,2667	9,6652	7,9565	2,8516	2,5259	6,7879	15234	15	209
	2009	11.09.2009	0	0	negativ	Frankfurt/ O	3	M	DE	15234	14,472328	52,343325	12	Brandenburg	Brandenburg	22,8884	1,1016	1,2736	17,6768	53,1214	3,9282	LW	45,4538	7,6676	0,5643	0,4596	1,0767	0	5,2667	9,6652	7,9565	2,8516	2,5259	6,7879	15234	15	209
	2009	28.08.2009	0	0	negativ	Frankfurt/ O	108	W	DE	15234	14,472328	52,343325	12	Brandenburg	Brandenburg	22,8884	1,1016	1,2736	17,6768	53,1214	3,9282	LW	45,4538	7,6676	0,5643	0,4596	1,0767	0	5,2667	9,6652	7,9565	2,8516	2,5259	6,7879	15234	15	209
	2009	30.09.2009	0	0	negativ	Sieversdorf	108	W	DE	15236	14,445945	52,328988	12	Brandenburg	Brandenburg	32,2496	3,1193	0,6291	10,2451	50,5759	3,1926	LW	45,8754	4,7005	0,5658	2,5534	1,4086	0,1194	3,8681	16,4339	11,9476	1,6646	1,7345	3,8153	15236	15	209
	2009	05.11.2009	0	0	negativ	Wandlitz, OT Basdorf	4	W	DE	16348	13,511618	52,764754	12	Brandenburg	Brandenburg	50,022	4,1178	0,3117	12,4507	29,9807	3,1328	WALD	21,2343	8,7464	0,3725	3,742	0,5905	0,4232	3,1084	32,2118	14,7018	2,1191	1,7861	7,5828	16348	16	173
	2009	29.04.2009	0	0	negativ	Birkenwerder	72	M	DE	16547	13,305954	52,702889	12	Brandenburg	Brandenburg	68,5362	0,6972	1,3229	23,5726	3,8097	2,086	WALD	0,1605	3,6492	0,2312	0,466	0,3926	0	3,6527	54,6094	10,2741	1,6934	0,8962	19,2984	16547	16	173
	2009	13.08.2009	0	0	negativ	Dargun	60	M	DE	17159	12,848261	53,915931	13	Mecklenburg-Vorpommern	Mecklenburg Western Pomerania	18,6895	1,0541	0	3,9087	66,5464	9,8012	LW	47,5978	18,9486	0,3142	0,7399	0,1626	0	9,3291	0,9305	8,4299	9,6387	0,4355	0,2564	17159	17	329
	2009	16.05.2009	1	1	Angiostrongylus vasorum	Passow	120	M	DE	19386	12,060164	53,451573	13	Mecklenburg-Vorpommern	Mecklenburg Western Pomerania	13,7621	1,6022	0,0269	4,5576	76,9119	3,1397	LW	62,7474	14,1645	0,2743	1,3279	0,2854	0,5258	5,3883	6,1102	2,2631	2,3285	0,4991	0,1703	19386	19	331
	2009	01.07.2009	0	0	negativ	Passow	120	M	DE	19386	12,060164	53,451573	13	Mecklenburg-Vorpommern	Mecklenburg Western Pomerania	13,7621	1,6022	0,0269	4,5576	76,9119	3,1397	LW	62,7474	14,1645	0,2743	1,3279	0,2854	0,5258	5,3883	6,1102	2,2631	2,3285	0,4991	0,1703	19386	19	331
	2009	15.10.2009	0	0	negativ	Hamburg	9	M	DE	20354	9,99499	53,558707	2	Hamburg	Hamburg	0	37,8001	3,3521	59,4407	0	0	URBAN	0	0	36,9273	0,8729	0	0	0	0	0	0	12,2998	1,8381	20354	20	1377
	2009	09.01.2009	0	0	negativ	Bleckede	60	M	DE	21354	10,735098	53,293182	3	Niedersachsen	Lower Saxony	27,147	4,7663	0,1403	6,1954	58,9109	2,8422	LW	35,4385	23,4723	3,4893	1,134	0,7074	0,0221	3,454	18,1276	5,5655	2,1127	0,5836	2,8683	21354	21	57
	2009	19.09.2009	0	0	negativ	Winsen (Luhe)	132	W	DE	21423	10,223689	53,359821	3	Niedersachsen	Lower Saxony	7,8754	4,1206	0,57	14,3185	67,8928	5,2544	LW	37,1387	30,7541	2,594	1,4565	0,9247	0,0017	1,5899	4,7479	1,5376	4,328	2,3676	6,6029	21423	21	57
	2009	30.04.2009	0	0	negativ	Hamburg	48	W	DE	22297	10,012466	53,608076	2	Hamburg	Hamburg	0	4,1655	6,0165	87,9277	0	2,0924	URBAN	0	0	4,1655	0	2,0924	0	0	0	0	0	17,9837	39,0633	22297	22	295
	2009	24.06.2009	0	0	negativ	Hamburg	6	M	DE	22335	9,996476	53,629702	2	Hamburg	Hamburg	0	0,8045	61,4583	37,6541	0,0144	0,2207	VERKEHR	0	0,0144	0,6886	0,1159	0,0989	0	0	0	0	0,1218	4,3111	19,2491	22335	22	295
	2009	15.07.2009	0	0	negativ	Hamburg	7	W	DE	22335	9,996476	53,629702	2	Hamburg	Hamburg	0	0,8045	61,4583	37,6541	0,0144	0,2207	VERKEHR	0	0,0144	0,6886	0,1159	0,0989	0	0	0	0	0,1218	4,3111	19,2491	22335	22	295
	2009	30.10.2009	0	0	negativ	Hamburg	96	M	DE	22335	9,996476	53,629702	2	Hamburg	Hamburg	0	0,8045	61,4583	37,6541	0,0144	0,2207	VERKEHR	0	0,0144	0,6886	0,1159	0,0989	0	0	0	0	0,1218	4,3111	19,2491	22335	22	295
	2009	12.12.2009	0	0	negativ	Hamburg	12	M	DE	22339	10,041166	53,642518	2	Hamburg	Hamburg	1,9235	2,6431	0,5894	82,5412	9,4058	2,897	URBAN	2,6635	6,7423	0,2334	2,4097	2,897	0	1,9235	0	0	0	16,3014	49,7403	22339	22	295
	2009	16.04.2009	0	0	negativ	Hamburg	60	W	DE	22399	10,073457	53,664713	2	Hamburg	Hamburg	2,1728	1,5835	0,1468	83,9956	9,9228	2,1816	URBAN	2,6472	7,2756	0,0524	1,5311	1,5464	0	0,5984	0	1,5744	0,6352	15,9835	59,4342	22399	22	295
	2009	05.08.2009	0	0	negativ	Norderstedt	180	M	DE	22850	9,997646	53,691458	1	Schleswig-Holstein	Schleswig Holstein	0,879	0,0007	0,9546	74,256	22,4411	1,5311	URBAN	10,2768	12,1643	0	0,0007	1,5311	0	0,3472	0	0,5318	0	8,1267	53,4895	22850	22	295
	2009	03.11.2009	0	0	negativ	Norderstedt	7	W	DE	22850	9,997646	53,691458	1	Schleswig-Holstein	Schleswig Holstein	0,879	0,0007	0,9546	74,256	22,4411	1,5311	URBAN	10,2768	12,1643	0	0,0007	1,5311	0	0,3472	0	0,5318	0	8,1267	53,4895	22850	22	295
	2009	10.12.2009	0	0	negativ	L³beck	NA	W	DE	23568	10,749487	53,891206	1	Schleswig-Holstein	Schleswig Holstein	25,6765	17,2988	4,7115	35,6667	9,1944	7,5136	URBAN	1,887	7,3074	13,9578	3,2968	3,2992	0	6,384	5,628	13,6646	4,2144	4,029	20,3717	23568	23	352
	2009	13.01.2009	0	0	negativ	Lensahn	24	M	DE	23738	10,901133	54,222238	1	Schleswig-Holstein	Schleswig Holstein	13,1553	0,6395	0,4868	6,568	78,0427	1,1109	LW	66,1468	11,8959	0,0173	0,6222	0,7915	0	10,4263	0,3752	2,3537	0,3195	0,4144	2,8096	23738	23	352
	2009	22.09.2009	0	0	negativ	Horst	132	M	DE	25358	9,597459	53,819079	1	Schleswig-Holstein	Schleswig Holstein	1,9658	0,4838	0,7985	9,3622	86,4627	0,9311	LW	63,1232	23,3395	0	0,4838	0,5157	0	0,8291	0,0887	1,048	0,4154	0,3248	2,9982	25358	25	1
	2009	17.10.2009	0	0	negativ	Friesoythe	NA	W	DE	26169	7,838481	53,009647	3	Niedersachsen	Lower Saxony	13,8217	0,718	0,5311	9,4278	72,0608	3,4405	LW	58,2688	13,7919	0,2785	0,4395	0,5144	0,0257	0,9599	10,625	2,2368	2,8943	0,396	2,5202	26169	26	154
	2009	18.08.2009	0	0	negativ	Westerstede	132	W	DE	26655	7,924923	53,260045	3	Niedersachsen	Lower Saxony	12,6742	0,3956	0,4941	10,4926	74,0176	1,9304	LW	21,4422	52,5754	0	0,3956	0,6952	0	2,2882	2,7305	7,6556	1,2352	0,5325	3,2716	26655	26	154
	2009	21.03.2009	0	0	negativ	Barssel	60	M	DE	26676	7,779648	53,135584	3	Niedersachsen	Lower Saxony	6,2449	1,5539	0,6459	12,6142	73,8052	5,1359	LW	42,9515	30,8537	0,8061	0,7148	0,2837	0,0115	0,6462	4,7349	0,8638	4,8407	0,2862	5,1363	26676	26	154
	2009	22.07.2009	0	0	negativ	Nordenham	72	NA	DE	26954	8,457816	53,494912	3	Niedersachsen	Lower Saxony	0,4514	6,8469	0,7795	19,7179	66,8289	5,3764	LW	8,2219	58,607	6,1237	0,6751	0,4722	0	0,4044	0	0,047	4,9042	1,9125	8,3361	26954	26	154
	2009	29.12.2009	0	0	negativ	Ganderkesee	4	NA	DE	27777	8,533367	53,047571	3	Niedersachsen	Lower Saxony	10,9396	0,5004	0,6491	14,7237	70,8953	2,2967	LW	37,324	33,5713	0	0,5004	0,8369	0,4969	3,8278	2,5019	4,6099	0,963	0,6181	7,406	27777	27	8
	2009	02.07.2009	0	0	negativ	Bremen	36	M	DE	28357	8,875966	53,130776	4	Bremen	Bremen	1,1407	2,0134	1,227	16,1468	75,2568	4,2338	LW	4,1364	71,1204	1,0563	0,9571	1,5568	0	1,0452	0,0117	0,0838	2,6771	1,3652	10,8148	28357	28	207
	2009	16.06.2009	0	0	negativ	Bremen	24	M	DE	28757	8,634112	53,177956	4	Bremen	Bremen	4,6937	4,5351	1,915	85,5822	2,5812	0,817	URBAN	0	2,5812	4,0959	0,1725	0,7905	0	0,8176	0	3,8761	0,0265	10,5627	47,0986	28757	28	207
	2009	05.05.2009	1	1	Angiostrongylus vasorum	Bremen	24	M	DE	28757	8,634112	53,177956	4	Bremen	Bremen	4,6937	4,5351	1,915	85,5822	2,5812	0,817	URBAN	0	2,5812	4,0959	0,1725	0,7905	0	0,8176	0	3,8761	0,0265	10,5627	47,0986	28757	28	207
	2009	02.09.2009	0	0	negativ	Bremen	144	M	DE	28757	8,634112	53,177956	4	Bremen	Bremen	4,6937	4,5351	1,915	85,5822	2,5812	0,817	URBAN	0	2,5812	4,0959	0,1725	0,7905	0	0,8176	0	3,8761	0,0265	10,5627	47,0986	28757	28	207
	2009	27.01.2009	0	0	negativ	Hermannsburg	24	W	DE	29320	10,097735	52,818644	3	Niedersachsen	Lower Saxony	52,1817	0,7155	0,0715	5,5613	37,4559	4,014	WALD	27,6424	9,8136	0	0,7155	0,5297	1,6308	0,496	48,2058	3,4799	1,8535	0,419	2,5016	29320	29	66
	2009	14.01.2009	0	0	negativ	Wittingen	24	M	DE	29378	10,772494	52,696016	3	Niedersachsen	Lower Saxony	28,387	0,4264	0,2283	4,5286	65,1012	1,3285	LW	54,3257	10,7755	0,2541	0,1648	0,1512	0,636	0,7885	23,3059	4,2927	0,5413	0,3801	1,0223	29378	29	66
	2009	30.12.2009	0	0	negativ	Walsrode	36	M	DE	29664	9,644664	52,839404	3	Niedersachsen	Lower Saxony	43,6846	0,6093	0,2023	4,3206	37,0179	14,169	WALD	24,3414	12,6765	0,001	0,6083	0,3844	7,3758	1,822	25,0394	16,8232	6,4088	0,457	1,4002	29664	29	66
	2009	08.12.2009	1	1	Crenosoma vulpis	Walsrode	10	W	DE	29664	9,644664	52,839404	3	Niedersachsen	Lower Saxony	43,6846	0,6093	0,2023	4,3206	37,0179	14,169	WALD	24,3414	12,6765	0,001	0,6083	0,3844	7,3758	1,822	25,0394	16,8232	6,4088	0,457	1,4002	29664	29	66
	2009	28.01.2009	0	0	negativ	Hannover	156	M	DE	30449	9,712531	52,361903	3	Niedersachsen	Lower Saxony	0,2467	0,9225	13,3185	85,7131	0,261	0,0493	URBAN	0	0,261	0,9047	0,0178	0,0493	0	0,2467	0	0	0	14,2146	19,5664	30449	30	24
	2009	18.12.2009	0	0	negativ	Hannover	132	M	DE	30519	9,775792	52,338004	3	Niedersachsen	Lower Saxony	7,7446	5,3635	3,5487	68,9001	9,3714	5,2907	URBAN	1,1295	8,2419	1,0385	4,325	2,1873	0	7,7446	0	0	3,1034	17,8688	25,9967	30519	30	24
	2009	13.05.2009	0	0	negativ	Hannover	132	M	DE	30559	9,843572	52,361291	3	Niedersachsen	Lower Saxony	10,4294	1,6755	2,2429	51,4881	28,2487	6,0422	URBAN	23,4532	4,7954	1,0177	0,3715	3,0107	0	9,982	0	0,4474	3,0315	8,103	23,4457	30559	30	24
	2009	11.02.2009	0	0	negativ	Wennigsen	NA	NA	DE	30974	9,573391	52,261261	3	Niedersachsen	Lower Saxony	45,4177	0,0649	0,3919	10,9272	42,5195	0,6798	WALD	40,4249	2,0947	0	0,0649	0,2136	0	5,5144	6,7538	33,1496	0,4661	0,6034	6,3867	30974	30	24
	2009	30.06.2009	0	0	negativ	Sarstedt	108	W	DE	31157	9,853567	52,236729	3	Niedersachsen	Lower Saxony	0,8541	6,1453	0,8562	18,0986	68,1457	5,9078	LW	63,6916	4,4541	0,5481	5,5972	1,67	0	0,8319	0,0222	0	4,2377	1,9491	7,894	31157	31	2
	2009	08.08.2009	0	0	negativ	Nienburg	132	W	DE	31582	9,234512	52,639608	3	Niedersachsen	Lower Saxony	26,6967	3,1368	0,6842	22,4185	40,5033	6,647	LW	29,9596	10,5437	1,0116	2,0912	1,9561	1,3752	2,4048	13,5177	10,7742	2,8158	1,2936	10,2107	31582	31	2
	2009	14.07.2009	0	0	negativ	Linsburg	NA	NA	DE	31636	9,321466	52,585348	3	Niedersachsen	Lower Saxony	51,1492	0,159	0,3058	3,7435	42,7677	1,8748	WALD	32,5033	10,2644	0	0,159	0,3546	0	1,925	27,081	22,1432	1,2325	0,1522	1,353	31636	31	2
	2009	24.11.2009	0	0	negativ	Rheda-Wiedenbr³ck	NA	NA	DE	33378	8,30324	51,841265	5	Nordrhein-Westfalen	Northrhine Westphalia	14,297	0,6577	0,9764	21,7967	60,137	2,1653	LW	44,8151	15,3219	0	0,6577	1,9452	0	5,342	6,1384	2,8167	0,2066	1,1639	9,8371	33378	33	3
	2009	02.04.2009	0	0	negativ	Lohfelden	96	M	DE	34253	9,553586	51,268192	6	Hessen	Hesse	0,8008	0,1293	1,0232	35,3549	56,6858	6,0556	LW	50,2216	6,4642	0	0,1293	5,2541	0	0,5164	0,1681	0,1163	0,3181	2,5582	20,5655	34253	34	46
	2009	25.03.2009	0	0	negativ	Korbach	48	W	DE	34497	8,84467	51,268797	6	Hessen	Hesse	31,6023	0,0524	0,1945	9,1826	57,5052	1,4638	LW	39,4278	18,0775	0	0,0524	1,2874	0	1,6247	11,006	18,9716	0,1548	0,728	4,0825	34497	34	46
	2009	17.04.2009	0	0	negativ	Korbach	24	M	DE	34497	8,84467	51,268797	6	Hessen	Hesse	31,6023	0,0524	0,1945	9,1826	57,5052	1,4638	LW	39,4278	18,0775	0	0,0524	1,2874	0	1,6247	11,006	18,9716	0,1548	0,728	4,0825	34497	34	46
	2009	17.03.2009	0	0	negativ	Marburg/L.	120	W	DE	35037	8,752502	50,803931	6	Hessen	Hesse	18,0472	1,9046	0,1573	59,602	15,7931	4,5436	URBAN	6,0479	9,7452	1,8864	0,0181	4,4176	0	5,1973	1,7154	11,1345	0,074	6,7141	29,666	35037	35	309
	2009	16.04.2009	0	0	negativ	Marburg/L.	12	W	DE	35037	8,752502	50,803931	6	Hessen	Hesse	18,0472	1,9046	0,1573	59,602	15,7931	4,5436	URBAN	6,0479	9,7452	1,8864	0,0181	4,4176	0	5,1973	1,7154	11,1345	0,074	6,7141	29,666	35037	35	309
	2009	11.04.2009	0	0	negativ	Marburg/L.	NA	NA	DE	35037	8,752502	50,803931	6	Hessen	Hesse	18,0472	1,9046	0,1573	59,602	15,7931	4,5436	URBAN	6,0479	9,7452	1,8864	0,0181	4,4176	0	5,1973	1,7154	11,1345	0,074	6,7141	29,666	35037	35	309
	2009	02.09.2009	0	0	negativ	Frankenberg	96	W	DE	35066	8,78906	51,072221	6	Hessen	Hesse	42,4772	0,3792	0,065	7,6738	46,7848	2,6223	LW	28,6534	18,1314	0,2977	0,0815	2,4553	0,1388	10,8042	16,6319	15,041	0,0197	0,558	4,2521	35066	35	309
	2009	28.11.2009	1	1	Crenosoma vulpis	Wetter	NA	W	DE	35083	8,716068	50,91596	6	Hessen	Hesse	51,5717	0,033	0,0248	4,3251	43,003	1,0427	WALD	31,4338	11,5693	0	0,033	0,8672	0	5,8105	27,8812	17,88	0,051	0,2698	1,7406	35083	35	309
	2009	05.08.2009	0	0	negativ	Dautphetal-Friedensdorf	NA	W	DE	35232	8,556692	50,845323	6	Hessen	Hesse	50,4162	0,258	0,0535	8,3156	39,3611	1,5956	WALD	22,3205	17,0406	0,2151	0,0429	1,383	0	14,4899	6,462	29,4643	0	0,3598	4,185	35232	35	309
	2009	08.12.2009	1	1	Crenosoma vulpis	Dautphetal-Friedensdorf	5	M	DE	35232	8,556692	50,845323	6	Hessen	Hesse	50,4162	0,258	0,0535	8,3156	39,3611	1,5956	WALD	22,3205	17,0406	0,2151	0,0429	1,383	0	14,4899	6,462	29,4643	0	0,3598	4,185	35232	35	309
	2009	27.01.2009	0	0	negativ	Reiskirchen	180	M	DE	35447	8,861064	50,587938	6	Hessen	Hesse	31,8021	0,0536	0,7684	12,6706	53,0954	1,6219	LW	35,7221	17,3733	0	0,0536	1,5004	0	9,0229	7,3731	15,4062	0	2,5812	5,7007	35447	35	309
	2009	08.12.2009	0	0	negativ	Reiskirchen	96	W	DE	35447	8,861064	50,587938	6	Hessen	Hesse	31,8021	0,0536	0,7684	12,6706	53,0954	1,6219	LW	35,7221	17,3733	0	0,0536	1,5004	0	9,0229	7,3731	15,4062	0	2,5812	5,7007	35447	35	309
	2009	29.01.2009	0	0	negativ	Waldsolms Brandoberndorf	36	W	DE	35647	8,495899	50,433545	6	Hessen	Hesse	57,7998	0,1053	0,0009	7,0086	32,3164	2,7689	WALD	20,712	11,6044	0	0,1053	2,7548	0	20,7298	5,8639	31,2062	0,0111	1,6605	3,0832	35647	35	309
	2009	16.05.2009	0	0	negativ	Dietzh÷lztal-Mandeln	48	W	DE	35716	8,295039	50,848345	6	Hessen	Hesse	72,3003	0,1626	0,0133	7,5166	18,4262	1,582	WALD	3,1171	15,3092	0	0,1626	1,4852	0,0228	5,5418	28,4519	38,3066	0	0,3993	4,4909	35716	35	309
	2009	09.10.2009	0	0	negativ	Alheim	4	W	DE	36211	9,660886	51,029641	6	Hessen	Hesse	41,816	0,5766	0,0829	5,1951	49,0742	3,2552	LW	31,228	17,8462	0,2321	0,3445	3,1859	0	4,5492	16,5	20,7668	0	0,1903	2,3872	36211	36	145
	2009	06.03.2009	0	0	negativ	Kirchheim	48	W	DE	36275	9,55776	50,851019	6	Hessen	Hesse	48,9544	0,2439	0,592	5,9593	42,4498	1,8259	WALD	27,1961	15,2537	0	0,2439	1,76	0	2,1986	29,0498	17,706	0,0574	0,8821	2,2281	36275	36	145
	2009	17.02.2009	0	0	negativ	Kirchheim	1	M	DE	36275	9,55776	50,851019	6	Hessen	Hesse	48,9544	0,2439	0,592	5,9593	42,4498	1,8259	WALD	27,1961	15,2537	0	0,2439	1,76	0	2,1986	29,0498	17,706	0,0574	0,8821	2,2281	36275	36	145
	2009	13.02.2009	0	0	negativ	Kirchheim	156	M	DE	36275	9,55776	50,851019	6	Hessen	Hesse	48,9544	0,2439	0,592	5,9593	42,4498	1,8259	WALD	27,1961	15,2537	0	0,2439	1,76	0	2,1986	29,0498	17,706	0,0574	0,8821	2,2281	36275	36	145
	2009	12.02.2009	0	0	negativ	Kirchheim	NA	M	DE	36275	9,55776	50,851019	6	Hessen	Hesse	48,9544	0,2439	0,592	5,9593	42,4498	1,8259	WALD	27,1961	15,2537	0	0,2439	1,76	0	2,1986	29,0498	17,706	0,0574	0,8821	2,2281	36275	36	145
	2009	21.01.2009	1	1	Angiostrongylus vasorum	Kirchheim	168	M	DE	36275	9,55776	50,851019	6	Hessen	Hesse	48,9544	0,2439	0,592	5,9593	42,4498	1,8259	WALD	27,1961	15,2537	0	0,2439	1,76	0	2,1986	29,0498	17,706	0,0574	0,8821	2,2281	36275	36	145
	2009	17.09.2009	0	0	negativ	Kirchheim	72	M	DE	36275	9,55776	50,851019	6	Hessen	Hesse	48,9544	0,2439	0,592	5,9593	42,4498	1,8259	WALD	27,1961	15,2537	0	0,2439	1,76	0	2,1986	29,0498	17,706	0,0574	0,8821	2,2281	36275	36	145
	2009	29.08.2009	0	0	negativ	Kirchheim	2	W	DE	36275	9,55776	50,851019	6	Hessen	Hesse	48,9544	0,2439	0,592	5,9593	42,4498	1,8259	WALD	27,1961	15,2537	0	0,2439	1,76	0	2,1986	29,0498	17,706	0,0574	0,8821	2,2281	36275	36	145
	2009	28.08.2009	0	0	negativ	Kirchheim	60	M	DE	36275	9,55776	50,851019	6	Hessen	Hesse	48,9544	0,2439	0,592	5,9593	42,4498	1,8259	WALD	27,1961	15,2537	0	0,2439	1,76	0	2,1986	29,0498	17,706	0,0574	0,8821	2,2281	36275	36	145
	2009	28.08.2009	0	0	negativ	Kirchheim	36	M	DE	36275	9,55776	50,851019	6	Hessen	Hesse	48,9544	0,2439	0,592	5,9593	42,4498	1,8259	WALD	27,1961	15,2537	0	0,2439	1,76	0	2,1986	29,0498	17,706	0,0574	0,8821	2,2281	36275	36	145
	2009	09.12.2009	0	0	negativ	Kirchheim	9	M	DE	36275	9,55776	50,851019	6	Hessen	Hesse	48,9544	0,2439	0,592	5,9593	42,4498	1,8259	WALD	27,1961	15,2537	0	0,2439	1,76	0	2,1986	29,0498	17,706	0,0574	0,8821	2,2281	36275	36	145
	2009	02.10.2009	0	0	negativ	Kirchheim	36	W	DE	36275	9,55776	50,851019	6	Hessen	Hesse	48,9544	0,2439	0,592	5,9593	42,4498	1,8259	WALD	27,1961	15,2537	0	0,2439	1,76	0	2,1986	29,0498	17,706	0,0574	0,8821	2,2281	36275	36	145
	2009	27.11.2009	0	0	negativ	Bad Sooden-Allendorf	84	W	DE	37242	9,952984	51,272928	6	Hessen	Hesse	52,7599	0,9399	0,0955	5,6657	38,5413	2,0078	WALD	23,9239	14,6174	0,6947	0,2452	1,9327	0,0663	24,0504	2,2275	26,4821	0	0,3382	2,3916	37242	37	25
	2009	29.05.2009	0	0	negativ	Braunschweig/Ílper	12	M	DE	38114	10,502405	52,282249	3	Niedersachsen	Lower Saxony	2,4398	4,586	2,7385	65,9001	23,4825	1,2417	URBAN	17,1141	6,3685	1,8545	2,7315	1,1203	0	2,2338	0	0,206	0,1215	11,0833	18,8878	38114	38	2
	2009	16.05.2009	0	0	negativ	Braunschweig/Ílper	84	M	DE	38114	10,502405	52,282249	3	Niedersachsen	Lower Saxony	2,4398	4,586	2,7385	65,9001	23,4825	1,2417	URBAN	17,1141	6,3685	1,8545	2,7315	1,1203	0	2,2338	0	0,206	0,1215	11,0833	18,8878	38114	38	2
	2009	02.05.2009	0	0	negativ	Braunschweig/Ílper	NA	NA	DE	38114	10,502405	52,282249	3	Niedersachsen	Lower Saxony	2,4398	4,586	2,7385	65,9001	23,4825	1,2417	URBAN	17,1141	6,3685	1,8545	2,7315	1,1203	0	2,2338	0	0,206	0,1215	11,0833	18,8878	38114	38	2
	2009	30.04.2009	0	0	negativ	Braunschweig/Ílper	48	M	DE	38114	10,502405	52,282249	3	Niedersachsen	Lower Saxony	2,4398	4,586	2,7385	65,9001	23,4825	1,2417	URBAN	17,1141	6,3685	1,8545	2,7315	1,1203	0	2,2338	0	0,206	0,1215	11,0833	18,8878	38114	38	2
	2009	26.09.2009	0	0	negativ	Braunschweig/Ílper	72	W	DE	38114	10,502405	52,282249	3	Niedersachsen	Lower Saxony	2,4398	4,586	2,7385	65,9001	23,4825	1,2417	URBAN	17,1141	6,3685	1,8545	2,7315	1,1203	0	2,2338	0	0,206	0,1215	11,0833	18,8878	38114	38	2
	2009	18.08.2009	0	0	negativ	Braunschweig/Ílper	12	M	DE	38114	10,502405	52,282249	3	Niedersachsen	Lower Saxony	2,4398	4,586	2,7385	65,9001	23,4825	1,2417	URBAN	17,1141	6,3685	1,8545	2,7315	1,1203	0	2,2338	0	0,206	0,1215	11,0833	18,8878	38114	38	2
	2009	09.10.2009	0	0	negativ	Braunschweig/Ílper	3	W	DE	38114	10,502405	52,282249	3	Niedersachsen	Lower Saxony	2,4398	4,586	2,7385	65,9001	23,4825	1,2417	URBAN	17,1141	6,3685	1,8545	2,7315	1,1203	0	2,2338	0	0,206	0,1215	11,0833	18,8878	38114	38	2
	2009	14.10.2009	0	0	negativ	Sch÷ppenstedt	108	M	DE	38170	10,775639	52,132288	3	Niedersachsen	Lower Saxony	22,2748	0,0378	0,1535	4,4706	71,7752	1,2881	LW	70,9739	0,8013	0	0,0378	0,3862	0	4,678	1,6096	15,9872	0,7865	0,2901	1,7354	38170	38	2
	2009	11.07.2009	0	0	negativ	Wolfsburg	2	W	DE	38448	10,817693	52,457889	3	Niedersachsen	Lower Saxony	12,862	1,7326	0,8875	25,7408	55,0725	3,7094	LW	35,5177	19,5548	0,4623	1,2703	1,018	0,0725	3,2282	2,8463	6,7874	2,6189	3,9344	11,8744	38448	38	2
	2009	05.09.2009	0	0	negativ	D³sseldorf	7	W	DE	40219	6,761704	51,213573	5	Nordrhein-Westfalen	Northrhine Westphalia	0	0	7,1549	93,9115	0	1,1774	URBAN	0	0	0	0	0,4811	0	0	0	0	0	4,5806	27,5013	40219	40	543
	2009	17.03.2009	0	0	negativ	D³sseldorf	108	W	DE	40627	6,881058	51,200038	5	Nordrhein-Westfalen	Northrhine Westphalia	34,0551	12,5122	1,9851	32,9429	13,7931	4,7289	WALD	7,7429	6,0502	0	12,5122	4,4181	0	31,05	0,8922	2,1129	0,3073	5,1055	22,8744	40627	40	543
	2009	31.10.2009	0	0	negativ	Meerbusch-B³derich	NA	M	DE	40667	6,686403	51,261181	5	Nordrhein-Westfalen	Northrhine Westphalia	13,2152	3,6347	0,7064	33,3645	45,6357	3,6263	LW	34,6253	11,0104	3,1022	0,5325	2,8261	0,0183	11,8618	0,7505	0,6028	0,3989	4,4088	20,8497	40667	40	543
	2009	21.07.2009	0	0	negativ	Ratingen	120	W	DE	40878	6,846724	51,296781	5	Nordrhein-Westfalen	Northrhine Westphalia	0,4405	0,5257	3,982	86,4971	4,4318	4,2668	URBAN	0,6487	3,7831	0	0,5257	4,2284	0	0,4331	0,0074	0	0	8,5349	50,389	40878	40	543
	2009	08.09.2009	0	0	negativ	Niederkr³chten	12	M	DE	41372	6,156919	51,204094	5	Nordrhein-Westfalen	Northrhine Westphalia	37,2981	0,7334	0,3515	25,3967	31,8229	4,3621	WALD	25,6455	6,1773	0,0283	0,705	2,5985	1,3226	6,0581	20,1031	11,1369	0,4273	2,952	5,6697	41372	41	162
	2009	01.09.2009	0	0	negativ	Niederkr³chten	NA	M	DE	41372	6,156919	51,204094	5	Nordrhein-Westfalen	Northrhine Westphalia	37,2981	0,7334	0,3515	25,3967	31,8229	4,3621	WALD	25,6455	6,1773	0,0283	0,705	2,5985	1,3226	6,0581	20,1031	11,1369	0,4273	2,952	5,6697	41372	41	162
	2009	03.07.2009	0	0	negativ	Grevenbroich	3	W	DE	41516	6,640507	51,11997	5	Nordrhein-Westfalen	Northrhine Westphalia	7,6583	0,469	0,5086	18,4132	70,4432	2,5155	LW	64,3756	6,0676	0,2862	0,1828	2,5111	0	7,2517	0,2204	0,1862	0	1,0371	9,1162	41516	41	162
	2009	21.07.2009	0	0	negativ	Viersen-D³lken	12	M	DE	41751	6,316773	51,252664	5	Nordrhein-Westfalen	Northrhine Westphalia	4,5563	0,1435	1,0372	27,906	64,7178	1,6626	LW	57,1138	7,604	0	0,1435	0,9834	0	4,1843	0,0238	0,3482	0,3532	1,7793	10,2688	41751	41	162
	2009	27.03.2009	0	0	negativ	Wegberg/Harbeck	NA	W	DE	41844	6,248523	51,144165	5	Nordrhein-Westfalen	Northrhine Westphalia	29,6987	0,4172	0,1754	21,1451	46,67	1,8744	LW	40,1322	6,5379	0	0,4172	1,6026	0,163	6,4018	8,5829	14,714	0,1088	1,8652	8,9669	41844	41	162
	2009	29.05.2009	0	0	negativ	Velbert	8	W	DE	42549	7,023842	51,338225	5	Nordrhein-Westfalen	Northrhine Westphalia	12,0271	0,13	1,1438	59,2523	25,9878	1,8631	URBAN	16,5278	9,46	0	0,13	1,7919	0	10,242	0,0282	1,7569	0,0217	5,9165	35,3538	42549	42	1225
	2009	15.05.2009	0	0	negativ	Velbert	96	M	DE	42551	7,058055	51,346825	5	Nordrhein-Westfalen	Northrhine Westphalia	21,4967	0,1831	2,0591	40,9217	31,1067	4,4632	URBAN	17,3322	13,7744	0	0,1831	4,0984	0	16,8261	1,3106	3,36	0,0587	0,6139	13,5606	42551	42	1225
	2009	11.11.2009	0	0	negativ	Wermelskirchen	NA	W	DE	42929	7,218324	51,112241	5	Nordrhein-Westfalen	Northrhine Westphalia	41,1991	3,1559	0,2314	18,4427	34,8194	2,1803	WALD	2,3187	32,5007	0,0195	3,1364	2,1503	0	17,0712	9,3359	14,792	0,03	0,5508	11,1043	42929	42	1225
	2009	05.02.2009	0	0	negativ	Dortmund	36	W	DE	44265	7,491099	51,446242	5	Nordrhein-Westfalen	Northrhine Westphalia	39,638	0,6143	2,9441	37,8753	15,7143	3,4975	WALD	6,7192	8,9951	0,3747	0,2397	2,9387	0	12,4141	1,315	25,9089	0,5518	8,211	21,0747	44265	44	1405
	2009	23.01.2009	0	0	negativ	Dortmund	36	W	DE	44265	7,491099	51,446242	5	Nordrhein-Westfalen	Northrhine Westphalia	39,638	0,6143	2,9441	37,8753	15,7143	3,4975	WALD	6,7192	8,9951	0,3747	0,2397	2,9387	0	12,4141	1,315	25,9089	0,5518	8,211	21,0747	44265	44	1405
	2009	04.12.2009	0	0	negativ	Dortmund	12	M	DE	44328	7,538967	51,546229	5	Nordrhein-Westfalen	Northrhine Westphalia	11,8438	0,2713	4,1734	46,5869	22,7871	14,529	URBAN	14,4201	8,367	0	0,2713	10,8957	0	11,8438	0	0	3,6333	6,0698	31,1199	44328	44	1405
	2009	20.11.2009	1	1	Angiostrongylus vasorum	Dortmund	24	M	DE	44328	7,538967	51,546229	5	Nordrhein-Westfalen	Northrhine Westphalia	11,8438	0,2713	4,1734	46,5869	22,7871	14,529	URBAN	14,4201	8,367	0	0,2713	10,8957	0	11,8438	0	0	3,6333	6,0698	31,1199	44328	44	1405
	2009	20.08.2009	0	0	negativ	Dortmund-Kley	48	W	DE	44379	7,377398	51,513563	5	Nordrhein-Westfalen	Northrhine Westphalia	3,4649	0,0533	5,0485	64,5823	16,0529	10,9869	URBAN	12,9484	3,1046	0	0,0533	7,6464	0	2,9387	0	0,5262	3,3406	6,4686	29,6357	44379	44	1405
	2009	24.03.2009	0	0	negativ	Essen	168	M	DE	45133	6,983361	51,403331	5	Nordrhein-Westfalen	Northrhine Westphalia	31,4747	1,2157	0,9034	38,0243	25,7772	2,638	URBAN	17,7475	8,0297	0,3198	0,8959	2,5394	0	27,1793	0,1967	4,0987	0,0973	7,4756	22,9274	45133	45	1193
	2009	10.10.2009	0	0	negativ	Essen	36	M	DE	45133	6,983361	51,403331	5	Nordrhein-Westfalen	Northrhine Westphalia	31,4747	1,2157	0,9034	38,0243	25,7772	2,638	URBAN	17,7475	8,0297	0,3198	0,8959	2,5394	0	27,1793	0,1967	4,0987	0,0973	7,4756	22,9274	45133	45	1193
	2009	03.04.2009	0	0	negativ	Essen	48	M	DE	45136	7,043283	51,436816	5	Nordrhein-Westfalen	Northrhine Westphalia	4,4592	1,9177	2,4859	84,0626	1,8764	5,313	URBAN	0,4695	1,4069	1,9177	0	4,0135	0	4,4592	0	0	1,2911	13,5268	49,3806	45136	45	1193
	2009	11.12.2009	0	0	negativ	Essen	NA	W	DE	45239	7,014963	51,381998	5	Nordrhein-Westfalen	Northrhine Westphalia	21,9402	8,1728	0,2355	31,8056	35,0855	2,7823	LW	23,9263	11,1591	1,3365	6,7557	2,5557	0	19,4837	1,0571	1,3994	0,2266	5,7643	17,1829	45239	45	1193
	2009	30.10.2009	0	0	negativ	Essen	108	M	DE	45239	7,014963	51,381998	5	Nordrhein-Westfalen	Northrhine Westphalia	21,9402	8,1728	0,2355	31,8056	35,0855	2,7823	LW	23,9263	11,1591	1,3365	6,7557	2,5557	0	19,4837	1,0571	1,3994	0,2266	5,7643	17,1829	45239	45	1193
	2009	27.10.2009	0	0	negativ	Essen	108	W	DE	45329	7,012558	51,511366	5	Nordrhein-Westfalen	Northrhine Westphalia	10,7718	2,045	3,7739	72,5216	4,8076	6,4075	URBAN	0,0004	4,8072	1,7204	0,0151	4,8617	0	10,7718	0	0	1,5175	15,0728	30,4378	45329	45	1193
	2009	06.03.2009	0	0	negativ	M³lheim a. d. Ruhr	192	M	DE	45468	6,886495	51,427132	5	Nordrhein-Westfalen	Northrhine Westphalia	0,2522	2,0809	5,5076	86,9367	3,5238	2,0211	URBAN	0	3,5238	1,7669	0,2669	1,5549	0	0,2522	0	0	0	6,8864	49,8464	45468	45	1193
	2009	26.05.2009	0	0	negativ	Hattingen	12	M	DE	45525	7,18209	51,396165	5	Nordrhein-Westfalen	Northrhine Westphalia	10,882	2,4808	2,6406	68,4734	11,6396	4,0028	URBAN	0,8831	10,7565	1,6859	0,795	3,7441	0	6,8301	0,2105	3,8414	0,2587	5,5927	34,2737	45525	45	1193
	2009	28.04.2009	0	0	negativ	Hattingen	NA	W	DE	45525	7,18209	51,396165	5	Nordrhein-Westfalen	Northrhine Westphalia	10,882	2,4808	2,6406	68,4734	11,6396	4,0028	URBAN	0,8831	10,7565	1,6859	0,795	3,7441	0	6,8301	0,2105	3,8414	0,2587	5,5927	34,2737	45525	45	1193
	2009	15.04.2009	0	0	negativ	Hattingen	12	W	DE	45525	7,18209	51,396165	5	Nordrhein-Westfalen	Northrhine Westphalia	10,882	2,4808	2,6406	68,4734	11,6396	4,0028	URBAN	0,8831	10,7565	1,6859	0,795	3,7441	0	6,8301	0,2105	3,8414	0,2587	5,5927	34,2737	45525	45	1193
	2009	26.11.2009	0	0	negativ	Hattingen	9	M	DE	45525	7,18209	51,396165	5	Nordrhein-Westfalen	Northrhine Westphalia	10,882	2,4808	2,6406	68,4734	11,6396	4,0028	URBAN	0,8831	10,7565	1,6859	0,795	3,7441	0	6,8301	0,2105	3,8414	0,2587	5,5927	34,2737	45525	45	1193
	2009	24.06.2009	0	0	negativ	Recklinghausen	60	M	DE	45659	7,186892	51,616051	5	Nordrhein-Westfalen	Northrhine Westphalia	7,762	0,2876	3,0953	36,696	46,1076	6,1515	LW	34,9576	11,15	0	0,2876	5,645	0	7,0494	0,0096	0,703	0,4815	6,7296	15,6449	45659	45	1193
	2009	08.05.2009	0	0	negativ	Recklinghausen	84	W	DE	45659	7,186892	51,616051	5	Nordrhein-Westfalen	Northrhine Westphalia	7,762	0,2876	3,0953	36,696	46,1076	6,1515	LW	34,9576	11,15	0	0,2876	5,645	0	7,0494	0,0096	0,703	0,4815	6,7296	15,6449	45659	45	1193
	2009	07.05.2009	0	0	negativ	Recklinghausen	11	W	DE	45659	7,186892	51,616051	5	Nordrhein-Westfalen	Northrhine Westphalia	7,762	0,2876	3,0953	36,696	46,1076	6,1515	LW	34,9576	11,15	0	0,2876	5,645	0	7,0494	0,0096	0,703	0,4815	6,7296	15,6449	45659	45	1193
	2009	28.04.2009	0	0	negativ	Recklinghausen	96	W	DE	45659	7,186892	51,616051	5	Nordrhein-Westfalen	Northrhine Westphalia	7,762	0,2876	3,0953	36,696	46,1076	6,1515	LW	34,9576	11,15	0	0,2876	5,645	0	7,0494	0,0096	0,703	0,4815	6,7296	15,6449	45659	45	1193
	2009	11.04.2009	0	0	negativ	Recklinghausen	60	W	DE	45659	7,186892	51,616051	5	Nordrhein-Westfalen	Northrhine Westphalia	7,762	0,2876	3,0953	36,696	46,1076	6,1515	LW	34,9576	11,15	0	0,2876	5,645	0	7,0494	0,0096	0,703	0,4815	6,7296	15,6449	45659	45	1193
	2009	29.09.2009	0	0	negativ	Recklinghausen	96	M	DE	45659	7,186892	51,616051	5	Nordrhein-Westfalen	Northrhine Westphalia	7,762	0,2876	3,0953	36,696	46,1076	6,1515	LW	34,9576	11,15	0	0,2876	5,645	0	7,0494	0,0096	0,703	0,4815	6,7296	15,6449	45659	45	1193
	2009	01.07.2009	0	0	negativ	Recklinghausen	132	W	DE	45659	7,186892	51,616051	5	Nordrhein-Westfalen	Northrhine Westphalia	7,762	0,2876	3,0953	36,696	46,1076	6,1515	LW	34,9576	11,15	0	0,2876	5,645	0	7,0494	0,0096	0,703	0,4815	6,7296	15,6449	45659	45	1193
	2009	13.11.2009	0	0	negativ	Recklinghausen	48	M	DE	45659	7,186892	51,616051	5	Nordrhein-Westfalen	Northrhine Westphalia	7,762	0,2876	3,0953	36,696	46,1076	6,1515	LW	34,9576	11,15	0	0,2876	5,645	0	7,0494	0,0096	0,703	0,4815	6,7296	15,6449	45659	45	1193
	2009	28.05.2009	0	0	negativ	Gelsenkirchen	24	M	DE	45891	7,083015	51,557918	5	Nordrhein-Westfalen	Northrhine Westphalia	3,1534	0,6153	2,3972	83,4782	1,445	9,1259	URBAN	1,0346	0,4104	0,4419	0,1664	5,8884	0	3,1534	0	0	3,2375	10,8862	35,6109	45891	45	1193
	2009	27.05.2009	0	0	negativ	Gelsenkirchen	60	M	DE	45891	7,083015	51,557918	5	Nordrhein-Westfalen	Northrhine Westphalia	3,1534	0,6153	2,3972	83,4782	1,445	9,1259	URBAN	1,0346	0,4104	0,4419	0,1664	5,8884	0	3,1534	0	0	3,2375	10,8862	35,6109	45891	45	1193
	2009	26.08.2009	0	0	negativ	Wesel	NA	M	DE	46487	6,542397	51,671658	5	Nordrhein-Westfalen	Northrhine Westphalia	14,4287	19,2019	0,4947	12,6657	49,4816	3,7558	LW	21,5068	27,9748	5,9523	12,9075	3,0805	0,0041	5,1767	3,9241	5,3279	0,6712	1,5189	4,9472	46487	46	2511
	2009	25.08.2009	0	0	negativ	Dinslaken	12	W	DE	46539	6,801177	51,572732	5	Nordrhein-Westfalen	Northrhine Westphalia	36,4699	0,2443	0,2947	26,8436	32,1162	4,0454	WALD	14,439	17,6772	0,0178	0,2265	2,7327	0	22,133	3,5308	10,806	0,5948	1,4528	11,7172	46539	46	2511
	2009	22.01.2009	0	0	negativ	Rheudt	168	W	DE	47509	6,472058	51,451133	5	Nordrhein-Westfalen	Northrhine Westphalia	15,7926	1,5749	0,1641	12,3892	67,7282	2,369	LW	52,6408	15,0874	0	1,5749	2,3557	0	10,5169	0,4038	4,8718	0,0133	0,8989	4,955	47509	47	427
	2009	31.10.2009	0	0	negativ	Rheudt	132	W	DE	47509	6,472058	51,451133	5	Nordrhein-Westfalen	Northrhine Westphalia	15,7926	1,5749	0,1641	12,3892	67,7282	2,369	LW	52,6408	15,0874	0	1,5749	2,3557	0	10,5169	0,4038	4,8718	0,0133	0,8989	4,955	47509	47	427
	2009	07.07.2009	0	0	negativ	Warendorf	60	M	DE	48231	7,969004	51,949656	5	Nordrhein-Westfalen	Northrhine Westphalia	14,2536	0,7418	0,0848	11,5165	72,8458	0,5579	LW	61,8199	11,0259	0,1788	0,563	0,5329	0	6,0621	3,0183	5,1732	0,0243	1,1858	3,9423	48231	48	207
	2009	04.07.2009	0	0	negativ	D³lmen	12	W	DE	48249	7,278008	51,849797	5	Nordrhein-Westfalen	Northrhine Westphalia	15,3242	0,5619	0,3486	11,9389	70,5783	1,2531	LW	59,4547	11,1235	0,0521	0,5098	1,1912	0,0238	7,2347	4,8346	3,2548	0,0381	0,5839	4,83	48249	48	207
	2009	06.08.2009	0	0	negativ	Melle	NA	NA	DE	49328	8,423462	52,218338	3	Niedersachsen	Lower Saxony	21,4932	0,2259	0,3208	9,6632	67,5235	0,7784	LW	53,931	13,5925	0	0,2259	0,3674	0	3,2564	5,7549	12,482	0,3557	0,2059	3,5786	49328	49	252
	2009	12.09.2009	0	0	negativ	Kerpen-Balkhausen	12	W	DE	50169	6,745666	50,880186	5	Nordrhein-Westfalen	Northrhine Westphalia	19,2168	0,9969	0,8417	24,149	49,7603	5,06	LW	40,7486	9,0117	0	0,9969	4,8769	0	19,0148	0,0169	0,185	0,1792	2,1837	12,9077	50169	50	308
	2009	02.07.2009	0	0	negativ	Kerpen	36	M	DE	50171	6,668774	50,862171	5	Nordrhein-Westfalen	Northrhine Westphalia	12,7499	0,3418	4,6385	19,1429	57,2456	5,9008	LW	51,5754	5,6702	0	0,3418	3,9337	0	10,5688	1,291	0,8901	1,9671	0,8676	8,009	50171	50	308
	2009	30.01.2009	0	0	negativ	H³rth-Gleuel	36	NA	DE	50354	6,854926	50,873985	5	Nordrhein-Westfalen	Northrhine Westphalia	19,7282	2,3542	1,0319	40,3295	33,7773	2,8097	URBAN	29,8961	3,8812	0	2,3542	2,6205	0	18,4985	0,4906	0,7391	0,1892	2,5247	16,392	50354	50	308
	2009	19.06.2009	0	0	negativ	K÷ln	96	W	DE	50939	6,924943	50,908691	5	Nordrhein-Westfalen	Northrhine Westphalia	2,4791	0,4305	8,8272	87,8473	0	0,6394	URBAN	0	0	0	0,4305	0,6322	0	1,3625	0	1,1166	0	35,8378	36,266	50939	50	308
	2009	06.06.2009	0	0	negativ	K÷ln	108	M	DE	50939	6,924943	50,908691	5	Nordrhein-Westfalen	Northrhine Westphalia	2,4791	0,4305	8,8272	87,8473	0	0,6394	URBAN	0	0	0	0,4305	0,6322	0	1,3625	0	1,1166	0	35,8378	36,266	50939	50	308
	2009	07.05.2009	1	1	Angiostrongylus vasorum	K÷ln	NA	W	DE	50939	6,924943	50,908691	5	Nordrhein-Westfalen	Northrhine Westphalia	2,4791	0,4305	8,8272	87,8473	0	0,6394	URBAN	0	0	0	0,4305	0,6322	0	1,3625	0	1,1166	0	35,8378	36,266	50939	50	308
	2009	24.03.2009	1	1	Angiostrongylus vasorum	Bergisch-Gladbach	8	W	DE	51427	7,124349	50,947265	5	Nordrhein-Westfalen	Northrhine Westphalia	49,238	0,9531	1,2613	45,8525	1,7974	0,9411	WALD	0,1735	1,6239	0	0,9531	0,9058	0	11,563	4,4888	33,1862	0	1,9283	35,3353	51427	51	214
	2009	07.10.2009	0	0	negativ	N³mbrecht	36	M	DE	51588	7,538158	50,899221	5	Nordrhein-Westfalen	Northrhine Westphalia	32,0661	0,1396	0,0044	14,4602	52,1492	1,1805	LW	3,3268	48,8224	0	0,1396	1,1602	0	6,3603	8,8171	16,8887	0,0203	0,5369	7,6889	51588	51	214
	2009	09.09.2009	0	0	negativ	Gummersbach	12	M	DE	51645	7,563709	51,001199	5	Nordrhein-Westfalen	Northrhine Westphalia	52,4148	0,2494	0,597	30,1635	14,3595	2,28	WALD	0,2295	14,13	0,1443	0,1051	2,2518	0	5,8882	14,0105	32,5161	0,0282	0,9355	18,769	51645	51	214
	2009	15.07.2009	0	0	negativ	Gummersbach	12	W	DE	51645	7,563709	51,001199	5	Nordrhein-Westfalen	Northrhine Westphalia	52,4148	0,2494	0,597	30,1635	14,3595	2,28	WALD	0,2295	14,13	0,1443	0,1051	2,2518	0	5,8882	14,0105	32,5161	0,0282	0,9355	18,769	51645	51	214
	2009	02.12.2009	0	0	negativ	Gummersbach	24	W	DE	51645	7,563709	51,001199	5	Nordrhein-Westfalen	Northrhine Westphalia	52,4148	0,2494	0,597	30,1635	14,3595	2,28	WALD	0,2295	14,13	0,1443	0,1051	2,2518	0	5,8882	14,0105	32,5161	0,0282	0,9355	18,769	51645	51	214
	2009	02.12.2009	0	0	negativ	Gummersbach	48	M	DE	51645	7,563709	51,001199	5	Nordrhein-Westfalen	Northrhine Westphalia	52,4148	0,2494	0,597	30,1635	14,3595	2,28	WALD	0,2295	14,13	0,1443	0,1051	2,2518	0	5,8882	14,0105	32,5161	0,0282	0,9355	18,769	51645	51	214
	2009	20.11.2009	0	0	negativ	Gummersbach	144	M	DE	51645	7,563709	51,001199	5	Nordrhein-Westfalen	Northrhine Westphalia	52,4148	0,2494	0,597	30,1635	14,3595	2,28	WALD	0,2295	14,13	0,1443	0,1051	2,2518	0	5,8882	14,0105	32,5161	0,0282	0,9355	18,769	51645	51	214
	2009	15.10.2009	0	0	negativ	Gummersbach	NA	M	DE	51645	7,563709	51,001199	5	Nordrhein-Westfalen	Northrhine Westphalia	52,4148	0,2494	0,597	30,1635	14,3595	2,28	WALD	0,2295	14,13	0,1443	0,1051	2,2518	0	5,8882	14,0105	32,5161	0,0282	0,9355	18,769	51645	51	214
	2009	03.10.2009	0	0	negativ	Gummersbach	NA	W	DE	51645	7,563709	51,001199	5	Nordrhein-Westfalen	Northrhine Westphalia	52,4148	0,2494	0,597	30,1635	14,3595	2,28	WALD	0,2295	14,13	0,1443	0,1051	2,2518	0	5,8882	14,0105	32,5161	0,0282	0,9355	18,769	51645	51	214
	2009	22.04.2009	0	0	negativ	Engelskirchen	60	M	DE	51766	7,422326	50,985493	5	Nordrhein-Westfalen	Northrhine Westphalia	63,9755	1,2334	0,5974	14,7911	17,8712	1,6132	WALD	1,1031	16,768	0,4238	0,8096	1,4787	0	10,4584	26,7971	26,7201	0,1346	0,3972	9,9491	51766	51	214
	2009	13.03.2009	0	0	negativ	Kreuzau	NA	NA	DE	52372	6,486867	50,735511	5	Nordrhein-Westfalen	Northrhine Westphalia	23,0586	1,4168	0,1288	18,6658	53,7968	2,9332	LW	41,1995	12,5973	0,5125	0,9042	2,5345	0,3108	10,2438	4,1549	8,6599	0,0879	1,0632	11,8311	52372	52	263
	2009	29.05.2009	0	0	negativ	Bonn	12	W	DE	53179	7,183661	50,663123	5	Nordrhein-Westfalen	Northrhine Westphalia	3,3635	11,3117	1,5488	49,8116	27,9724	6,0218	URBAN	4,4465	23,5259	11,2824	0,0293	5,699	0	3,3632	0	0,0003	0,3228	3,0959	36,3749	53179	53	911
	2009	03.11.2009	0	0	negativ	Meckenheim	12	M	DE	53340	7,012824	50,614148	5	Nordrhein-Westfalen	Northrhine Westphalia	18,6447	0,0682	1,1393	22,1302	55,3342	2,6902	LW	17,8717	37,4625	0	0,0682	2,3433	0,0989	6,1432	7,5541	4,9474	0,2479	0,8907	11,4001	53340	53	911
	2009	12.12.2009	0	0	negativ	Sinzig	NA	W	DE	53489	7,221785	50,527927	7	Rheinland-Pfalz	Rhineland Palatinate	42,8792	1,064	0,6012	15,634	34,5654	5,3092	WALD	19,0913	15,4741	0,8711	0,1929	4,0075	0	18,2506	3,4746	21,1539	1,3003	0,7392	7,632	53489	53	911
	2009	03.06.2009	0	0	negativ	K÷nigswinter-Oberpleis	36	M	DE	53639	7,264497	50,70281	5	Nordrhein-Westfalen	Northrhine Westphalia	28,2503	1,5465	1,025	21,9852	44,9632	2,279	LW	17,2125	27,7506	1,41	0,1365	2,133	0,0113	18,6335	3,468	6,1488	0,1042	1,3441	13,7656	53639	53	911
	2009	23.02.2009	0	0	negativ	St. Augustin	120	W	DE	53757	7,187808	50,770637	5	Nordrhein-Westfalen	Northrhine Westphalia	11,4608	0,8479	4,5509	46,4564	32,3982	4,3962	URBAN	15,6771	16,721	0,5653	0,2826	4,0996	0	5,2445	4,0951	2,1212	0,2966	4,1906	26,4551	53757	53	911
	2009	06.04.2009	0	0	negativ	St. Augustin	NA	M	DE	53757	7,187808	50,770637	5	Nordrhein-Westfalen	Northrhine Westphalia	11,4608	0,8479	4,5509	46,4564	32,3982	4,3962	URBAN	15,6771	16,721	0,5653	0,2826	4,0996	0	5,2445	4,0951	2,1212	0,2966	4,1906	26,4551	53757	53	911
	2009	18.07.2009	0	0	negativ	St. Augustin	NA	M	DE	53757	7,187808	50,770637	5	Nordrhein-Westfalen	Northrhine Westphalia	11,4608	0,8479	4,5509	46,4564	32,3982	4,3962	URBAN	15,6771	16,721	0,5653	0,2826	4,0996	0	5,2445	4,0951	2,1212	0,2966	4,1906	26,4551	53757	53	911
	2009	11.05.2009	0	0	negativ	Lohmar	120	M	DE	53797	7,248514	50,867889	5	Nordrhein-Westfalen	Northrhine Westphalia	32,8247	0,7835	0,3519	18,9832	45,1807	1,8904	LW	9,6297	35,551	0,3564	0,4271	1,8904	0	14,5492	7,6212	10,6542	0	2,2787	11,7076	53797	53	911
	2009	31.03.2009	0	0	negativ	Euskirchen	NA	W	DE	53879	6,788504	50,658398	5	Nordrhein-Westfalen	Northrhine Westphalia	1,4471	0,1461	1,7806	72,875	22,0154	1,7565	URBAN	19,6982	2,3172	0	0,1461	1,4226	0	1,4471	0	0	0,3339	4,8979	33,0439	53879	53	911
	2009	05.06.2009	0	0	negativ	Euskirchen	48	M	DE	53879	6,788504	50,658398	5	Nordrhein-Westfalen	Northrhine Westphalia	1,4471	0,1461	1,7806	72,875	22,0154	1,7565	URBAN	19,6982	2,3172	0	0,1461	1,4226	0	1,4471	0	0	0,3339	4,8979	33,0439	53879	53	911
	2009	07.11.2009	0	0	negativ	Euskirchen	96	M	DE	53879	6,788504	50,658398	5	Nordrhein-Westfalen	Northrhine Westphalia	1,4471	0,1461	1,7806	72,875	22,0154	1,7565	URBAN	19,6982	2,3172	0	0,1461	1,4226	0	1,4471	0	0	0,3339	4,8979	33,0439	53879	53	911
	2009	29.10.2009	0	0	negativ	Euskirchen	96	W	DE	53879	6,788504	50,658398	5	Nordrhein-Westfalen	Northrhine Westphalia	1,4471	0,1461	1,7806	72,875	22,0154	1,7565	URBAN	19,6982	2,3172	0	0,1461	1,4226	0	1,4471	0	0	0,3339	4,8979	33,0439	53879	53	911
	2009	31.03.2009	0	0	negativ	Bitburg	168	M	DE	54634	6,533087	49,965516	7	Rheinland-Pfalz	Rhineland Palatinate	19,5549	0,1938	1,8453	17,4057	58,3175	2,6868	LW	34,3342	23,9833	0,1468	0,0469	1,888	0	6,697	0,6031	12,2549	0,7988	0,6405	5,3065	54634	54	15
	2009	24.03.2009	1	1	Angiostrongylus vasorum	Bitburg	24	W	DE	54634	6,533087	49,965516	7	Rheinland-Pfalz	Rhineland Palatinate	19,5549	0,1938	1,8453	17,4057	58,3175	2,6868	LW	34,3342	23,9833	0,1468	0,0469	1,888	0	6,697	0,6031	12,2549	0,7988	0,6405	5,3065	54634	54	15
	2009	28.04.2009	0	0	negativ	Bitburg	9	W	DE	54634	6,533087	49,965516	7	Rheinland-Pfalz	Rhineland Palatinate	19,5549	0,1938	1,8453	17,4057	58,3175	2,6868	LW	34,3342	23,9833	0,1468	0,0469	1,888	0	6,697	0,6031	12,2549	0,7988	0,6405	5,3065	54634	54	15
	2009	13.05.2009	0	0	negativ	Jugenheim	36	M	DE	55270	8,148741	49,920354	7	Rheinland-Pfalz	Rhineland Palatinate	5,3746	0,0142	0,158	9,4128	80,5315	4,512	LW	50,1843	30,3472	0	0,0142	2,4003	0	4,2033	0	1,1713	2,1117	0,4843	3,9599	55270	55	23
	2009	31.03.2009	1	1	Angiostrongylus vasorum	Bretzenheim	12	M	DE	55559	7,889303	49,877983	7	Rheinland-Pfalz	Rhineland Palatinate	6,4554	1,7124	0,1773	18,817	66,8368	6,0575	LW	33,0338	33,8031	1,6304	0,082	4,8473	0	2,3153	0,097	4,043	1,2102	1,0741	6,631	55559	55	23
	2009	15.08.2009	0	0	negativ	Bretzenheim	5	W	DE	55559	7,889303	49,877983	7	Rheinland-Pfalz	Rhineland Palatinate	6,4554	1,7124	0,1773	18,817	66,8368	6,0575	LW	33,0338	33,8031	1,6304	0,082	4,8473	0	2,3153	0,097	4,043	1,2102	1,0741	6,631	55559	55	23
	2009	26.05.2009	0	0	negativ	Wirges	144	M	DE	56422	7,786746	50,465339	7	Rheinland-Pfalz	Rhineland Palatinate	40,6578	0,8106	0,523	27,6891	27,1418	3,2173	WALD	3,4196	23,7222	0	0,8106	2,557	0	5,608	21,0131	14,0367	0,6603	1,0449	6,8962	56422	56	123
	2009	25.04.2009	0	0	negativ	Wirges	48	M	DE	56422	7,786746	50,465339	7	Rheinland-Pfalz	Rhineland Palatinate	40,6578	0,8106	0,523	27,6891	27,1418	3,2173	WALD	3,4196	23,7222	0	0,8106	2,557	0	5,608	21,0131	14,0367	0,6603	1,0449	6,8962	56422	56	123
	2009	28.08.2009	0	0	negativ	Wirges	36	M	DE	56422	7,786746	50,465339	7	Rheinland-Pfalz	Rhineland Palatinate	40,6578	0,8106	0,523	27,6891	27,1418	3,2173	WALD	3,4196	23,7222	0	0,8106	2,557	0	5,608	21,0131	14,0367	0,6603	1,0449	6,8962	56422	56	123
	2009	07.01.2009	0	0	negativ	Bad Marienberg	6	W	DE	56470	7,950439	50,649055	7	Rheinland-Pfalz	Rhineland Palatinate	30,9637	0,3991	0,0338	32,4334	33,8896	2,2804	LW	4,4447	29,445	0	0,3991	1,4907	0	7,8799	8,8252	14,2585	0,7897	3,6415	8,1614	56470	56	123
	2009	29.05.2009	0	0	negativ	Bad Marienberg	24	W	DE	56470	7,950439	50,649055	7	Rheinland-Pfalz	Rhineland Palatinate	30,9637	0,3991	0,0338	32,4334	33,8896	2,2804	LW	4,4447	29,445	0	0,3991	1,4907	0	7,8799	8,8252	14,2585	0,7897	3,6415	8,1614	56470	56	123
	2009	21.04.2009	0	0	negativ	Bad Marienberg	132	M	DE	56470	7,950439	50,649055	7	Rheinland-Pfalz	Rhineland Palatinate	30,9637	0,3991	0,0338	32,4334	33,8896	2,2804	LW	4,4447	29,445	0	0,3991	1,4907	0	7,8799	8,8252	14,2585	0,7897	3,6415	8,1614	56470	56	123
	2009	11.09.2009	0	0	negativ	Bad Marienberg	24	W	DE	56470	7,950439	50,649055	7	Rheinland-Pfalz	Rhineland Palatinate	30,9637	0,3991	0,0338	32,4334	33,8896	2,2804	LW	4,4447	29,445	0	0,3991	1,4907	0	7,8799	8,8252	14,2585	0,7897	3,6415	8,1614	56470	56	123
	2009	17.09.2009	1	1	Angiostrongylus vasorum	Neuwied	180	M	DE	56567	7,439281	50,471535	7	Rheinland-Pfalz	Rhineland Palatinate	45,4746	2,4142	0,076	21,7945	28,2387	2,0189	WALD	13,4635	14,7752	2,3581	0,0561	0,801	0	26,3482	3,537	15,5893	1,2179	0,6252	10,9384	56567	56	123
	2009	01.10.2009	0	0	negativ	Neuwied	180	M	DE	56567	7,439281	50,471535	7	Rheinland-Pfalz	Rhineland Palatinate	45,4746	2,4142	0,076	21,7945	28,2387	2,0189	WALD	13,4635	14,7752	2,3581	0,0561	0,801	0	26,3482	3,537	15,5893	1,2179	0,6252	10,9384	56567	56	123
	2009	01.04.2009	0	0	negativ	Andernach	144	W	DE	56626	7,370259	50,431811	7	Rheinland-Pfalz	Rhineland Palatinate	23,1388	3,0855	0,9442	22,7336	46,9927	3,1995	LW	38,4329	8,5598	2,9401	0,0309	1,5391	0	18,2209	0,9131	4,0048	1,6603	1,0808	7,5125	56626	56	123
	2009	11.05.2009	0	0	negativ	Plaidt	120	M	DE	56637	7,382513	50,387684	7	Rheinland-Pfalz	Rhineland Palatinate	5,6208	0,1115	1,1914	41,9706	45,4903	5,8456	LW	38,3465	7,1438	0	0,1115	4,2588	0	5,563	0,0022	0,0555	1,5868	2,4613	7,8448	56637	56	123
	2009	30.09.2009	0	0	negativ	Plaidt	24	W	DE	56637	7,382513	50,387684	7	Rheinland-Pfalz	Rhineland Palatinate	5,6208	0,1115	1,1914	41,9706	45,4903	5,8456	LW	38,3465	7,1438	0	0,1115	4,2588	0	5,563	0,0022	0,0555	1,5868	2,4613	7,8448	56637	56	123
	2009	18.05.2009	0	0	negativ	Mayen	144	W	DE	56727	7,194285	50,324644	7	Rheinland-Pfalz	Rhineland Palatinate	39,4464	0,0412	0,1868	15,4622	40,4568	4,4092	LW	33,3754	7,0813	0	0,0412	3,4538	0,0183	18,0959	4,7455	16,605	0,9371	1,1887	4,4515	56727	56	123
	2009	08.05.2009	0	0	negativ	Netphen	168	M	DE	57250	8,159576	50,906064	5	Nordrhein-Westfalen	Northrhine Westphalia	73,367	0,6757	0,0375	8,0179	16,3381	1,5647	WALD	1,264	15,0741	0,0038	0,6719	1,5319	0	26,9262	38,876	7,5647	0,0329	0,3606	5,0946	57250	57	214
	2009	18.11.2009	0	0	negativ	Hagen	72	M	DE	58119	7,567966	51,345071	5	Nordrhein-Westfalen	Northrhine Westphalia	49,0933	1,259	1,2118	36,0395	7,7389	4,7537	WALD	2,1817	5,5571	1,1915	0,0675	4,2585	0,0208	10,6866	28,9115	9,4952	0,4744	1,7014	19,0517	58119	58	1841
	2009	29.09.2009	0	0	negativ	Schwerte	120	W	DE	58239	7,572769	51,430378	5	Nordrhein-Westfalen	Northrhine Westphalia	25,9644	0,9506	2,0498	27,1779	39,8397	4,1429	LW	22,5668	17,273	0,7893	0,1613	3,7573	0	8,8951	8,5524	8,5169	0,3485	1,3482	15,3418	58239	58	1841
	2009	24.07.2009	0	0	negativ	Gevelsberg	108	M	DE	58285	7,343307	51,334266	5	Nordrhein-Westfalen	Northrhine Westphalia	22,8893	0,4625	1,0259	37,8923	32,2196	5,5432	URBAN	12,8394	19,3803	0,2161	0,2464	5,542	0	8,9239	1,1119	12,8536	0,0013	3,9765	18,7297	58285	58	1841
	2009	01.10.2009	0	0	negativ	Gevelsberg	NA	W	DE	58285	7,343307	51,334266	5	Nordrhein-Westfalen	Northrhine Westphalia	22,8893	0,4625	1,0259	37,8923	32,2196	5,5432	URBAN	12,8394	19,3803	0,2161	0,2464	5,542	0	8,9239	1,1119	12,8536	0,0013	3,9765	18,7297	58285	58	1841
	2009	17.12.2009	0	0	negativ	Schwelm	NA	M	DE	58332	7,288847	51,283902	5	Nordrhein-Westfalen	Northrhine Westphalia	25,1885	0,1602	0,9057	38,3721	31,0824	4,3379	URBAN	8,0515	23,0309	0,0897	0,0705	4,2892	0	10,1487	5,9567	9,083	0,0487	3,5301	18,7893	58332	58	1841
	2009	05.01.2009	0	0	negativ	Hemer	156	M	DE	58675	7,782093	51,366389	5	Nordrhein-Westfalen	Northrhine Westphalia	54,7291	0,1551	0,0612	19,4163	23,5242	2,1141	WALD	8,7192	14,805	0	0,1551	1,7029	0	6,31	33,5727	14,8464	0,4111	0,9254	10,8935	58675	58	1841
	2009	07.07.2009	0	0	negativ	Hemer	144	W	DE	58675	7,782093	51,366389	5	Nordrhein-Westfalen	Northrhine Westphalia	54,7291	0,1551	0,0612	19,4163	23,5242	2,1141	WALD	8,7192	14,805	0	0,1551	1,7029	0	6,31	33,5727	14,8464	0,4111	0,9254	10,8935	58675	58	1841
	2009	20.01.2009	0	0	negativ	Menden	NA	W	DE	58710	7,833535	51,409887	5	Nordrhein-Westfalen	Northrhine Westphalia	43,71	0,1295	0,2945	38,2917	13,3167	4,2575	WALD	5,903	7,4137	0	0,1295	3,9828	0,1294	6,1446	28,8235	8,7419	0,1452	1,4122	24,7657	58710	58	1841
	2009	06.06.2009	0	0	negativ	Menden	4	M	DE	58710	7,833535	51,409887	5	Nordrhein-Westfalen	Northrhine Westphalia	43,71	0,1295	0,2945	38,2917	13,3167	4,2575	WALD	5,903	7,4137	0	0,1295	3,9828	0,1294	6,1446	28,8235	8,7419	0,1452	1,4122	24,7657	58710	58	1841
	2009	16.05.2009	0	0	negativ	Menden	NA	NA	DE	58710	7,833535	51,409887	5	Nordrhein-Westfalen	Northrhine Westphalia	43,71	0,1295	0,2945	38,2917	13,3167	4,2575	WALD	5,903	7,4137	0	0,1295	3,9828	0,1294	6,1446	28,8235	8,7419	0,1452	1,4122	24,7657	58710	58	1841
	2009	13.05.2009	0	0	negativ	Menden	156	M	DE	58710	7,833535	51,409887	5	Nordrhein-Westfalen	Northrhine Westphalia	43,71	0,1295	0,2945	38,2917	13,3167	4,2575	WALD	5,903	7,4137	0	0,1295	3,9828	0,1294	6,1446	28,8235	8,7419	0,1452	1,4122	24,7657	58710	58	1841
	2009	06.05.2009	0	0	negativ	Menden	6	M	DE	58710	7,833535	51,409887	5	Nordrhein-Westfalen	Northrhine Westphalia	43,71	0,1295	0,2945	38,2917	13,3167	4,2575	WALD	5,903	7,4137	0	0,1295	3,9828	0,1294	6,1446	28,8235	8,7419	0,1452	1,4122	24,7657	58710	58	1841
	2009	06.05.2009	0	0	negativ	Menden	24	M	DE	58710	7,833535	51,409887	5	Nordrhein-Westfalen	Northrhine Westphalia	43,71	0,1295	0,2945	38,2917	13,3167	4,2575	WALD	5,903	7,4137	0	0,1295	3,9828	0,1294	6,1446	28,8235	8,7419	0,1452	1,4122	24,7657	58710	58	1841
	2009	25.04.2009	0	0	negativ	Menden	36	W	DE	58710	7,833535	51,409887	5	Nordrhein-Westfalen	Northrhine Westphalia	43,71	0,1295	0,2945	38,2917	13,3167	4,2575	WALD	5,903	7,4137	0	0,1295	3,9828	0,1294	6,1446	28,8235	8,7419	0,1452	1,4122	24,7657	58710	58	1841
	2009	02.04.2009	1	1	Crenosoma vulpis	Menden	24	M	DE	58710	7,833535	51,409887	5	Nordrhein-Westfalen	Northrhine Westphalia	43,71	0,1295	0,2945	38,2917	13,3167	4,2575	WALD	5,903	7,4137	0	0,1295	3,9828	0,1294	6,1446	28,8235	8,7419	0,1452	1,4122	24,7657	58710	58	1841
	2009	18.07.2009	0	0	negativ	Menden	6	M	DE	58710	7,833535	51,409887	5	Nordrhein-Westfalen	Northrhine Westphalia	43,71	0,1295	0,2945	38,2917	13,3167	4,2575	WALD	5,903	7,4137	0	0,1295	3,9828	0,1294	6,1446	28,8235	8,7419	0,1452	1,4122	24,7657	58710	58	1841
	2009	17.07.2009	0	0	negativ	Menden	24	W	DE	58710	7,833535	51,409887	5	Nordrhein-Westfalen	Northrhine Westphalia	43,71	0,1295	0,2945	38,2917	13,3167	4,2575	WALD	5,903	7,4137	0	0,1295	3,9828	0,1294	6,1446	28,8235	8,7419	0,1452	1,4122	24,7657	58710	58	1841
	2009	04.07.2009	0	0	negativ	Menden	24	M	DE	58710	7,833535	51,409887	5	Nordrhein-Westfalen	Northrhine Westphalia	43,71	0,1295	0,2945	38,2917	13,3167	4,2575	WALD	5,903	7,4137	0	0,1295	3,9828	0,1294	6,1446	28,8235	8,7419	0,1452	1,4122	24,7657	58710	58	1841
	2009	08.12.2009	0	0	negativ	Menden	NA	NA	DE	58710	7,833535	51,409887	5	Nordrhein-Westfalen	Northrhine Westphalia	43,71	0,1295	0,2945	38,2917	13,3167	4,2575	WALD	5,903	7,4137	0	0,1295	3,9828	0,1294	6,1446	28,8235	8,7419	0,1452	1,4122	24,7657	58710	58	1841
	2009	03.11.2009	0	0	negativ	Menden	36	M	DE	58710	7,833535	51,409887	5	Nordrhein-Westfalen	Northrhine Westphalia	43,71	0,1295	0,2945	38,2917	13,3167	4,2575	WALD	5,903	7,4137	0	0,1295	3,9828	0,1294	6,1446	28,8235	8,7419	0,1452	1,4122	24,7657	58710	58	1841
	2009	03.11.2009	0	0	negativ	Menden	120	M	DE	58710	7,833535	51,409887	5	Nordrhein-Westfalen	Northrhine Westphalia	43,71	0,1295	0,2945	38,2917	13,3167	4,2575	WALD	5,903	7,4137	0	0,1295	3,9828	0,1294	6,1446	28,8235	8,7419	0,1452	1,4122	24,7657	58710	58	1841
	2009	26.03.2009	0	0	negativ	Werne	120	M	DE	59368	7,630411	51,678151	5	Nordrhein-Westfalen	Northrhine Westphalia	16,8462	0,6375	0,3475	17,122	62,0902	2,9688	LW	47,4649	14,6252	0,4775	0,1601	2,3854	0	13,9229	0,2174	2,7059	0,5834	1,1488	7,7339	59368	59	183
	2009	30.04.2009	0	0	negativ	Frankfurt	24	M	DE	60386	8,753837	50,126084	6	Hessen	Hesse	13,5382	5,0402	2,3908	63,9354	11,9467	3,3628	URBAN	9,0883	2,8584	4,6364	0,3442	3,3064	0	0,9912	0,6161	11,931	0	14,4086	15,7249	60386	60	12
	2009	27.10.2009	0	0	negativ	Frankfurt	NA	W	DE	60388	8,763457	50,156412	6	Hessen	Hesse	9,1938	0,333	0,638	34,2748	51,4803	4,08	LW	37,278	14,2023	0	0,333	4,08	0	2,5047	0,2213	6,4679	0	6,8967	13,8696	60388	60	12
	2009	22.12.2009	0	0	negativ	Frankfurt	12	W	DE	60528	8,644398	50,06811	6	Hessen	Hesse	58,4067	1,161	2,9942	31,8123	2,6722	3,1061	WALD	0,1566	2,5157	1,0816	0,0335	2,5845	0	12,0974	8,397	37,9123	0,0709	13,1088	7,3273	60528	60	12
	2009	27.11.2009	0	0	negativ	Frankfurt a.M.	2	M	DE	60529	8,583849	50,080222	6	Hessen	Hesse	43,7858	3,9962	1,4052	27,3641	17,1371	6,441	WALD	8,6573	8,4799	3,1737	0,8225	6,3169	0	8,7062	10,5706	24,5089	0	5,8813	17,7841	60529	60	12
	2009	10.11.2009	0	0	negativ	Frankfurt a.M.	36	M	DE	60529	8,583849	50,080222	6	Hessen	Hesse	43,7858	3,9962	1,4052	27,3641	17,1371	6,441	WALD	8,6573	8,4799	3,1737	0,8225	6,3169	0	8,7062	10,5706	24,5089	0	5,8813	17,7841	60529	60	12
	2009	23.05.2009	0	0	negativ	Nidderau-Heldenbergen	NA	W	DE	61130	8,896581	50,243905	6	Hessen	Hesse	21,6475	0,0403	0,1869	12,2314	64,5745	1,322	LW	52,9483	11,6262	0	0,0403	0,931	0	9,7361	0,6712	11,2402	0	0,9678	6,3917	61130	61	523
	2009	17.12.2009	0	0	negativ	Bad Nauheim	6	M	DE	61231	8,751089	50,376199	6	Hessen	Hesse	11,3345	0,3572	0,4031	25,516	59,6652	2,7286	LW	48,7896	10,8756	0	0,3572	2,4774	0	6,1487	0,9166	4,2692	0	3,1255	12,1983	61231	61	523
	2009	31.03.2009	0	0	negativ	Neu-Isenburg	NA	M	DE	63263	8,670058	50,043117	6	Hessen	Hesse	59,8792	0,7241	1,6254	33,1968	3,5918	1,024	WALD	0	3,5918	0	0,7241	0,8878	0	12,0999	13,6358	34,1435	0	5,5191	12,8481	63263	63	104
	2009	22.09.2009	0	0	negativ	Neu-Isenburg	NA	M	DE	63263	8,670058	50,043117	6	Hessen	Hesse	59,8792	0,7241	1,6254	33,1968	3,5918	1,024	WALD	0	3,5918	0	0,7241	0,8878	0	12,0999	13,6358	34,1435	0	5,5191	12,8481	63263	63	104
	2009	26.05.2009	0	0	negativ	Egelsbach	36	M	DE	63329	8,654749	49,97514	6	Hessen	Hesse	35,7967	0,9838	4,1328	25,7931	32,21	1,0864	WALD	26,8981	5,3119	0	0,9838	0,5282	0,0446	13,8141	10,5368	11,4458	0	3,3955	10,7746	63329	63	104
	2009	14.11.2009	0	0	negativ	Maintal	6	W	DE	63477	8,832431	50,154279	6	Hessen	Hesse	18,5724	2,2032	0,9595	25,2655	49,5423	3,4739	LW	34,0797	15,4626	1,3898	0,7633	3,0383	0	8,4893	0,9704	9,1126	0,1053	2,8946	13,1079	63477	63	104
	2009	24.02.2009	0	0	negativ	Bruchk÷bel	12	W	DE	63486	8,930446	50,185598	6	Hessen	Hesse	17,5891	0,1258	0,647	21,1546	59,0764	1,4318	LW	49,5682	9,5082	0	0,1258	1,0864	0	9,3347	0,3829	7,8715	0,0221	1,1979	10,9106	63486	63	104
	2009	28.01.2009	0	0	negativ	Bruchk÷bel	12	W	DE	63486	8,930446	50,185598	6	Hessen	Hesse	17,5891	0,1258	0,647	21,1546	59,0764	1,4318	LW	49,5682	9,5082	0	0,1258	1,0864	0	9,3347	0,3829	7,8715	0,0221	1,1979	10,9106	63486	63	104
	2009	03.04.2009	0	0	negativ	Bruchk÷bel	48	W	DE	63486	8,930446	50,185598	6	Hessen	Hesse	17,5891	0,1258	0,647	21,1546	59,0764	1,4318	LW	49,5682	9,5082	0	0,1258	1,0864	0	9,3347	0,3829	7,8715	0,0221	1,1979	10,9106	63486	63	104
	2009	27.01.2009	0	0	negativ	Rodenbach	120	W	DE	63517	9,039536	50,136949	6	Hessen	Hesse	52,1782	2,0435	0,2306	21,1276	20,6105	3,82	WALD	9,7636	10,8469	0,1788	1,8647	2,3413	0	3,1656	3,4881	45,5245	1,4787	5,6929	9,9129	63517	63	104
	2009	01.07.2009	0	0	negativ	Schotten	2	M	DE	63679	9,157991	50,489087	6	Hessen	Hesse	44,2524	0,4256	0,2285	5,1131	46,9558	3,0247	LW	12,5409	34,4149	0	0,4256	2,8088	0,1653	8,0228	15,5424	20,6872	0,0182	0,9345	1,4147	63679	63	104
	2009	15.09.2009	0	0	negativ	Hirzenhain 2	36	W	DE	63697	9,13708	50,409852	6	Hessen	Hesse	57,1509	0,596	0	9,6531	30,9035	1,6965	WALD	11,8365	19,067	0,1178	0,4782	1,6687	0	9,5015	13,7148	33,9346	0	1,3409	4,3769	63697	63	104
	2009	19.11.2009	0	0	negativ	Hirzenhain 2	5	M	DE	63697	9,13708	50,409852	6	Hessen	Hesse	57,1509	0,596	0	9,6531	30,9035	1,6965	WALD	11,8365	19,067	0,1178	0,4782	1,6687	0	9,5015	13,7148	33,9346	0	1,3409	4,3769	63697	63	104
	2009	05.06.2009	0	0	negativ	Reinheim	NA	M	DE	64354	8,82521	49,827219	6	Hessen	Hesse	4,8291	0,3217	0,8566	18,1871	71,8733	3,9325	LW	60,4553	11,4179	0	0,3217	1,2775	0	0,0612	2,6296	2,1383	2,6167	2,0925	11,4701	64354	64	119
	2009	17.12.2009	0	0	negativ	Heppenheim	5	W	DE	64646	8,661187	49,642958	6	Hessen	Hesse	33,9121	0,4833	1,0495	16,1251	44,4691	3,9673	LW	20,6181	23,8509	0	0,4833	2,3353	0	19,2807	0,1211	14,5104	0,5699	1,4971	6,7999	64646	64	119
	2009	15.07.2009	0	0	negativ	Wiesbaden	36	M	DE	65197	8,204419	50,081999	6	Hessen	Hesse	13,9326	0	0,6764	83,0755	2,0884	0,2302	URBAN	0,4855	1,6029	0	0	0	0	8,0105	0	5,9221	0	12,5597	48,9371	65197	65	243
	2009	01.09.2009	0	0	negativ	Wiesbaden-Auringen	132	M	DE	65207	8,306908	50,110211	6	Hessen	Hesse	38,4647	0,0302	0,3949	10,781	47,3808	2,9605	LW	28,7953	18,5855	0	0,0302	2,2796	0	17,6216	0,8421	20,0009	0,5372	2,1327	5,8577	65207	65	243
	2009	13.08.2009	0	0	negativ	Wiesbaden-Auringen	156	W	DE	65207	8,306908	50,110211	6	Hessen	Hesse	38,4647	0,0302	0,3949	10,781	47,3808	2,9605	LW	28,7953	18,5855	0	0,0302	2,2796	0	17,6216	0,8421	20,0009	0,5372	2,1327	5,8577	65207	65	243
	2009	26.10.2009	0	0	negativ	Wiesbaden-Naurod	12	M	DE	65207	8,306908	50,110211	6	Hessen	Hesse	38,4647	0,0302	0,3949	10,781	47,3808	2,9605	LW	28,7953	18,5855	0	0,0302	2,2796	0	17,6216	0,8421	20,0009	0,5372	2,1327	5,8577	65207	65	243
	2009	21.03.2009	0	0	negativ	Walluf	132	M	DE	65396	8,150571	50,047654	6	Hessen	Hesse	20,1402	6,983	0,8976	22,2967	46,6291	3,1286	LW	18,575	28,0541	6,4383	0,5448	2,9211	0	9,316	0	10,8242	0,1003	2,1569	13,5775	65396	65	243
	2009	26.09.2009	0	0	negativ	Walluf	72	M	DE	65396	8,150571	50,047654	6	Hessen	Hesse	20,1402	6,983	0,8976	22,2967	46,6291	3,1286	LW	18,575	28,0541	6,4383	0,5448	2,9211	0	9,316	0	10,8242	0,1003	2,1569	13,5775	65396	65	243
	2009	30.03.2009	0	0	negativ	R³sselsheim	48	M	DE	65428	8,451398	49,981809	6	Hessen	Hesse	43,4592	1,6053	3,7158	28,0451	21,0829	2,1195	WALD	15,306	5,7768	0,691	0,9144	1,3952	0	5,6729	15,9925	21,7938	0,3799	3,8572	13,6942	65428	65	243
	2009	15.08.2009	0	0	negativ	Eschborn	6	W	DE	65760	8,567182	50,150532	6	Hessen	Hesse	0	0,0671	2,1236	44,4014	49,7296	3,7041	LW	42,3416	7,388	0	0,0671	3,5106	0	0	0	0	0,1884	6,53	16,9019	65760	65	243
	2009	19.12.2009	0	0	negativ	Eschborn	72	M	DE	65760	8,567182	50,150532	6	Hessen	Hesse	0	0,0671	2,1236	44,4014	49,7296	3,7041	LW	42,3416	7,388	0	0,0671	3,5106	0	0	0	0	0,1884	6,53	16,9019	65760	65	243
	2009	01.12.2009	0	0	negativ	Eschborn	12	W	DE	65760	8,567182	50,150532	6	Hessen	Hesse	0	0,0671	2,1236	44,4014	49,7296	3,7041	LW	42,3416	7,388	0	0,0671	3,5106	0	0	0	0	0,1884	6,53	16,9019	65760	65	243
	2009	23.10.2009	0	0	negativ	Eschborn	12	W	DE	65760	8,567182	50,150532	6	Hessen	Hesse	0	0,0671	2,1236	44,4014	49,7296	3,7041	LW	42,3416	7,388	0	0,0671	3,5106	0	0	0	0	0,1884	6,53	16,9019	65760	65	243
	2009	20.05.2009	0	0	negativ	Kirkel	48	W	DE	66459	7,251515	49,298544	10	Saarland	Saarland	50,1619	0,0894	0,6727	17,5401	25,0879	6,4971	WALD	11,5887	13,4993	0	0,0894	3,3053	0	3,7419	3,5127	42,9073	3,1603	0,9973	9,5925	66459	66	28
	2009	07.04.2009	0	0	negativ	Kirkel	5	W	DE	66459	7,251515	49,298544	10	Saarland	Saarland	50,1619	0,0894	0,6727	17,5401	25,0879	6,4971	WALD	11,5887	13,4993	0	0,0894	3,3053	0	3,7419	3,5127	42,9073	3,1603	0,9973	9,5925	66459	66	28
	2009	09.06.2009	0	0	negativ	Zweibr³cken	3	M	DE	66482	7,367421	49,24989	7	Rheinland-Pfalz	Rhineland Palatinate	22,592	0,093	1,0915	22,2885	50,0065	3,9547	LW	33,2193	16,7872	0,0023	0,0908	1,4055	0	13,6697	0,5	8,4224	2,5424	1,8157	8,6464	66482	66	28
	2009	23.04.2009	0	0	negativ	Zweibr³cken	156	M	DE	66482	7,367421	49,24989	7	Rheinland-Pfalz	Rhineland Palatinate	22,592	0,093	1,0915	22,2885	50,0065	3,9547	LW	33,2193	16,7872	0,0023	0,0908	1,4055	0	13,6697	0,5	8,4224	2,5424	1,8157	8,6464	66482	66	28
	2009	26.08.2009	0	0	negativ	Zweibr³cken	36	M	DE	66482	7,367421	49,24989	7	Rheinland-Pfalz	Rhineland Palatinate	22,592	0,093	1,0915	22,2885	50,0065	3,9547	LW	33,2193	16,7872	0,0023	0,0908	1,4055	0	13,6697	0,5	8,4224	2,5424	1,8157	8,6464	66482	66	28
[truncated: 10,990 more rows]
